# Supplementary material for: ArrayInitiative - a tool that simplifies creating custom Affymetrix CDFs
Source: BMC Bioinformatics. 2011 May 6;12:136. doi: 10.1186/1471-2105-12-136 (PMC3113937; doi:10.1186/1471-2105-12-136)
Supplement: Additional file 1 — ArrayInitiative 1.0. The first release of ArrayInitiative. [file 1471-2105-12-136-S1.ZIP]

Archive with 134 entries (109 files):
- array_initiative_version_1.0/
- array_initiative_version_1.0/user_data/
- array_initiative_version_1.0/db/
- array_initiative_version_1.0/writers/
- array_initiative_version_1.0/ui/
- array_initiative_version_1.0/readers/
- array_initiative_version_1.0/parsers/
- array_initiative_version_1.0/helper_functions/
- array_initiative_version_1.0/user_data/logs/
- array_initiative_version_1.0/user_data/config/
- array_initiative_version_1.0/user_data/db/
- array_initiative_version_1.0/db/sqlite/
- array_initiative_version_1.0/writers/converters/
- array_initiative_version_1.0/writers/sqlite/
- array_initiative_version_1.0/ui/dev/
- array_initiative_version_1.0/ui/xml_schemas/
- array_initiative_version_1.0/ui/icons/
- array_initiative_version_1.0/readers/sqlite/
- array_initiative_version_1.0/parsers/sqlite/
- array_initiative_version_1.0/writers/sqlite/affy/
- array_initiative_version_1.0/ui/dev/dialog_example/
- array_initiative_version_1.0/readers/sqlite/affy/
- array_initiative_version_1.0/parsers/sqlite/affy/
- array_initiative_version_1.0/readers/sqlite/affy/expression/
- array_initiative_version_1.0/parsers/sqlite/affy/expression/
- array_initiative_version_1.0/enums.py
- array_initiative_version_1.0/db/__init__.py
- array_initiative_version_1.0/db/db_results.py
- array_initiative_version_1.0/db/connection.py
- array_initiative_version_1.0/writers/__init__.py
- array_initiative_version_1.0/ui/__init__.py
- array_initiative_version_1.0/ui/ui_central.py
- array_initiative_version_1.0/ui/export_map.ui
- array_initiative_version_1.0/ui/main_summary.py
- array_initiative_version_1.0/ui/import_custom_map.ui
- array_initiative_version_1.0/ui/export_probe_set_defs.py
- array_initiative_version_1.0/ui/summary.ui
- array_initiative_version_1.0/ui/import_probe_seqs.ui
- array_initiative_version_1.0/ui/blank_screen.ui
- array_initiative_version_1.0/ui/array_initiative_main.py
- array_initiative_version_1.0/ui/array_browser.ui
- array_initiative_version_1.0/ui/import_custom_map.py
- array_initiative_version_1.0/ui/update_existing_db.py
- array_initiative_version_1.0/ui/summary.py
- array_initiative_version_1.0/ui/import_probe_seqs.py
- array_initiative_version_1.0/ui/blank_screen.py
- array_initiative_version_1.0/ui/array_browser.py
- array_initiative_version_1.0/ui/set_active_db.ui
- array_initiative_version_1.0/ui/db_config.py
- array_initiative_version_1.0/ui/export_probe_set_defs.ui
- array_initiative_version_1.0/ui/array_initiative_main.ui
- array_initiative_version_1.0/ui/add_new_db.ui
- array_initiative_version_1.0/ui/set_active_db.py
- array_initiative_version_1.0/ui/export_probe_seqs.ui
- array_initiative_version_1.0/ui/export_map.py
- array_initiative_version_1.0/ui/add_new_db.py
- array_initiative_version_1.0/ui/main_summary.ui
- array_initiative_version_1.0/ui/import_base_map.py
- array_initiative_version_1.0/ui/import_base_map.ui
- array_initiative_version_1.0/ui/export_probe_seqs.py
- array_initiative_version_1.0/ui/update_existing_db.ui
- array_initiative_version_1.0/ui/style.css
- array_initiative_version_1.0/ui/style.css~
- array_initiative_version_1.0/readers/__init__.py
- array_initiative_version_1.0/parsers/__init__.py
- array_initiative_version_1.0/helper_functions/enums.py
- array_initiative_version_1.0/helper_functions/binary_files.py
- array_initiative_version_1.0/helper_functions/__init__.py
- array_initiative_version_1.0/helper_functions/general.py
- array_initiative_version_1.0/helper_functions/affy.py
- array_initiative_version_1.0/user_data/config/db.xml
- array_initiative_version_1.0/user_data/db/aidb_0.db
- array_initiative_version_1.0/db/sqlite/__init__.py
- array_initiative_version_1.0/db/sqlite/general_sql.py
- array_initiative_version_1.0/db/sqlite/affy_cdf_sql.py
- array_initiative_version_1.0/db/sqlite/spec_sql.py
- array_initiative_version_1.0/writers/converters/affy_file_converters.py
- array_initiative_version_1.0/writers/converters/__init__.py
- array_initiative_version_1.0/writers/sqlite/__init__.py
- array_initiative_version_1.0/ui/xml_schemas/affy_expr_diff_spec.xsd
- array_initiative_version_1.0/ui/xml_schemas/affy_expr_full_spec.xsd~
- array_initiative_version_1.0/ui/xml_schemas/affy_expr_full_spec.xsd
- array_initiative_version_1.0/ui/icons/circle_red.png
- array_initiative_version_1.0/ui/icons/tabs.png
- array_initiative_version_1.0/ui/icons/lock.png
- array_initiative_version_1.0/ui/icons/add.png
- array_initiative_version_1.0/ui/icons/cancel.png
- array_initiative_version_1.0/ui/icons/database_remove.png
- array_initiative_version_1.0/ui/icons/circle_green.png
- array_initiative_version_1.0/ui/icons/delicious.png
- array_initiative_version_1.0/ui/icons/lightbulb.png
- array_initiative_version_1.0/ui/icons/folder.png
- array_initiative_version_1.0/ui/icons/circle_blue.png
- array_initiative_version_1.0/ui/icons/table_green.png
- array_initiative_version_1.0/ui/icons/close.png
- array_initiative_version_1.0/ui/icons/database.png
- array_initiative_version_1.0/ui/icons/pie_chart.png
- array_initiative_version_1.0/ui/icons/folder_open.png
- array_initiative_version_1.0/ui/icons/circle_orange.png
- array_initiative_version_1.0/ui/icons/check_mark.png
- array_initiative_version_1.0/ui/icons/alert.png
- array_initiative_version_1.0/ui/icons/x.png
- array_initiative_version_1.0/readers/sqlite/meta_reader.py
- array_initiative_version_1.0/readers/sqlite/__init__.py
- array_initiative_version_1.0/parsers/sqlite/__init__.py
- array_initiative_version_1.0/writers/sqlite/affy/__init__.py
- array_initiative_version_1.0/writers/sqlite/affy/xda_writer.py
- array_initiative_version_1.0/writers/sqlite/affy/ascii_writer.py
- array_initiative_version_1.0/writers/sqlite/affy/writer.py
- array_initiative_version_1.0/ui/dev/dialog_example/export_wizard_write_map.py
- array_initiative_version_1.0/ui/dev/dialog_example/export_wizard_map_format_selector.py
- array_initiative_version_1.0/ui/dev/dialog_example/export_wizard_map_selector.ui
- array_initiative_version_1.0/ui/dev/dialog_example/export_wizard_intro.ui
- array_initiative_version_1.0/ui/dev/dialog_example/export_wizard.py
- array_initiative_version_1.0/ui/dev/dialog_example/export_wizard_final.ui
- array_initiative_version_1.0/ui/dev/dialog_example/export_wizard_map_selector.py
- array_initiative_version_1.0/ui/dev/dialog_example/export_wizard_write_map.ui
- array_initiative_version_1.0/ui/dev/dialog_example/export_wizard_intro.py
- array_initiative_version_1.0/ui/dev/dialog_example/export_wizard_map_format_selector.ui
- array_initiative_version_1.0/ui/dev/dialog_example/export_wizard_final.py
- array_initiative_version_1.0/readers/sqlite/affy/general_reader.py
- array_initiative_version_1.0/readers/sqlite/affy/__init__.py
- array_initiative_version_1.0/parsers/sqlite/affy/__init__.py
- array_initiative_version_1.0/parsers/sqlite/affy/probe_seqs_parser.py
- array_initiative_version_1.0/readers/sqlite/affy/expression/ascii_full_spec_reader.py
- array_initiative_version_1.0/readers/sqlite/affy/expression/xda_alt_spec_reader.py
- array_initiative_version_1.0/readers/sqlite/affy/expression/__init__.py
- array_initiative_version_1.0/readers/sqlite/affy/expression/xda_reader.py
- array_initiative_version_1.0/readers/sqlite/affy/expression/ascii_reader.py
- array_initiative_version_1.0/readers/sqlite/affy/expression/affy_diff_spec_reader.py
- array_initiative_version_1.0/parsers/sqlite/affy/expression/__init__.py
- array_initiative_version_1.0/parsers/sqlite/affy/expression/xda_parser.py
- array_initiative_version_1.0/parsers/sqlite/affy/expression/ascii_parser.py
- array_initiative_version_1.0/parsers/sqlite/affy/expression/alt_map_spec_parser.py
