# Supplementary material for: ArrayInitiative - a tool that simplifies creating custom Affymetrix CDFs
Source: BMC Bioinformatics. 2011 May 6;12:136. doi: 10.1186/1471-2105-12-136 (PMC3113937; doi:10.1186/1471-2105-12-136)
Supplement: Additional file 1 — ArrayInitiative 1.0. The first release of ArrayInitiative. [file 1471-2105-12-136-S1.ZIP › array_initiative_version_1.0/enums.py]

class DefaultSpecTypes():
    AFFY_EXPR_ASCII = 1
    AFFY_EXPR_XDA = 2

class CustomSpecFileTypes():
    AFFY_EXPR_FULL_XML = 1
    AFFY_EXPR_FULL_DELIM = 2
    
class ProbeSeqsFileTypes():
    AFFY_STANDARD_FASTA = 1
    AFFY_STANDARD_TAB = 2

class SpecBrowserNodeTypes():
    AFFY_ROOT_NODE = 0    
    AFFY_EXPR_ROOT_NODE = 1
    
    AFFY_EXPR_XDA_DEFAULT_SPEC = 2
    AFFY_EXPR_ASCII_DEFAULT_SPEC = 3
    
    AFFY_EXPR_XDA_CUSTOM_SPEC = 4
    AFFY_EXPR_ASCII_CUSTOM_SPEC = 5
    
class CustomSpecDelimImportErrors():
    INVALID_HEADER = 1
    INVALID_PM_X_COORD_VAL = 2
    INVALID_PM_Y_COORD_VAL = 3
    INVALID_MM_X_COORD_VAL = 4
    INVALID_MM_Y_COORD_VAL = 5
    INVALID_PM_PROBE_ID = 6
    INVALID_MM_PROBE_ID = 7
    INVALID_PROBE_PAIR = 8
    INVALID_PROBESET_ID = 9
    INVALID_NUM_COLUMNS = 10
    
class CustomSpecXmlImportErrors():
    INVALID_STRUCTURE = 1
    INVALID_PM_X_COORD_VAL = 2
    INVALID_PM_Y_COORD_VAL = 3
    INVALID_MM_X_COORD_VAL = 4
    INVALID_MM_Y_COORD_VAL = 5
    INVALID_PM_PROBE_ID = 6
    INVALID_MM_PROBE_ID = 7
    INVALID_PROBE_PAIR = 8
    INVALID_PROBESET_ID = 9
    
