# Supplementary material for: ArrayInitiative - a tool that simplifies creating custom Affymetrix CDFs
Source: BMC Bioinformatics. 2011 May 6;12:136. doi: 10.1186/1471-2105-12-136 (PMC3113937; doi:10.1186/1471-2105-12-136)
Supplement: Additional file 1 — ArrayInitiative 1.0. The first release of ArrayInitiative. [file 1471-2105-12-136-S1.ZIP › array_initiative_version_1.0/db/db_results.py]

class DataTable:
    def __init__(self, columns, name=None):
        self.columns = columns
        self.name = name
        self.datarows = []
         
        self.num_columns = len(self.columns)
        self.columns_hash = {}
        for i in xrange(0, self.num_columns):
            colname = self.columns[i]
            self.columns_hash[colname] = i  
         
    def append(self, row_data):
        dr = DataRow(columns_hash=self.columns_hash, data=row_data)
        self.datarows.append(dr)
        
    # TODO: Insert row and insert column
    
    def __getitem__(self, key):
        return(self.datarows[key])
    
    def __setitem__(self, key, value):
        pass
    
class DataRow:
        def __init__(self, columns_hash, data):
            self.columns_hash = columns_hash
            self.data = data
        
        def __getitem__(self, key):
            if (isinstance(key, int)):
                return(self.data[key])
            else:
                return(self.data[self.columns_hash[key]])
            
        def __setitem__(self, key, value):
            if (isinstance(key, int)):
                self.data[key] = value
            else:
                self.data[self.columns_hash[key]] = value
            
        def asList(self):
            return(self.data)
            
#        def __str__(self):
#            print(row_data)
        
def main():
    columns = ["c1", "c2"]
    ds = DataTable(columns=columns)
    ds.append([1,2])
    ds.append([3,4])
    
    print(ds[1]["c1"])

if __name__ == "__main__":
    print("Running...")
    main()
    print("It is accomplished!")
