# Supplementary material for: ArrayInitiative - a tool that simplifies creating custom Affymetrix CDFs
Source: BMC Bioinformatics. 2011 May 6;12:136. doi: 10.1186/1471-2105-12-136 (PMC3113937; doi:10.1186/1471-2105-12-136)
Supplement: Additional file 1 — ArrayInitiative 1.0. The first release of ArrayInitiative. [file 1471-2105-12-136-S1.ZIP › array_initiative_version_1.0/db/connection.py]

import sqlite3

from db.sqlite.spec_sql import SqliteSpecSql
from db.sqlite.affy_cdf_sql import SqliteAffyExprCdfSql
from db.sqlite.affy_cdf_sql import SqliteAffyExprAsciiCdfSql
from db.sqlite.affy_cdf_sql import SqliteAffyExprAsciiCdfCustomSpecSql
from db.sqlite.affy_cdf_sql import SqliteAffyExprXdaCdfSql
from db.sqlite.affy_cdf_sql import SqliteAffyExprXdaCdfCustomSpecSql
from parsers.sqlite.affy.expression.ascii_parser import SqliteAffyExprAsciiCdfParser
from parsers.sqlite.affy.expression.xda_parser import SqliteAffyExprXdaCdfParser
from parsers.sqlite.affy.expression.alt_map_spec_parser import SqliteAffyExprCdfFullCustomSpecXmlParser
from parsers.sqlite.affy.expression.alt_map_spec_parser import SqliteAffyExprCdfFullCustomSpecXmlValidator
from parsers.sqlite.affy.expression.alt_map_spec_parser import SqliteAffyExprCdfFullCustomSpecDelimParser
from parsers.sqlite.affy.expression.alt_map_spec_parser import SqliteAffyExprCdfFullCustomSpecDelimValidator
#from parsers.sqlite.affy.expression.alt_map_spec_parser import SqliteAffyExprCdfDiffCustomSpecParser
from parsers.sqlite.affy.probe_seqs_parser import SqliteAffyProbeSeqsFastaFileParser
from parsers.sqlite.affy.probe_seqs_parser import SqliteAffyProbeSeqsFastaFileValidator
from parsers.sqlite.affy.probe_seqs_parser import SqliteAffyProbeSeqsDelimFileParser
from parsers.sqlite.affy.probe_seqs_parser import SqliteAffyProbeSeqsTabFileValidator

from enums import DefaultSpecTypes, ProbeSeqsFileTypes

class SqliteMemoryDbConnInfo:
    def __init__(self):       
        self.db_type = "SQLITE_MEMORY"        
        self.db_conn = None
        
    def getConn(self, use_cached=True):
        if (not self.db_conn or not use_cached):        
            db_conn = sqlite3.connect(":memory:")            
            db_conn.row_factory = sqlite3.Row
        
        return(db_conn)
    
class SqliteFileDbConnInfo:
    def __init__(self, db_file_path):       
        self.db_type = "SQLITE_FILE"
        self.db_file_path = db_file_path
        self.db_conn = self.getConn(use_cached=False)
        self.spec_sql = None
        
    def getConn(self, use_cached=True):
        if (not use_cached):
            self.db_conn = sqlite3.connect(self.db_file_path)            
            self.db_conn.row_factory = sqlite3.Row
        
        return(self.db_conn)
    
    def getSpecSql(self):
        if (not self.db_conn):
            self.getConn()
        
        self.spec_sql = SqliteSpecSql(db_conn=self.db_conn)
        return(self.spec_sql)
    
    def getAffyExprCdfSql(self, spec_id):
        if (not self.db_conn):
            self.getConn()
            
        spec_sql = SqliteAffyExprCdfSql(db_conn=self.db_conn, spec_id=spec_id)
        return(spec_sql)
    
    def getAffyExprAsciiDefaultSpecSql(self, spec_id):
        if (not self.db_conn):
            self.getConn()
        
        self.affy_expr_ascii_default_spec_sql = SqliteAffyExprAsciiCdfSql(db_conn=self.db_conn, spec_id=spec_id)
        return(self.affy_expr_ascii_default_spec_sql)
    
    def getAffyExprAsciiCustomSpecSql(self, custom_spec_id):
        if (not self.db_conn):
            self.getConn()
        
        self.affy_expr_ascii_custom_spec_sql = SqliteAffyExprAsciiCdfCustomSpecSql(db_conn=self.db_conn, custom_spec_id=custom_spec_id)
        return(self.affy_expr_ascii_custom_spec_sql)
    
    def getAffyExprXdaDefaultSpecSql(self, spec_id):
        if (not self.db_conn):
            self.getConn()
        
        self.affy_expr_xda_default_spec_sql = SqliteAffyExprXdaCdfSql(db_conn=self.db_conn, spec_id=spec_id)
        return(self.affy_expr_xda_default_spec_sql)
    
    def getAffyExprXdaCustomSpecSql(self, custom_spec_id):
        if (not self.db_conn):
            self.getConn()
        
        self.affy_expr_xda_custom_spec_sql = SqliteAffyExprXdaCdfCustomSpecSql(db_conn=self.db_conn, custom_spec_id=custom_spec_id)
        return(self.affy_expr_xda_custom_spec_sql)

    def getDefaultSpecParser(self, spec_type, spec_name, spec_file_path, spec_desc):
        if (not self.db_conn):
            self.getConn()
        
        if (spec_type == DefaultSpecTypes.AFFY_EXPR_ASCII):
            parser = SqliteAffyExprAsciiCdfParser(db_conn=self.db_conn, spec_name=spec_name, spec_file_path=spec_file_path, spec_desc=spec_desc)
        elif(spec_type == DefaultSpecTypes.AFFY_EXPR_XDA):
            parser = SqliteAffyExprXdaCdfParser(db_conn=self.db_conn, spec_name=spec_name, spec_file_path=spec_file_path, spec_desc=spec_desc)
        return(parser)
    
    def getFullCustomSpecXmlParser(self, default_spec_id, custom_spec_name, custom_spec_file_path, description=None):
        if (not self.db_conn):
            self.getConn()
            
        parser = SqliteAffyExprCdfFullCustomSpecXmlParser(db_conn=self.db_conn, default_spec_id=default_spec_id,
                                                    custom_spec_name=custom_spec_name, custom_spec_file_path=custom_spec_file_path, description=description)
        return(parser)
    
    def getFullCustomSpecXmlValidator(self, default_spec_id, custom_spec_file_path, xml_schema_file_path, error_log_file_path=None):
        if (not self.db_conn):
            self.getConn()
        
        validator = SqliteAffyExprCdfFullCustomSpecXmlValidator(self.db_conn, default_spec_id=default_spec_id, custom_spec_file_path=custom_spec_file_path,
                                                                xml_schema_file_path=xml_schema_file_path, error_log_file_path=error_log_file_path)
        return(validator)

    def getFullCustomSpecDelimParser(self, default_spec_id, custom_spec_name, custom_spec_file_path, description=None, delim=","):
        if (not self.db_conn):
            self.getConn()
        
        parser = SqliteAffyExprCdfFullCustomSpecDelimParser(self.db_conn, default_spec_id, custom_spec_name, custom_spec_file_path, description, delim)
        return(parser)

    def getFullCustomSpecDelimValidator(self, default_spec_id, custom_spec_file_path, delim=",", error_log_file_path=None):
        if (not self.db_conn):
            self.getConn()
        
        validator = SqliteAffyExprCdfFullCustomSpecDelimValidator(self.db_conn, default_spec_id, custom_spec_file_path, 
                                                                  delim=delim, error_log_file_path=error_log_file_path)
        return(validator)
    
    def getAffyProbeSeqsFastaFileParser(self, default_spec_id, probe_seqs_file_path, pm_only):
        if (not self.db_conn):
            self.getConn()
            
        parser = SqliteAffyProbeSeqsFastaFileParser(db_conn=self.db_conn, default_spec_id=default_spec_id, probe_seqs_file_path=probe_seqs_file_path, 
                                                    pm_only=pm_only)
        
        return(parser)
    
#    def getAffyCustomProbeSeqsDelimFileParser(self, default_spec_id, probe_seqs_file_path, probe_seq_file_type, delim, has_header, pm_only):
#        if (not self.db_conn):
#            self.getConn()
#            
#        parser = SqliteAffyProbeSeqsDelimFileParser(db_conn=self.db_conn, default_spec_id=default_spec_id, probe_seqs_file_path=probe_seqs_file_path, 
#                                                    probe_seq_file_type=probe_seq_file_type, delim=delim, has_header=has_header, 
#                                                    pm_only=pm_only)
#            
#        return(parser)
    
    def getStandardProbeSeqsFileParser(self, probe_seqs_file_type, default_spec_id, probe_seqs_file_path):
        if (not self.db_conn):
            self.getConn()
        
        if (probe_seqs_file_type == ProbeSeqsFileTypes.AFFY_STANDARD_FASTA):
            parser = SqliteAffyProbeSeqsFastaFileParser(db_conn=self.db_conn, default_spec_id=default_spec_id, probe_seqs_file_path=probe_seqs_file_path, 
                                                        pm_only=True)
        elif (probe_seqs_file_type == ProbeSeqsFileTypes.AFFY_STANDARD_TAB):
            parser = SqliteAffyProbeSeqsDelimFileParser(db_conn=self.db_conn, default_spec_id=default_spec_id, 
                                                        probe_seqs_file_path=probe_seqs_file_path, probe_seq_file_type="AFFY",
                                                        delim=None, has_header=None, pm_only=None)
        
        return(parser)  
    
    def getStandardProbeSeqsFileValidator(self, probe_seqs_file_type, default_spec_id, probe_seqs_file_path, error_log_file_path=None):
        if (not self.db_conn):
            self.getConn()
        
        if (probe_seqs_file_type == ProbeSeqsFileTypes.AFFY_STANDARD_FASTA):
            validator = SqliteAffyProbeSeqsFastaFileValidator(db_conn=self.db_conn, default_spec_id=default_spec_id, 
                                                          probe_seqs_file_path=probe_seqs_file_path, 
                                                          error_log_file_path=error_log_file_path)
        elif (probe_seqs_file_type == ProbeSeqsFileTypes.AFFY_STANDARD_TAB):
            validator = SqliteAffyProbeSeqsTabFileValidator(db_conn=self.db_conn, default_spec_id=default_spec_id, 
                                                          probe_seqs_file_path=probe_seqs_file_path, 
                                                          error_log_file_path=error_log_file_path)
        
        return(validator)
    
def testSqliteDbConnInfo():
    db_file_path = "/home/coverall/workspace/ArrayInitiative/src/user_data/db/array_initiative.db"
    db_conn_info = SqliteFileDbConnInfo(db_file_path=db_file_path)
    spec_id = "BLAH"
    
    db_conn = db_conn_info.db_conn
    
def main():
    testSqliteDbConnInfo()

if __name__ == "__main__":
    print("Running...")
    main()
    print("It is accomplished!")
