# Supplementary material for: ArrayInitiative - a tool that simplifies creating custom Affymetrix CDFs
Source: BMC Bioinformatics. 2011 May 6;12:136. doi: 10.1186/1471-2105-12-136 (PMC3113937; doi:10.1186/1471-2105-12-136)
Supplement: Additional file 1 — ArrayInitiative 1.0. The first release of ArrayInitiative. [file 1471-2105-12-136-S1.ZIP › array_initiative_version_1.0/ui/ui_central.py]

from PyQt4 import QtCore
from PyQt4 import QtGui

from enums import SpecBrowserNodeTypes, DefaultSpecTypes

class WidgetCentral():
    def __init__(self):
        pass
    
    @staticmethod
    def centerWidget(widget, width, height):
        desktop = QtGui.QApplication.desktop()
        screen_width = desktop.width()
        screen_height = desktop.height()
        
        x = (screen_width - width) / 2
        y = (screen_height - height) / 2
        
        widget.setGeometry(x, y, width, height);
        
    @staticmethod
    def loadDefaultSpecsBrowser(widget, icon_paths, spec_sql):
        widget.clear()
        
        array_type_icon_path = icon_paths["delicious"]
        array_type_icon = QtGui.QIcon(QtGui.QPixmap(array_type_icon_path))
        
        array_subtype_icon_path = icon_paths["pie_chart"]
        array_subtype_icon = QtGui.QIcon(QtGui.QPixmap(array_subtype_icon_path))
        
        default_spec_icon_path = icon_paths["circle_blue"]
        default_spec_icon = QtGui.QIcon(QtGui.QPixmap(default_spec_icon_path))
        
        affy_ascii_color = QtGui.QColor(0, 0, 0)
        affy_xda_color = QtGui.QColor(0, 0, 0)
        
        affy_root_node = QtGui.QTreeWidgetItem(["Affymetrix"], SpecBrowserNodeTypes.AFFY_ROOT_NODE)
        affy_root_node.setIcon(0, array_type_icon)
        widget.addTopLevelItem(affy_root_node)
        
        affy_expr_root_node = QtGui.QTreeWidgetItem(["Expression"], SpecBrowserNodeTypes.AFFY_EXPR_ROOT_NODE)
        affy_expr_root_node.setIcon(0, array_subtype_icon)
        affy_root_node.addChild(affy_expr_root_node)
        
        default_specs = spec_sql.getDefaultSpecs(return_type="DATATABLE")
        
        for dspec_row in default_specs.datarows:
            default_spec_id = str(dspec_row["spec_id"])
            default_spec_name = str(dspec_row["spec_name"])
            dspec_type = int(dspec_row["spec_type"])
            
            if (dspec_type in (DefaultSpecTypes.AFFY_EXPR_ASCII, DefaultSpecTypes.AFFY_EXPR_XDA)):
                if (dspec_type == DefaultSpecTypes.AFFY_EXPR_ASCII):
                    default_spec_node_type = SpecBrowserNodeTypes.AFFY_EXPR_ASCII_DEFAULT_SPEC
                    default_spec_node_color = affy_ascii_color
                elif (dspec_type == DefaultSpecTypes.AFFY_EXPR_XDA):
                    default_spec_node_type = SpecBrowserNodeTypes.AFFY_EXPR_XDA_DEFAULT_SPEC
                    default_spec_node_color = affy_xda_color
                    
                default_spec_node = QtGui.QTreeWidgetItem([default_spec_name], default_spec_node_type)    
                user_data = QtCore.QVariant(default_spec_id)                    
                default_spec_node.setData(0, QtCore.Qt.UserRole, user_data)
           
                default_spec_node.setForeground(0, default_spec_node_color)
                default_spec_node.setIcon(0, default_spec_icon)
                affy_expr_root_node.addChild(default_spec_node)
    
    @staticmethod
    def loadCompleteSpecsBrowser(widget, icon_paths, spec_sql):
        widget.clear()
           
        array_type_icon_path = icon_paths["delicious"]
        array_type_icon = QtGui.QIcon(QtGui.QPixmap(array_type_icon_path))
        
        array_subtype_icon_path = icon_paths["pie_chart"]
        array_subtype_icon = QtGui.QIcon(QtGui.QPixmap(array_subtype_icon_path))
        
        default_spec_icon_path = icon_paths["circle_blue"]
        default_spec_icon = QtGui.QIcon(QtGui.QPixmap(default_spec_icon_path))
        
        custom_spec_icon_path = icon_paths["circle_red"]
        custom_spec_icon = QtGui.QIcon(QtGui.QPixmap(custom_spec_icon_path))
        
        affy_ascii_color = QtGui.QColor(0, 0, 0)
        affy_xda_color = QtGui.QColor(0, 0, 0)
        
        affy_root_node = QtGui.QTreeWidgetItem(["Affymetrix"], SpecBrowserNodeTypes.AFFY_ROOT_NODE)
        affy_root_node.setIcon(0, array_type_icon)
        widget.addTopLevelItem(affy_root_node)
        
        affy_expr_root_node = QtGui.QTreeWidgetItem(["Expression"], SpecBrowserNodeTypes.AFFY_EXPR_ROOT_NODE)
        affy_expr_root_node.setIcon(0, array_subtype_icon)
        affy_root_node.addChild(affy_expr_root_node)
        
        default_specs = spec_sql.getDefaultSpecs(return_type="DATATABLE")
        
        for dspec_row in default_specs.datarows:
            default_spec_id = str(dspec_row["spec_id"])
            default_spec_name = str(dspec_row["spec_name"])
            dspec_type = int(dspec_row["spec_type"])
            
            if (dspec_type in (DefaultSpecTypes.AFFY_EXPR_ASCII, DefaultSpecTypes.AFFY_EXPR_XDA)):
                if (dspec_type == DefaultSpecTypes.AFFY_EXPR_ASCII):
                    default_spec_node_type = SpecBrowserNodeTypes.AFFY_EXPR_ASCII_DEFAULT_SPEC
                    default_spec_node_color = affy_ascii_color
                    
                    custom_spec_node_type = SpecBrowserNodeTypes.AFFY_EXPR_ASCII_CUSTOM_SPEC
                    custom_spec_node_color = affy_ascii_color
                elif (dspec_type == DefaultSpecTypes.AFFY_EXPR_XDA):
                    default_spec_node_type = SpecBrowserNodeTypes.AFFY_EXPR_XDA_DEFAULT_SPEC
                    default_spec_node_color = affy_xda_color
                    
                    custom_spec_node_type = SpecBrowserNodeTypes.AFFY_EXPR_XDA_CUSTOM_SPEC
                    custom_spec_node_color = affy_xda_color
                    
                default_spec_node = QtGui.QTreeWidgetItem([default_spec_name], default_spec_node_type)                            
                user_data = QtCore.QVariant(default_spec_id)                    
                default_spec_node.setData(0, QtCore.Qt.UserRole, user_data)
                
                default_spec_node.setForeground(0, default_spec_node_color)
                default_spec_node.setIcon(0, default_spec_icon)
                
                default_spec_node.setFlags(default_spec_node.flags() | QtCore.Qt.ItemIsEditable)
                
                affy_expr_root_node.addChild(default_spec_node)
                
                custom_specs = spec_sql.getCustomSpecs(default_spec_id=default_spec_id)
                for cspec_row in custom_specs.datarows:
                    custom_spec_id = cspec_row["custom_spec_id"]
                    custom_spec_name = cspec_row["custom_spec_name"]
                    
                    custom_spec_node = QtGui.QTreeWidgetItem([custom_spec_name], custom_spec_node_type)
                    user_data = QtCore.QVariant(custom_spec_id)                    
                    custom_spec_node.setData(0, QtCore.Qt.UserRole, user_data)
                    
                    custom_spec_node.setForeground(0, custom_spec_node_color)
                    custom_spec_node.setIcon(0, custom_spec_icon)
                    custom_spec_node.setFlags(default_spec_node.flags() | QtCore.Qt.ItemIsEditable)
                    default_spec_node.addChild(custom_spec_node)
    @staticmethod
    def loadAffySummary(widget, spec_sql):
        widget.clear()
        
        summary_data = spec_sql.getAffySummaryStats(return_type="DATATABLE")
        
        property_info = [
            ["Expression Arrays - Default Specifications", 1, "affy_expr_default_spec_count"],
            ["Expression Arrays - Custom Specifications", 1, "affy_expr_custom_spec_count"]
        ]
        
        num_rows = len(property_info)
        num_cols = 2

        widget.setRowCount(num_rows)
        widget.setColumnCount(num_cols)
        
        header_lbls = ["Property", "Value"]
        widget.setHorizontalHeaderLabels(header_lbls)
        
        for i in xrange(0, num_rows):
            property_name = property_info[i][0]
            property_val_type = property_info[i][1]
            
            if (property_val_type == 1):
                db_column_name = property_info[i][2]
                val = summary_data[0][db_column_name]
            else:
                val = property_info[i][2]
                
            val = str(val) if val != None else ""
            
            item = QtGui.QTableWidgetItem(property_name)
            widget.setItem(i, 0, item)
            
            item = QtGui.QTableWidgetItem(val)
            widget.setItem(i, 1, item)
            
        widget.resizeColumnsToContents()
        
    @staticmethod
    def loadAffyExprSummary(widget, spec_sql):
        widget.clear()
        
        summary_data = spec_sql.getAffyExprSummaryStats(return_type="DATATABLE")
        
        property_info = [
            ["Default Specs", 1, "affy_default_spec_count"],
            ["Default Specs - ASCII", 1, "affy_ascii_default_spec_count"],
            ["Default Specs - XDA", 1, "affy_xda_default_spec_count"],
            ["Custom Specs", 1, "affy_custom_spec_count"],
            ["Custom Specs - ASCII", 1, "affy_ascii_custom_spec_count"],
            ["Custom Specs - XDA", 1, "affy_xda_custom_spec_count"]
        ]
        
        num_rows = len(property_info)
        num_cols = 2
        
        widget.setRowCount(num_rows)
        widget.setColumnCount(num_cols)
        
        header_lbls = ["Property", "Value"]
        widget.setHorizontalHeaderLabels(header_lbls)
        
        for i in xrange(0, num_rows):
            property_name = property_info[i][0]
            property_val_type = property_info[i][1]
            
            if (property_val_type == 1):
                db_column_name = property_info[i][2]
                val = summary_data[0][db_column_name]
            else:
                val = property_info[i][2]
                
            val = str(val) if val != None else ""
            
            item = QtGui.QTableWidgetItem(property_name)
            widget.setItem(i, 0, item)
            
            item = QtGui.QTableWidgetItem(val)
            widget.setItem(i, 1, item)
            
        widget.resizeColumnsToContents()
    
    @staticmethod
    def loadAffyExprAsciiDefaultSpecSummary(widget, default_spec_sql):
        widget.clear()
        
        spec_stats = default_spec_sql.getStats().datarows
        
        property_info = [
            ["Name", 1, "spec_name"],
            ["Date Added", 1, "date_added"],
            ["Description", 1, "description"],
            ["CDF Type", 2, "ASCII"],
            ["CDF Version Number", 1, "version_num"],
            ["Array Rows", 1, "num_rows"],
            ["Array Columns", 1, "num_columns"],
            ["Probe Sets", 1, "num_probe_sets"],
            ["Probe Pairs", 1, "num_probe_pairs"],
            ["QC Units", 1, "num_qc_units"],
            ["Reference Sequence", 1, "refseq"]
        ]
        
        num_rows = len(property_info)
        num_cols = 2
        
        widget.setRowCount(num_rows)
        widget.setColumnCount(num_cols)
        
        header_lbls = ["Property", "Value"]
        widget.setHorizontalHeaderLabels(header_lbls)
        
        for i in xrange(0, num_rows):
            property_name = property_info[i][0]
            property_val_type = property_info[i][1]
            
            if (property_val_type == 1):
                db_column_name = property_info[i][2]
                val = spec_stats[0][db_column_name]
            else:
                val = property_info[i][2]
                
            val = str(val) if val != None else ""
            
            item = QtGui.QTableWidgetItem(property_name)
            widget.setItem(i, 0, item)
            
            item = QtGui.QTableWidgetItem(val)
            widget.setItem(i, 1, item)
            
        widget.resizeColumnsToContents()
    
    @staticmethod
    def loadAffyExprAsciiCustomSpecSummary(widget, custom_spec_sql):
        widget.clear()
        
        spec_stats = custom_spec_sql.getStats().datarows
        
        property_info = [
            ["Custom Specification Name", 1, "custom_spec_name"],
            ["Date Added", 1, "date_added"],
            ["Custom Specification Description", 1, "default_spec_desc"],
            ["Default Specification Name", 1, "default_spec_name"],
            ["Default Specification Description", 1, "default_spec_desc"],
            ["CDF Type", 2, "ASCII"],
            ["CDF Version Number", 1, "version_num"],
            ["Array Rows", 1, "num_rows"],
            ["Array Columns", 1, "num_columns"],
            ["Probe Sets", 1, "num_probe_sets"],
            ["Probe Pairs", 1, "num_probe_pairs"],
            ["QC Units", 1, "num_qc_units"],
            ["Reference Sequence", 1, "refseq"]
        ]
        
        num_rows = len(property_info)
        num_cols = 2
        
        widget.setRowCount(num_rows)
        widget.setColumnCount(num_cols)
        
        header_lbls = ["Property", "Value"]
        widget.setHorizontalHeaderLabels(header_lbls)
        
        for i in xrange(0, num_rows):
            property_name = property_info[i][0]
            property_val_type = property_info[i][1]
            
            if (property_val_type == 1):
                db_column_name = property_info[i][2]
                val = spec_stats[0][db_column_name]
            else:
                val = property_info[i][2]
                
            val = str(val) if val != None else ""
            
            item = QtGui.QTableWidgetItem(property_name)
            widget.setItem(i, 0, item)
            
            item = QtGui.QTableWidgetItem(val)
            widget.setItem(i, 1, item)
            
        widget.resizeColumnsToContents()
        
    @staticmethod
    def loadAffyExprXdaDefaultSpecSummary(widget, default_spec_sql):
        widget.clear()
        
        spec_stats = default_spec_sql.getStats().datarows
        
        property_info = [
            ["Name", 1, "spec_name"],
            ["Date Added", 1, "date_added"],
            ["Description", 1, "description"],
            ["CDF Type", 2, "XDA"],
            ["CDF Version Number", 1, "version_num"],
            ["Array Rows", 1, "num_rows"],
            ["Array Columns", 1, "num_columns"],
            ["Probe Sets", 1, "num_probe_sets"],
            ["Probe Pairs", 1, "num_probe_pairs"],
            ["QC Units", 1, "num_qc_units"],
            ["Reference Sequence", 1, "refseq"]
        ]
        
        num_rows = len(property_info)
        num_cols = 2
        
        widget.setRowCount(num_rows)
        widget.setColumnCount(num_cols)
        
        header_lbls = ["Property", "Value"]
        widget.setHorizontalHeaderLabels(header_lbls)
        
        for i in xrange(0, num_rows):
            property_name = property_info[i][0]
            property_val_type = property_info[i][1]
            
            if (property_val_type == 1):
                db_column_name = property_info[i][2]
                val = spec_stats[0][db_column_name]
            else:
                val = property_info[i][2]
                
            val = str(val) if val != None else ""
            
            item = QtGui.QTableWidgetItem(property_name)
            widget.setItem(i, 0, item)
            
            item = QtGui.QTableWidgetItem(val)
            widget.setItem(i, 1, item)
            
        widget.resizeColumnsToContents()
        
    @staticmethod
    def loadAffyExprXdaCustomSpecSummary(widget, custom_spec_sql):
        widget.clear()
        
        spec_stats = custom_spec_sql.getStats().datarows
        
        property_info = [
            ["Custom Specification Name", 1, "custom_spec_name"],
            ["Date Added", 1, "date_added"],
            ["Custom Specification Description", 1, "default_spec_desc"],
            ["Default Specification Name", 1, "default_spec_name"],
            ["Default Specification Description", 1, "default_spec_desc"],
            ["CDF Type", 2, "XDA"],
            ["CDF Version Number", 1, "version_num"],
            ["Array Rows", 1, "num_rows"],
            ["Array Columns", 1, "num_columns"],
            ["Probe Sets", 1, "num_probe_sets"],
            ["Probe Pairs", 1, "num_probe_pairs"],
            ["QC Units", 1, "num_qc_units"],
            ["Reference Sequence", 1, "refseq"]
        ]
        
        num_rows = len(property_info)
        num_cols = 2
        
        widget.setRowCount(num_rows)
        widget.setColumnCount(num_cols)
        
        header_lbls = ["Property", "Value"]
        widget.setHorizontalHeaderLabels(header_lbls)
        
        for i in xrange(0, num_rows):
            property_name = property_info[i][0]
            property_val_type = property_info[i][1]
            
            if (property_val_type == 1):
                db_column_name = property_info[i][2]
                val = spec_stats[0][db_column_name]
            else:
                val = property_info[i][2]
                
            val = str(val) if val != None else ""
            
            item = QtGui.QTableWidgetItem(property_name)
            widget.setItem(i, 0, item)
            
            item = QtGui.QTableWidgetItem(val)
            widget.setItem(i, 1, item)
            
        widget.resizeColumnsToContents()
        
