# Supplementary material for: ArrayInitiative - a tool that simplifies creating custom Affymetrix CDFs
Source: BMC Bioinformatics. 2011 May 6;12:136. doi: 10.1186/1471-2105-12-136 (PMC3113937; doi:10.1186/1471-2105-12-136)
Supplement: Additional file 1 — ArrayInitiative 1.0. The first release of ArrayInitiative. [file 1471-2105-12-136-S1.ZIP › array_initiative_version_1.0/ui/main_summary.py]

from PyQt4 import QtCore
from PyQt4 import QtGui
from PyQt4 import uic

from ui_central import WidgetCentral
from ui_central import SpecBrowserNodeTypes

class MainSummaryWidget(QtGui.QWidget):
    def __init__(self, parent, node_type, spec_id=None):
        QtGui.QWidget.__init__(self, parent)
        uic.loadUi("main_summary.ui", self)
        
        active_db_conn_info = self.parentWidget().active_db_conn_info
        spec_sql = self.parentWidget().spec_sql
        
        if (node_type == SpecBrowserNodeTypes.AFFY_ROOT_NODE):
            WidgetCentral.loadAffySummary(widget=self.tblwSummary, spec_sql=spec_sql)
        elif (node_type == SpecBrowserNodeTypes.AFFY_EXPR_ROOT_NODE):
            WidgetCentral.loadAffyExprSummary(widget=self.tblwSummary, spec_sql=spec_sql)
        elif (node_type == SpecBrowserNodeTypes.AFFY_EXPR_ASCII_DEFAULT_SPEC):        
            default_spec_sql = active_db_conn_info.getAffyExprAsciiDefaultSpecSql(spec_id=spec_id)
            WidgetCentral.loadAffyExprAsciiDefaultSpecSummary(widget=self.tblwSummary, default_spec_sql=default_spec_sql)
        elif (node_type == SpecBrowserNodeTypes.AFFY_EXPR_ASCII_CUSTOM_SPEC):
            custom_spec_sql = active_db_conn_info.getAffyExprAsciiCustomSpecSql(custom_spec_id=spec_id)
            WidgetCentral.loadAffyExprAsciiCustomSpecSummary(widget=self.tblwSummary, custom_spec_sql=custom_spec_sql)
        elif (node_type == SpecBrowserNodeTypes.AFFY_EXPR_XDA_DEFAULT_SPEC):        
            default_spec_sql = active_db_conn_info.getAffyExprXdaDefaultSpecSql(spec_id=spec_id)
            WidgetCentral.loadAffyExprXdaDefaultSpecSummary(widget=self.tblwSummary, default_spec_sql=default_spec_sql)
        elif (node_type == SpecBrowserNodeTypes.AFFY_EXPR_XDA_CUSTOM_SPEC):
            custom_spec_sql = active_db_conn_info.getAffyExprXdaCustomSpecSql(custom_spec_id=spec_id)
            WidgetCentral.loadAffyExprXdaCustomSpecSummary(widget=self.tblwSummary, custom_spec_sql=custom_spec_sql)
