# Supplementary material for: ArrayInitiative - a tool that simplifies creating custom Affymetrix CDFs
Source: BMC Bioinformatics. 2011 May 6;12:136. doi: 10.1186/1471-2105-12-136 (PMC3113937; doi:10.1186/1471-2105-12-136)
Supplement: Additional file 1 — ArrayInitiative 1.0. The first release of ArrayInitiative. [file 1471-2105-12-136-S1.ZIP › array_initiative_version_1.0/ui/export_probe_set_defs.py]

import os
import time

from PyQt4 import QtCore
from PyQt4 import QtGui
from PyQt4 import uic

from ui_central import WidgetCentral
from ui_central import SpecBrowserNodeTypes

from db.connection import SqliteFileDbConnInfo
from writers.sqlite.affy.writer import SqliteAffyProbeSetDefsXmlWriter
from writers.sqlite.affy.writer import SqliteAffyProbeSetDefsDelimWriter
from writers.sqlite.affy.writer import SqliteAffyCdfWriter

from enums import DefaultSpecTypes

class ExportProbeSetDefsDialog(QtGui.QDialog):
    def __init__(self, parent, spec_id=None):
        QtGui.QDialog.__init__(self, parent)
        uic.loadUi("export_probe_set_defs.ui", self)
        
        self.main_window = self.parentWidget()
        
        self.active_db_conn_info = self.main_window.active_db_conn_info
        self.spec_sql = self.main_window.spec_sql
        self.icon_paths = self.main_window.icon_paths
        
        self.grpOutputFormat.setEnabled(False)
        self.frameDelimOptions.setEnabled(False)
        self.leCustomFileDelimiter.setEnabled(False)
        self.pbExport.setEnabled(False)
        
        self.last_selected_output_file_paths_lookup = {}
        self.last_selected_output_file_path = None
        
        self.initActions()
        self.loadBrowser(spec_id=spec_id)
        
        self.export_thread = SqliteExportArraySpecThread()
        
    def initActions(self):
        self.connect(self.pbExport, QtCore.SIGNAL("clicked()"), 
                     self.slotExportClicked)
        
        self.connect(self.twBrowser, QtCore.SIGNAL("currentItemChanged(QTreeWidgetItem *, QTreeWidgetItem *)"), 
                     self.slotBrowserItemClicked)
        
        self.connect(self.rbDelimFormat, QtCore.SIGNAL("toggled(bool)"), 
                     self.slotDelimFormatToggled)
        
        self.connect(self.rbDelimOther, QtCore.SIGNAL("toggled(bool)"), 
                     self.slotDelimOtherToggled)
    
    def loadBrowser(self, spec_id=None):
        WidgetCentral.loadCompleteSpecsBrowser(widget=self.twBrowser, icon_paths=self.icon_paths, spec_sql=self.spec_sql)
        
        if (spec_id is not None):            
            self.setSpecInBrowser(spec_id=spec_id, parent=None)
        else:    
            item = self.twBrowser.topLevelItem(0)
            self.twBrowser.setCurrentItem(item)
        
    def setSpecInBrowser(self, spec_id, parent=None):
        count = self.twBrowser.topLevelItemCount() if (parent is None) else parent.childCount()
            
        for i in xrange(0, count):
            item = self.twBrowser.topLevelItem(i) if (parent is None) else parent.child(i)
            item_type = int(item.type())
            
            if (item_type in (SpecBrowserNodeTypes.AFFY_EXPR_ASCII_DEFAULT_SPEC, 
                              SpecBrowserNodeTypes.AFFY_EXPR_XDA_DEFAULT_SPEC,
                              SpecBrowserNodeTypes.AFFY_EXPR_ASCII_CUSTOM_SPEC, 
                              SpecBrowserNodeTypes.AFFY_EXPR_XDA_CUSTOM_SPEC)):
                user_data = item.data(0, QtCore.Qt.UserRole)
                item_id = str(user_data.toString())
                
                if (item_id == spec_id):
                    self.twBrowser.setCurrentItem(item)
            
            self.setSpecInBrowser(spec_id=spec_id, parent=item)   
    
    def loadSpecData(self, spec_id):
        if (spec_id is not None):
            is_default_spec = self.spec_sql.isDefaultSpec(spec_id=spec_id)
            is_custom_spec = self.spec_sql.isCustomSpec(custom_spec_id=spec_id)
            
            cdf_type = "N/A"
            array_type = "Expression"
            
            if (is_default_spec):
                spec_info = self.spec_sql.getDefaultSpecInfo(default_spec_id=spec_id).datarows[0]
                
                spec_name = str(spec_info["spec_name"])
                spec_type = int(spec_info["spec_type"])
                
                if (spec_type == DefaultSpecTypes.AFFY_EXPR_ASCII):
                    cdf_type = "ASCII"
                    default_spec_sql = self.active_db_conn_info.getAffyExprAsciiDefaultSpecSql(spec_id=spec_id)
                elif (spec_type == DefaultSpecTypes.AFFY_EXPR_XDA):
                    cdf_type = "XDA"
                    default_spec_sql = self.active_db_conn_info.getAffyExprXdaDefaultSpecSql(spec_id=spec_id)
                    
                has_imported_seqs = default_spec_sql.probeSeqsImported()
                
                self.lblSpecName.setText(spec_name)
                self.lblArrayType.setText(array_type)
                self.lblSpecType.setText(cdf_type)
                
                if (has_imported_seqs):
                    self.lblProbeSeqsImported.setText("Yes")
                else:
                    self.lblProbeSeqsImported.setText("No")
                
            elif (is_custom_spec):
                spec_info = self.spec_sql.getCustomSpecInfo(custom_spec_id=spec_id).datarows[0]
                
                spec_name = str(spec_info["custom_spec_name"])
                default_spec_id = self.spec_sql.getDefaultSpecID(custom_spec_id=spec_id)
                spec_type = self.spec_sql.getDefaultSpecType(default_spec_id=default_spec_id)
                
                if (spec_type == DefaultSpecTypes.AFFY_EXPR_ASCII):
                    cdf_type = "ASCII"
                    default_spec_sql = self.active_db_conn_info.getAffyExprAsciiDefaultSpecSql(spec_id=default_spec_id)                    
                elif (spec_type == DefaultSpecTypes.AFFY_EXPR_XDA):
                    cdf_type = "XDA"
                    default_spec_sql = self.active_db_conn_info.getAffyExprXdaDefaultSpecSql(spec_id=default_spec_id)
                    
                has_imported_seqs = default_spec_sql.probeSeqsImported()
                
                self.lblSpecName.setText(spec_name)
                self.lblArrayType.setText(array_type)
                self.lblSpecType.setText(cdf_type)
                
                if (has_imported_seqs):
                    self.lblProbeSeqsImported.setText("Yes")
                else:
                    self.lblProbeSeqsImported.setText("No")
            else:
                self.clearSpecData()
        else:
            self.clearSpecData()
            
    def clearSpecData(self):
        self.lblSpecName.setText("N/A")
        self.lblArrayType.setText("N/A")
        self.lblSpecType.setText("N/A")
        self.lblProbeSeqsImported.setText("N/A")
    
    def slotBrowserItemClicked(self, curr_item, prev_item):
        item_name = str(curr_item.text(0))
        user_data = curr_item.data(0, QtCore.Qt.UserRole)
        item_id = str(user_data.toString())
        item_type = int(curr_item.type())
        
        self.loadItemSummary(curr_item)
        
        if (item_type not in (SpecBrowserNodeTypes.AFFY_EXPR_ASCII_DEFAULT_SPEC,
                          SpecBrowserNodeTypes.AFFY_EXPR_XDA_DEFAULT_SPEC,
                          SpecBrowserNodeTypes.AFFY_EXPR_ASCII_CUSTOM_SPEC,
                          SpecBrowserNodeTypes.AFFY_EXPR_XDA_CUSTOM_SPEC)):
            
            item_id = None
            
        self.loadSpecData(spec_id=item_id)            
        self.enableFormElements()

    def loadItemSummary(self, item):
        item_name = str(item.text(0))
        user_data = item.data(0, QtCore.Qt.UserRole)
        item_id = str(user_data.toString())
        item_type = int(item.type())
        
        if (item_type == SpecBrowserNodeTypes.AFFY_ROOT_NODE):
            WidgetCentral.loadAffySummary(widget=self.tblwSummary, spec_sql=self.spec_sql)
        elif (item_type == SpecBrowserNodeTypes.AFFY_EXPR_ROOT_NODE):
            WidgetCentral.loadAffyExprSummary(widget=self.tblwSummary, spec_sql=self.spec_sql)
        elif (item_type == SpecBrowserNodeTypes.AFFY_EXPR_ASCII_DEFAULT_SPEC):
            default_spec_sql = self.active_db_conn_info.getAffyExprAsciiDefaultSpecSql(spec_id=item_id)
            WidgetCentral.loadAffyExprAsciiDefaultSpecSummary(widget=self.tblwSummary, default_spec_sql=default_spec_sql)
        elif (item_type == SpecBrowserNodeTypes.AFFY_EXPR_ASCII_CUSTOM_SPEC):
            custom_spec_sql = self.active_db_conn_info.getAffyExprAsciiCustomSpecSql(custom_spec_id=item_id)
            WidgetCentral.loadAffyExprAsciiCustomSpecSummary(widget=self.tblwSummary, custom_spec_sql=custom_spec_sql)             
        elif (item_type == SpecBrowserNodeTypes.AFFY_EXPR_XDA_DEFAULT_SPEC):
            default_spec_sql = self.active_db_conn_info.getAffyExprXdaDefaultSpecSql(spec_id=item_id)
            WidgetCentral.loadAffyExprXdaDefaultSpecSummary(widget=self.tblwSummary, default_spec_sql=default_spec_sql)
        elif (item_type == SpecBrowserNodeTypes.AFFY_EXPR_XDA_CUSTOM_SPEC):
            custom_spec_sql = self.active_db_conn_info.getAffyExprXdaCustomSpecSql(custom_spec_id=item_id)
            WidgetCentral.loadAffyExprXdaCustomSpecSummary(widget=self.tblwSummary, custom_spec_sql=custom_spec_sql)
            
    def enableFormElements(self):
        curr_browser_node = self.twBrowser.currentItem()
        
        if (curr_browser_node is not None):
            item_name = str(curr_browser_node.text(0))
            user_data = curr_browser_node.data(0, QtCore.Qt.UserRole)
            item_id = str(user_data.toString())
            item_type = int(curr_browser_node.type())
        else:
            item_type = None
        
        if (item_type in (SpecBrowserNodeTypes.AFFY_EXPR_ASCII_DEFAULT_SPEC,
                              SpecBrowserNodeTypes.AFFY_EXPR_XDA_DEFAULT_SPEC,
                              SpecBrowserNodeTypes.AFFY_EXPR_ASCII_CUSTOM_SPEC,
                              SpecBrowserNodeTypes.AFFY_EXPR_XDA_CUSTOM_SPEC)):
            
            self.grpOutputFormat.setEnabled(True)
            self.pbExport.setEnabled(True)
        else:
            self.grpOutputFormat.setEnabled(False)
            self.pbExport.setEnabled(False)
            
    def slotDelimFormatToggled(self, is_checked):
        self.frameDelimOptions.setEnabled(is_checked)
        
    def slotDelimOtherToggled(self, is_checked):
        self.leCustomFileDelimiter.setEnabled(is_checked)
        
    def slotExportClicked(self):
        self.startExport()
    
    def startExport(self):
        curr_browser_node = self.twBrowser.currentItem()
        
        spec_name = str(curr_browser_node.text(0))
        user_data = curr_browser_node.data(0, QtCore.Qt.UserRole)
        spec_id = str(user_data.toString())
        spec_type = int(curr_browser_node.type())
        
        if (spec_type not in (SpecBrowserNodeTypes.AFFY_EXPR_ASCII_DEFAULT_SPEC, 
                              SpecBrowserNodeTypes.AFFY_EXPR_ASCII_CUSTOM_SPEC,
                              SpecBrowserNodeTypes.AFFY_EXPR_XDA_DEFAULT_SPEC, 
                              SpecBrowserNodeTypes.AFFY_EXPR_XDA_CUSTOM_SPEC)):
            return
        
        if (self.rbCdfFormat.isChecked()):
            output_format = "NATIVE"
            delim = None
        elif (self.rbXmlFormat.isChecked()):
            output_format = "XML"
            delim = None
        elif (self.rbDelimFormat.isChecked()):
            output_format = "DELIM"
            if (self.rbDelimCSV.isChecked()):
                delim = ","
            elif (self.rbDelimTab.isChecked()):
                delim = "\t"
            else:
                delim = str(self.leCustomFileDelimiter.text())
             
        format_type = ""
        default_path = ""
        
        lookup_id = spec_id + "." + output_format
        if (self.last_selected_output_file_paths_lookup.has_key(lookup_id)):
            default_path = self.last_selected_output_file_paths_lookup[lookup_id]
        else:
            if (self.last_selected_output_file_path is not None):
                default_dir = os.path.dirname(self.last_selected_output_file_path) + "/"
            else:
                default_dir = ""
            
            if (output_format == "NATIVE"):
                default_file_name = spec_name + ".cdf"
            elif (output_format == "XML"):
                default_file_name = spec_name + ".xml"
            elif (output_format == "DELIM"):
                default_file_name = spec_name + ".dat"
                
            default_file_name = default_file_name.replace(" ", "_")
            default_path = default_dir + default_file_name            
        
        output_file_path = str(QtGui.QFileDialog.getSaveFileName(self, "", default_path, format_type))
        
        if (output_file_path == ""):
            return
        
        self.last_selected_output_file_path = output_file_path
        self.last_selected_output_file_paths_lookup[lookup_id] = output_file_path
        
        db_file_path = self.active_db_conn_info.db_file_path
                
#        include_probe_seqs = self.cbIncludeProbeSeqs.isChecked()
        include_probe_seqs = True
        
        self.export_thread = SqliteExportArraySpecThread(parent=None, spec_id=spec_id, db_file_path=db_file_path, output_file_path=output_file_path, 
                                                       output_format=output_format, delim=delim, include_probe_seqs=include_probe_seqs)
        
        self.connect(self.export_thread, QtCore.SIGNAL("exportFinished()"),
                     self.threadFinishExport)
        
        self.connect(self.export_thread, QtCore.SIGNAL("exportFailed()"),
                     self.threadExportFailed) 
        
        self.browserSplitter.setEnabled(False)
        self.grpDefaultArraySpecInfo.setEnabled(False)
        self.grpOutputFormat.setEnabled(False)
        self.pbExport.setEnabled(False)
        
        self.progressBar.reset()
        self.progressBar.setMinimum(0)
        self.progressBar.setMaximum(0)       
        
        self.lblExportMsg.setText("Exporting array specification ...")
        self.export_thread.start()  
        
    def threadFinishExport(self):        
        self.progressBar.setMinimum(0)
        self.progressBar.setMaximum(100)
        self.progressBar.reset()
        
        self.lblExportMsg.setText("Exporting array specification ... Done")
        
        self.browserSplitter.setEnabled(True)
        self.grpDefaultArraySpecInfo.setEnabled(True)
        self.grpOutputFormat.setEnabled(True)
        self.pbExport.setEnabled(True)
        
    def threadExportFailed(self):        
        self.progressBar.setMinimum(0)
        self.progressBar.setMaximum(100)
        self.progressBar.reset()
        
        self.lblExportMsg.setText("Exporting array specification ... Failed")
        
        self.browserSplitter.setEnabled(True)
        self.grpDefaultArraySpecInfo.setEnabled(True)
        self.grpOutputFormat.setEnabled(True)
        self.pbExport.setEnabled(True)
    
class SqliteExportArraySpecThread(QtCore.QThread):
    def __init__(self, parent=None, spec_id=None, db_file_path=None, output_file_path=None, output_format="FASTA", delim=None, include_probe_seqs=False):
        QtCore.QThread.__init__(self, parent)
        
        self.spec_id = spec_id
        self.db_file_path = db_file_path
        self.output_file_path = output_file_path
        self.output_format = output_format
        self.delim = delim
        self.include_probe_seqs = include_probe_seqs
    
    def run(self):
        sqlite_file_db_conn_info = SqliteFileDbConnInfo(db_file_path=self.db_file_path)
        db_conn = sqlite_file_db_conn_info.getConn(use_cached=False)
        
        if (self.output_format == "NATIVE"):
            writer = SqliteAffyCdfWriter(db_conn=db_conn, spec_id=self.spec_id, output_format=self.output_format,
                                     output_file_path=self.output_file_path, output_dir=None,
                                     delimiter=None)
        elif (self.output_format == "XML"):
            writer = SqliteAffyProbeSetDefsXmlWriter(db_conn=db_conn, spec_id=self.spec_id, output_file_path=self.output_file_path,
                                                     include_probe_seqs=self.include_probe_seqs)
        elif (self.output_format == "DELIM"):
            writer = SqliteAffyProbeSetDefsDelimWriter(db_conn=db_conn, spec_id=self.spec_id, output_file_path=self.output_file_path,
                                                       delimiter=self.delim, include_probe_seqs=self.include_probe_seqs)
        
        try:
            writer.write()
            self.emit(QtCore.SIGNAL("exportFinished()"))
        except:
            self.emit(QtCore.SIGNAL("exportFailed()"))
        
    def __del__(self):
        self.wait()
        
