# Supplementary material for: ArrayInitiative - a tool that simplifies creating custom Affymetrix CDFs
Source: BMC Bioinformatics. 2011 May 6;12:136. doi: 10.1186/1471-2105-12-136 (PMC3113937; doi:10.1186/1471-2105-12-136)
Supplement: Additional file 1 — ArrayInitiative 1.0. The first release of ArrayInitiative. [file 1471-2105-12-136-S1.ZIP › array_initiative_version_1.0/ui/summary.ui]

<?xml version="1.0" encoding="UTF-8"?>
<ui version="4.0">
 <class>Form</class>
 <widget class="QWidget" name="Form">
  <property name="geometry">
   <rect>
    <x>0</x>
    <y>0</y>
    <width>718</width>
    <height>475</height>
   </rect>
  </property>
  <property name="windowTitle">
   <string>Form</string>
  </property>
  <layout class="QGridLayout" name="gridLayout">
   <property name="margin">
    <number>0</number>
   </property>
   <item row="0" column="0">
    <widget class="QTableWidget" name="tblwSummary">
     <property name="alternatingRowColors">
      <bool>true</bool>
     </property>
    </widget>
   </item>
  </layout>
 </widget>
 <resources/>
 <connections/>
</ui>
