# Supplementary material for: ArrayInitiative - a tool that simplifies creating custom Affymetrix CDFs
Source: BMC Bioinformatics. 2011 May 6;12:136. doi: 10.1186/1471-2105-12-136 (PMC3113937; doi:10.1186/1471-2105-12-136)
Supplement: Additional file 1 — ArrayInitiative 1.0. The first release of ArrayInitiative. [file 1471-2105-12-136-S1.ZIP › array_initiative_version_1.0/ui/import_probe_seqs.ui]

<?xml version="1.0" encoding="UTF-8"?>
<ui version="4.0">
 <class>Dialog</class>
 <widget class="QDialog" name="Dialog">
  <property name="geometry">
   <rect>
    <x>0</x>
    <y>0</y>
    <width>802</width>
    <height>623</height>
   </rect>
  </property>
  <property name="windowTitle">
   <string>Affymetrix - Import Probe Sequences</string>
  </property>
  <property name="autoFillBackground">
   <bool>false</bool>
  </property>
  <property name="styleSheet">
   <string/>
  </property>
  <layout class="QHBoxLayout" name="horizontalLayout_5">
   <item>
    <widget class="QSplitter" name="splitter_2">
     <property name="orientation">
      <enum>Qt::Horizontal</enum>
     </property>
     <widget class="QSplitter" name="browserSplitter">
      <property name="orientation">
       <enum>Qt::Vertical</enum>
      </property>
      <widget class="QTreeWidget" name="twBrowser">
       <property name="sizePolicy">
        <sizepolicy hsizetype="Expanding" vsizetype="Expanding">
         <horstretch>1</horstretch>
         <verstretch>2</verstretch>
        </sizepolicy>
       </property>
       <column>
        <property name="text">
         <string notr="true">1</string>
        </property>
       </column>
      </widget>
      <widget class="QTableWidget" name="tblwSummary">
       <property name="sizePolicy">
        <sizepolicy hsizetype="Expanding" vsizetype="Expanding">
         <horstretch>1</horstretch>
         <verstretch>1</verstretch>
        </sizepolicy>
       </property>
       <property name="alternatingRowColors">
        <bool>true</bool>
       </property>
      </widget>
     </widget>
     <widget class="QFrame" name="frame">
      <property name="sizePolicy">
       <sizepolicy hsizetype="Preferred" vsizetype="Preferred">
        <horstretch>1</horstretch>
        <verstretch>0</verstretch>
       </sizepolicy>
      </property>
      <property name="frameShape">
       <enum>QFrame::StyledPanel</enum>
      </property>
      <property name="frameShadow">
       <enum>QFrame::Raised</enum>
      </property>
      <layout class="QVBoxLayout" name="verticalLayout_2">
       <item>
        <widget class="QGroupBox" name="grpDefaultSpecInfo">
         <property name="title">
          <string>Selected Default Array Specification</string>
         </property>
         <layout class="QGridLayout" name="gridLayout">
          <item row="0" column="0">
           <widget class="QLabel" name="label_2">
            <property name="sizePolicy">
             <sizepolicy hsizetype="Fixed" vsizetype="Fixed">
              <horstretch>0</horstretch>
              <verstretch>0</verstretch>
             </sizepolicy>
            </property>
            <property name="font">
             <font>
              <weight>75</weight>
              <bold>true</bold>
             </font>
            </property>
            <property name="text">
             <string>Name:</string>
            </property>
           </widget>
          </item>
          <item row="0" column="1">
           <widget class="QLabel" name="lblSpecName">
            <property name="sizePolicy">
             <sizepolicy hsizetype="Expanding" vsizetype="Fixed">
              <horstretch>0</horstretch>
              <verstretch>0</verstretch>
             </sizepolicy>
            </property>
            <property name="text">
             <string>N/A</string>
            </property>
           </widget>
          </item>
          <item row="1" column="0">
           <widget class="QLabel" name="label_4">
            <property name="sizePolicy">
             <sizepolicy hsizetype="Fixed" vsizetype="Fixed">
              <horstretch>0</horstretch>
              <verstretch>0</verstretch>
             </sizepolicy>
            </property>
            <property name="font">
             <font>
              <weight>75</weight>
              <bold>true</bold>
             </font>
            </property>
            <property name="text">
             <string>Array Type:</string>
            </property>
           </widget>
          </item>
          <item row="1" column="1">
           <widget class="QLabel" name="lblArrayType">
            <property name="sizePolicy">
             <sizepolicy hsizetype="Expanding" vsizetype="Fixed">
              <horstretch>0</horstretch>
              <verstretch>0</verstretch>
             </sizepolicy>
            </property>
            <property name="text">
             <string>N/A</string>
            </property>
           </widget>
          </item>
          <item row="2" column="0">
           <widget class="QLabel" name="label">
            <property name="sizePolicy">
             <sizepolicy hsizetype="Fixed" vsizetype="Fixed">
              <horstretch>0</horstretch>
              <verstretch>0</verstretch>
             </sizepolicy>
            </property>
            <property name="font">
             <font>
              <weight>75</weight>
              <bold>true</bold>
             </font>
            </property>
            <property name="text">
             <string>CDF Type:</string>
            </property>
           </widget>
          </item>
          <item row="2" column="1">
           <widget class="QLabel" name="lblSpecType">
            <property name="sizePolicy">
             <sizepolicy hsizetype="Expanding" vsizetype="Fixed">
              <horstretch>0</horstretch>
              <verstretch>0</verstretch>
             </sizepolicy>
            </property>
            <property name="text">
             <string>N/A</string>
            </property>
           </widget>
          </item>
          <item row="3" column="0">
           <widget class="QLabel" name="label_3">
            <property name="sizePolicy">
             <sizepolicy hsizetype="Fixed" vsizetype="Fixed">
              <horstretch>0</horstretch>
              <verstretch>0</verstretch>
             </sizepolicy>
            </property>
            <property name="font">
             <font>
              <weight>75</weight>
              <bold>true</bold>
             </font>
            </property>
            <property name="text">
             <string>Probe Sequences Imported?:</string>
            </property>
           </widget>
          </item>
          <item row="3" column="1">
           <widget class="QLabel" name="lblProbeSeqsImported">
            <property name="sizePolicy">
             <sizepolicy hsizetype="Expanding" vsizetype="Fixed">
              <horstretch>0</horstretch>
              <verstretch>0</verstretch>
             </sizepolicy>
            </property>
            <property name="text">
             <string>N/A</string>
            </property>
           </widget>
          </item>
         </layout>
        </widget>
       </item>
       <item>
        <widget class="QGroupBox" name="grpSeqFileLoc">
         <property name="sizePolicy">
          <sizepolicy hsizetype="Expanding" vsizetype="Preferred">
           <horstretch>0</horstretch>
           <verstretch>0</verstretch>
          </sizepolicy>
         </property>
         <property name="minimumSize">
          <size>
           <width>0</width>
           <height>0</height>
          </size>
         </property>
         <property name="maximumSize">
          <size>
           <width>16777215</width>
           <height>16777215</height>
          </size>
         </property>
         <property name="title">
          <string>Probe Sequences - File Location</string>
         </property>
         <layout class="QHBoxLayout" name="horizontalLayout">
          <item>
           <widget class="QLineEdit" name="leSeqFilePath"/>
          </item>
          <item>
           <widget class="QPushButton" name="pbBrowseSeqFiles">
            <property name="sizePolicy">
             <sizepolicy hsizetype="Fixed" vsizetype="Fixed">
              <horstretch>0</horstretch>
              <verstretch>0</verstretch>
             </sizepolicy>
            </property>
            <property name="minimumSize">
             <size>
              <width>31</width>
              <height>27</height>
             </size>
            </property>
            <property name="maximumSize">
             <size>
              <width>31</width>
              <height>27</height>
             </size>
            </property>
            <property name="text">
             <string>...</string>
            </property>
            <property name="autoDefault">
             <bool>true</bool>
            </property>
           </widget>
          </item>
          <item>
           <widget class="QLabel" name="lblSeqFileLocStatus">
            <property name="enabled">
             <bool>true</bool>
            </property>
            <property name="text">
             <string/>
            </property>
            <property name="pixmap">
             <pixmap>icons/alert.png</pixmap>
            </property>
           </widget>
          </item>
         </layout>
        </widget>
       </item>
       <item>
        <widget class="QGroupBox" name="grpSeqFileType">
         <property name="title">
          <string>Probe Sequences - File Type</string>
         </property>
         <layout class="QHBoxLayout" name="horizontalLayout_4">
          <item>
           <widget class="QComboBox" name="cbSeqFileTypes">
            <property name="sizePolicy">
             <sizepolicy hsizetype="Expanding" vsizetype="Fixed">
              <horstretch>0</horstretch>
              <verstretch>0</verstretch>
             </sizepolicy>
            </property>
           </widget>
          </item>
          <item>
           <widget class="QLabel" name="lblSeqFileTypeStatus">
            <property name="enabled">
             <bool>true</bool>
            </property>
            <property name="text">
             <string/>
            </property>
            <property name="pixmap">
             <pixmap>icons/alert.png</pixmap>
            </property>
           </widget>
          </item>
         </layout>
        </widget>
       </item>
       <item>
        <widget class="QGroupBox" name="grpDelimFileOptions">
         <property name="title">
          <string>Delimited File Options</string>
         </property>
         <layout class="QVBoxLayout" name="verticalLayout">
          <item>
           <widget class="QFrame" name="frame_4">
            <property name="frameShape">
             <enum>QFrame::NoFrame</enum>
            </property>
            <property name="frameShadow">
             <enum>QFrame::Raised</enum>
            </property>
            <layout class="QHBoxLayout" name="horizontalLayout_3">
             <item>
              <widget class="QRadioButton" name="rbDelimCSV">
               <property name="sizePolicy">
                <sizepolicy hsizetype="Fixed" vsizetype="Fixed">
                 <horstretch>0</horstretch>
                 <verstretch>0</verstretch>
                </sizepolicy>
               </property>
               <property name="minimumSize">
                <size>
                 <width>61</width>
                 <height>21</height>
                </size>
               </property>
               <property name="maximumSize">
                <size>
                 <width>61</width>
                 <height>21</height>
                </size>
               </property>
               <property name="text">
                <string>CSV</string>
               </property>
               <property name="checked">
                <bool>true</bool>
               </property>
              </widget>
             </item>
             <item>
              <widget class="QRadioButton" name="rbDelimTab">
               <property name="sizePolicy">
                <sizepolicy hsizetype="Fixed" vsizetype="Fixed">
                 <horstretch>0</horstretch>
                 <verstretch>0</verstretch>
                </sizepolicy>
               </property>
               <property name="minimumSize">
                <size>
                 <width>61</width>
                 <height>21</height>
                </size>
               </property>
               <property name="maximumSize">
                <size>
                 <width>61</width>
                 <height>21</height>
                </size>
               </property>
               <property name="text">
                <string>TAB</string>
               </property>
              </widget>
             </item>
             <item>
              <widget class="QRadioButton" name="rbDelimOther">
               <property name="sizePolicy">
                <sizepolicy hsizetype="Fixed" vsizetype="Fixed">
                 <horstretch>0</horstretch>
                 <verstretch>0</verstretch>
                </sizepolicy>
               </property>
               <property name="minimumSize">
                <size>
                 <width>71</width>
                 <height>21</height>
                </size>
               </property>
               <property name="maximumSize">
                <size>
                 <width>71</width>
                 <height>21</height>
                </size>
               </property>
               <property name="text">
                <string>Other</string>
               </property>
              </widget>
             </item>
             <item>
              <widget class="QLineEdit" name="leCustomFileDelimiter"/>
             </item>
            </layout>
           </widget>
          </item>
          <item>
           <widget class="QCheckBox" name="chkHasHeader">
            <property name="text">
             <string>Has header line</string>
            </property>
           </widget>
          </item>
          <item>
           <widget class="QCheckBox" name="chkIncludesMMProbeSeqs">
            <property name="text">
             <string>Includes mismatch probe sequences</string>
            </property>
           </widget>
          </item>
         </layout>
        </widget>
       </item>
       <item>
        <spacer name="verticalSpacer">
         <property name="orientation">
          <enum>Qt::Vertical</enum>
         </property>
         <property name="sizeHint" stdset="0">
          <size>
           <width>20</width>
           <height>333</height>
          </size>
         </property>
        </spacer>
       </item>
       <item>
        <widget class="QFrame" name="frame_2">
         <property name="sizePolicy">
          <sizepolicy hsizetype="Preferred" vsizetype="Fixed">
           <horstretch>0</horstretch>
           <verstretch>0</verstretch>
          </sizepolicy>
         </property>
         <property name="minimumSize">
          <size>
           <width>0</width>
           <height>49</height>
          </size>
         </property>
         <property name="maximumSize">
          <size>
           <width>16777215</width>
           <height>49</height>
          </size>
         </property>
         <property name="frameShape">
          <enum>QFrame::NoFrame</enum>
         </property>
         <property name="frameShadow">
          <enum>QFrame::Raised</enum>
         </property>
         <property name="lineWidth">
          <number>1</number>
         </property>
         <layout class="QHBoxLayout" name="horizontalLayout_2">
          <item>
           <widget class="QProgressBar" name="progressBar">
            <property name="value">
             <number>0</number>
            </property>
           </widget>
          </item>
          <item>
           <widget class="QPushButton" name="pbImport">
            <property name="sizePolicy">
             <sizepolicy hsizetype="Fixed" vsizetype="Fixed">
              <horstretch>0</horstretch>
              <verstretch>0</verstretch>
             </sizepolicy>
            </property>
            <property name="minimumSize">
             <size>
              <width>71</width>
              <height>27</height>
             </size>
            </property>
            <property name="maximumSize">
             <size>
              <width>71</width>
              <height>27</height>
             </size>
            </property>
            <property name="text">
             <string>Import</string>
            </property>
            <property name="autoDefault">
             <bool>true</bool>
            </property>
           </widget>
          </item>
         </layout>
        </widget>
       </item>
       <item>
        <widget class="QFrame" name="frame_7">
         <property name="frameShape">
          <enum>QFrame::NoFrame</enum>
         </property>
         <property name="frameShadow">
          <enum>QFrame::Raised</enum>
         </property>
         <layout class="QHBoxLayout" name="horizontalLayout_6">
          <property name="margin">
           <number>0</number>
          </property>
          <item>
           <widget class="QLabel" name="lblImportMsg">
            <property name="text">
             <string/>
            </property>
           </widget>
          </item>
          <item>
           <widget class="QPushButton" name="pbSaveImportErrLog">
            <property name="sizePolicy">
             <sizepolicy hsizetype="Fixed" vsizetype="Fixed">
              <horstretch>0</horstretch>
              <verstretch>0</verstretch>
             </sizepolicy>
            </property>
            <property name="minimumSize">
             <size>
              <width>130</width>
              <height>27</height>
             </size>
            </property>
            <property name="maximumSize">
             <size>
              <width>130</width>
              <height>27</height>
             </size>
            </property>
            <property name="text">
             <string>Save Error Log...</string>
            </property>
            <property name="autoDefault">
             <bool>true</bool>
            </property>
           </widget>
          </item>
         </layout>
        </widget>
       </item>
      </layout>
     </widget>
    </widget>
   </item>
  </layout>
 </widget>
 <resources/>
 <connections/>
</ui>
