# Supplementary material for: ArrayInitiative - a tool that simplifies creating custom Affymetrix CDFs
Source: BMC Bioinformatics. 2011 May 6;12:136. doi: 10.1186/1471-2105-12-136 (PMC3113937; doi:10.1186/1471-2105-12-136)
Supplement: Additional file 1 — ArrayInitiative 1.0. The first release of ArrayInitiative. [file 1471-2105-12-136-S1.ZIP › array_initiative_version_1.0/ui/array_initiative_main.py]

import os
import sqlite3
import sys

working_dir = sys.path[0]
working_dir = working_dir.replace("\\", "/") + "/"        
working_dir = working_dir.replace("ui/", "")

sys.path.append(working_dir)

from PyQt4 import QtCore
from PyQt4 import QtGui
from PyQt4 import uic

from lxml import etree

from array_browser import ArrayBrowserWidget
from blank_screen import BlankScreenWidget
from import_base_map import ImportDefaultSpecDialog
from import_custom_map import ImportCustomSpecDialog
from import_probe_seqs import ImportProbeSeqsDialog
from export_map import ExportSpecDialog
from export_probe_seqs import ExportProbeSeqsDialog
from export_probe_set_defs import ExportProbeSetDefsDialog
from add_new_db import AddNewDBDialog
from update_existing_db import UpdateExistingDBDialog
from set_active_db import SetActiveDBDialog

from db.connection import SqliteFileDbConnInfo
from ui_central import SpecBrowserNodeTypes
from main_summary import MainSummaryWidget

from db_config import DbConfig

class ArrayInitiativeMainWindow(QtGui.QMainWindow):
    def __init__(self, *args):
        QtGui.QWidget.__init__(self, *args)
        uic.loadUi('array_initiative_main.ui', self)
        
        self.central_widget = None
        self.scrollArea = QtGui.QScrollArea()
        
        self.browser_dock = QtGui.QDockWidget("", self);
        self.browser_dock.setContentsMargins(0, 0, 0, 0)
        self.browser_dock.setAllowedAreas(QtCore.Qt.LeftDockWidgetArea | QtCore.Qt.RightDockWidgetArea | QtCore.Qt.BottomDockWidgetArea | QtCore.Qt.TopDockWidgetArea)
        self.addDockWidget(QtCore.Qt.DockWidgetArea(1), self.browser_dock)
        
        self.browser_widget = None
        
        self.last_import_dir = None
        self.last_export_dir = None
        
        self.initGlobalPaths()
        self.loadStyleSheet()
        self.loadIconPaths()
        self.initActions()
             
        self.db_config = DbConfig(db_config_file_path=self.db_config_file_path)
        
        if (not os.path.exists(self.db_config_file_path)):
            self.db_config.createNewDBConfigFile()
        
        if (self.db_config.numDBs() == 0):
            self.browser_dock.setVisible(False)         
            self.disableMenus()
            return
        else:
            self.browser_dock.setVisible(True)
            self.enableMenus()

        self.spec_sql = None
        self.affy_ascii_sql = None
        
        self.db_conns = {}
        self.active_db = None
        self.active_db_conn_info = None
        
        self.setActiveDBConn()
        self.loadArrayBrowser()
#        self.loadBlankScreenWidget()      
#        self.showMaximized()
    
    def loadArrayBrowser(self):        
        self.browser_widget = ArrayBrowserWidget(parent=self)
        self.browser_dock.setWidget(self.browser_widget)       
        self.browser_dock.setWindowTitle("Array Browser")
    
    def initActions(self):
        self.connect(self.actionImportBaseMap_2, QtCore.SIGNAL("triggered()"), 
                     self.slotImportDefaultSpecTriggered)
        
        self.connect(self.actionImportCustomMap_2, QtCore.SIGNAL("triggered()"), 
                     self.slotImportCustomSpecTriggered)
        
        self.connect(self.actionImportProbeSeqs_2, QtCore.SIGNAL("triggered()"), 
                     self.slotImportProbeSeqsTriggered)
        
        self.connect(self.actionExportMap_2, QtCore.SIGNAL("triggered()"), 
                     self.slotExportSpecTriggered)
        
        self.connect(self.actionExportProbeSeqs_2, QtCore.SIGNAL("triggered()"), 
                     self.slotExportProbeSeqsTriggered)
        
        self.connect(self.actionExportProbeSetDefs, QtCore.SIGNAL("triggered()"), 
                     self.slotExportProbeSetDefsTriggered)
        
        self.connect(self.actionAddNewDB, QtCore.SIGNAL("triggered()"), 
                     self.slotAddNewDBTriggered)
        
        self.connect(self.actionUpdateExistingDB, QtCore.SIGNAL("triggered()"), 
                     self.slotUpdateExistingDBTriggered)
        
        self.connect(self.actionSetActiveDB, QtCore.SIGNAL("triggered()"), 
                     self.slotSetActiveDBTriggered)
        
    def initGlobalPaths(self):
        working_dir = sys.path[0]
        working_dir = working_dir.replace("\\", "/") + "/"        
        working_dir = working_dir.replace("ui/", "")
        
        self.settings_config_file_path = working_dir + "user_data/config/settings.xml"
        self.db_config_file_path = working_dir + "user_data/config/db.xml"
        self.db_base_dir = working_dir + "user_data/db/"
        self.icon_base_dir = working_dir + "ui/icons/"
        self.style_sheet_path = working_dir + "ui/style.css"
        self.affy_expr_full_spec_schema_file_path = working_dir + "ui/xml_schemas/affy_expr_full_spec.xsd"
        self.affy_expr_diff_spec_schema_file_path = working_dir + "ui/xml_schemas/affy_expr_diff_spec.xsd"
        self.custom_spec_import_err_file_path = working_dir + "user_data/logs/custom_spec_import.log"
        self.probe_seqs_import_err_file_path = working_dir + "user_data/logs/probe_seqs_import.log"
    
    def disableMenus(self):
        self.menuTools.setEnabled(False)
        self.actionUpdateExistingDB.setEnabled(False)
        self.actionSetActiveDB.setEnabled(False)
        
    def enableMenus(self):
        self.menuTools.setEnabled(True)
        self.actionUpdateExistingDB.setEnabled(True)
        self.actionSetActiveDB.setEnabled(True)
    
    def setActiveDBConn(self):  
        active_db_info = self.db_config.getActiveDB()
        active_db_file_path = self.db_base_dir + active_db_info.db_id + ".db"
        
        sqlite_file_db_conn_info = SqliteFileDbConnInfo(db_file_path=active_db_file_path)
#        self.db_conns["SQLITE_FILE_DB"] = sqlite_file_db_conn_info    
        
        self.active_db_conn_info = sqlite_file_db_conn_info
        self.spec_sql = sqlite_file_db_conn_info.getSpecSql()
        
    def resetActiveDBConn(self):
        self.setActiveDBConn()
        self.browser_widget.loadBrowser()
        
    def loadStyleSheet(self):        
        f = open(self.style_sheet_path, 'r')
        style_sheet_data = f.read()
        f.close()
        
        self.setStyleSheet(style_sheet_data)       
    
    def loadIconPaths(self):        
        self.icon_paths = {}
        if (self.icon_base_dir != None):
            self.icon_paths["database"] = self.icon_base_dir + "database.png"
        else:
            self.icon_paths["database"] = ""
            
        if (self.icon_base_dir != None):
            self.icon_paths["database_remove"] = self.icon_base_dir + "database_remove.png"
        else:
            self.icon_paths["database_remove"] = ""
            
        if (self.icon_base_dir != None):
            self.icon_paths["add"] = self.icon_base_dir + "add.png"
        else:
            self.icon_paths["add"] = ""
            
        if (self.icon_base_dir != None):
            self.icon_paths["cancel"] = self.icon_base_dir + "cancel.png"
        else:
            self.icon_paths["cancel"] = ""
            
        if (self.icon_base_dir != None):
            self.icon_paths["close"] = self.icon_base_dir + "close.png"
        else:
            self.icon_paths["close"] = ""
            
        if (self.icon_base_dir != None):
            self.icon_paths["lock"] = self.icon_base_dir + "lock.png"
        else:
            self.icon_paths["lock"] = ""
            
        if (self.icon_base_dir != None):
            self.icon_paths["folder_closed"] = self.icon_base_dir + "folder.png"
        else:
            self.icon_paths["folder_closed"] = ""
            
        if (self.icon_base_dir != None):
            self.icon_paths["folder_open"] = self.icon_base_dir + "folder_open.png"
        else:
            self.icon_paths["folder_open"] = ""
            
        if (self.icon_base_dir != None):
            self.icon_paths["circle_blue"] = self.icon_base_dir + "circle_blue.png"
        else:
            self.icon_paths["circle_blue"] = ""
            
        if (self.icon_base_dir != None):
            self.icon_paths["circle_green"] = self.icon_base_dir + "circle_green.png"
        else:
            self.icon_paths["circle_green"] = ""
            
        if (self.icon_base_dir != None):
            self.icon_paths["circle_orange"] = self.icon_base_dir + "circle_orange.png"
        else:
            self.icon_paths["circle_orange"] = ""
            
        if (self.icon_base_dir != None):
            self.icon_paths["circle_red"] = self.icon_base_dir + "circle_red.png"
        else:
            self.icon_paths["circle_red"] = ""
            
        if (self.icon_base_dir != None):
            self.icon_paths["light_bulb"] = self.icon_base_dir + "lightbulb.png"
        else:
            self.icon_paths["light_bulb"] = ""
            
        if (self.icon_base_dir != None):
            self.icon_paths["pie_chart"] = self.icon_base_dir + "pie_chart.png"
        else:
            self.icon_paths["pie_chart"] = ""
            
        if (self.icon_base_dir != None):
            self.icon_paths["delicious"] = self.icon_base_dir + "delicious.png"
        else:
            self.icon_paths["delicious"] = ""
            
        if (self.icon_base_dir != None):
            self.icon_paths["table_green"] = self.icon_base_dir + "table_green.png"
        else:
            self.icon_paths["table_green"] = ""
            
        if (self.icon_base_dir != None):
            self.icon_paths["tabs"] = self.icon_base_dir + "tabs.png"
        else:
            self.icon_paths["tabs"] = ""
            
        if (self.icon_base_dir != None):
            self.icon_paths["alert"] = self.icon_base_dir + "alert.png"
        else:
            self.icon_paths["alert"] = ""
            
        if (self.icon_base_dir != None):
            self.icon_paths["check_mark"] = self.icon_base_dir + "check_mark.png"
        else:
            self.icon_paths["check_mark"] = ""

    def loadAffyExprAsciiDefaultSpecSummaryWidget(self, spec_id):
        self.loadWidget(MainSummaryWidget(parent=self, node_type=SpecBrowserNodeTypes.AFFY_EXPR_ASCII_DEFAULT_SPEC, spec_id=spec_id))  
        
    def loadAffyExprAsciiCustomSpecSummaryWidget(self, spec_id):
        self.loadWidget(MainSummaryWidget(parent=self, node_type=SpecBrowserNodeTypes.AFFY_EXPR_ASCII_CUSTOM_SPEC, spec_id=spec_id))
        
    def loadAffyExprXdaDefaultSpecSummaryWidget(self, spec_id):
        self.loadWidget(MainSummaryWidget(parent=self, node_type=SpecBrowserNodeTypes.AFFY_EXPR_XDA_DEFAULT_SPEC, spec_id=spec_id))
    
    def loadAffyExprXdaCustomSpecSummaryWidget(self, spec_id):
        self.loadWidget(MainSummaryWidget(parent=self, node_type=SpecBrowserNodeTypes.AFFY_EXPR_XDA_CUSTOM_SPEC, spec_id=spec_id)) 
        
    def loadBlankScreenWidget(self):
        self.loadWidget(BlankScreenWidget(self))
        
    def loadAffySummaryWidget(self):
        self.loadWidget(MainSummaryWidget(parent=self, node_type=SpecBrowserNodeTypes.AFFY_ROOT_NODE))
        
    def loadAffyExprSummaryWidget(self):
        self.loadWidget(MainSummaryWidget(parent=self, node_type=SpecBrowserNodeTypes.AFFY_EXPR_ROOT_NODE)) 
    
    def slotImportDefaultSpecTriggered(self, default_spec_id=None):
        dlg = ImportDefaultSpecDialog(parent=self, spec_id=default_spec_id)
        dlg.exec_()
        
    def slotImportCustomSpecTriggered(self, spec_id=None):
        dlg = ImportCustomSpecDialog(parent=self, spec_id=spec_id)
        dlg.exec_()
        
    def slotImportProbeSeqsTriggered(self, spec_id=None):
        dlg = ImportProbeSeqsDialog(parent=self, spec_id=spec_id)
        dlg.exec_()
        
    def slotExportSpecTriggered(self):
        dlg = ExportSpecDialog(parent=self)
        dlg.exec_()
        
    def slotExportProbeSeqsTriggered(self, spec_id=None):
        dlg = ExportProbeSeqsDialog(parent=self, spec_id=spec_id)
        dlg.exec_()
        
    def slotExportProbeSetDefsTriggered(self, spec_id=None):
        dlg = ExportProbeSetDefsDialog(parent=self, spec_id=spec_id)
        dlg.exec_()
        
    def slotAddNewDBTriggered(self):
        dlg = AddNewDBDialog(parent=self)
        dlg.exec_()
    
    def slotUpdateExistingDBTriggered(self):
        dlg = UpdateExistingDBDialog(parent=self)
        dlg.exec_()
        
    def slotSetActiveDBTriggered(self):
        dlg = SetActiveDBDialog(parent=self)
        dlg.exec_()

    def clearCentralWidget(self):
        if (self.central_widget != None):
            self.central_widget.close()
    
    def loadWidget(self, widget):
        self.clearCentralWidget()
        self.central_widget = widget
        self.scrollArea.setWidget(self.central_widget)
        self.scrollArea.setWidgetResizable(True)
        self.scrollArea.ensureWidgetVisible(self.central_widget,0,0)
        self.scrollArea.ensureVisible(0,0)
        self.setCentralWidget(self.scrollArea)
        self.central_widget.show()
        
if __name__ == "__main__":
    app = QtGui.QApplication(sys.argv)
    window = ArrayInitiativeMainWindow()
    window.show()
    app.exec_()
