# Supplementary material for: ArrayInitiative - a tool that simplifies creating custom Affymetrix CDFs
Source: BMC Bioinformatics. 2011 May 6;12:136. doi: 10.1186/1471-2105-12-136 (PMC3113937; doi:10.1186/1471-2105-12-136)
Supplement: Additional file 1 — ArrayInitiative 1.0. The first release of ArrayInitiative. [file 1471-2105-12-136-S1.ZIP › array_initiative_version_1.0/ui/import_custom_map.py]

import copy
import os
import shutil
import sqlite3
import time

from PyQt4 import QtCore
from PyQt4 import QtGui
from PyQt4 import uic

from db.connection import SqliteFileDbConnInfo
from ui_central import WidgetCentral
from ui_central import SpecBrowserNodeTypes
from helper_functions.affy import AffyHelperFunctions

from enums import CustomSpecFileTypes, DefaultSpecTypes

class ImportCustomSpecDialog(QtGui.QDialog):
    def __init__(self, parent, spec_id=None):
        QtGui.QDialog.__init__(self, parent)
        uic.loadUi("import_custom_map.ui", self)
        
        self.main_window = self.parentWidget()
        
        self.active_db_conn_info = self.main_window.active_db_conn_info
        self.spec_sql = self.main_window.spec_sql
        self.icon_paths = self.main_window.icon_paths
        self.affy_expr_full_spec_schema_file_path = self.main_window.affy_expr_full_spec_schema_file_path
        self.affy_expr_diff_spec_schema_file_path = self.main_window.affy_expr_diff_spec_schema_file_path
        
        self.last_selected_spec_file_path = None
        self.last_selected_err_log_file_path = None
        self.last_imported_custom_spec_file_type = None

        self.existing_custom_spec_names = []
        
        self.check_mark_pixmap = QtGui.QPixmap(self.main_window.icon_paths["check_mark"])        
        self.alert_pixmap = QtGui.QPixmap(self.main_window.icon_paths["alert"])
        
        self.leCustomSpecFilePath.setProperty("mandatory", True)
        self.lblCustomSpecLocStatus.setPixmap(self.alert_pixmap)
        self.lblCustomSpecLocStatus.setToolTip("Please enter or browse for your custom specification file path.")
        
        self.leCustomSpecName.setProperty("mandatory", True)
        self.leCustomSpecName.setFocus(True)
        self.lblCustomSpecNameStatus.setPixmap(self.alert_pixmap)
        self.lblCustomSpecNameStatus.setToolTip("Please enter a name for the custom array specification.")
        
        self.lblSpecFileTypeStatus.setToolTip("Please select a custom specification file type.")
        self.lblSpecFileTypeStatus.setPixmap(self.alert_pixmap)      
        
        self.grpFileLoc.setEnabled(False)
        self.frmDelimFileOptions.setEnabled(False)
        self.leCustomFileDelim.setEnabled(False)
        self.grpRegData.setEnabled(False)
        self.frmImport.setEnabled(False)
        self.pbImport.setEnabled(False)
        self.pbSaveImportErrLog.setEnabled(False)
        
        self.valid_spec_file_path = False
        self.valid_spec_file_type = False
        self.valid_spec_file_name = False
        
        self.cbSpecFileTypes.clear()
        self.cbSpecFileTypes.addItem("<Select a file type>")
        self.cbSpecFileTypes.addItem("Full XML Specification")
        self.cbSpecFileTypes.addItem("Full Delimited Specification")
        
        self.cbCustomFileDelimTypes.clear()
        self.cbCustomFileDelimTypes.addItem("<Select a file delimiter>")
        self.cbCustomFileDelimTypes.addItem("Comma")
        self.cbCustomFileDelimTypes.addItem("Tab")
        self.cbCustomFileDelimTypes.addItem("Single space")
        self.cbCustomFileDelimTypes.addItem("Other")
        
        self.initActions()
        self.loadBrowser(spec_id=spec_id)      
        
        self.import_thread = SqliteImportCustomSpecThread()
        
    def initActions(self):
        self.connect(self.pbImport, QtCore.SIGNAL("clicked()"), 
                     self.slotImportClicked)
        
        self.connect(self.pbBrowseCustomSpecFiles, QtCore.SIGNAL("clicked()"), 
                     self.slotBrowseSpecFilesClicked)
        
        self.connect(self.twBrowser, QtCore.SIGNAL("currentItemChanged(QTreeWidgetItem *, QTreeWidgetItem *)"), 
                     self.slotBrowserItemClicked)
        
        self.connect(self.leCustomSpecName, QtCore.SIGNAL("textChanged(QString)"), 
                     self.validateCustomSpecName)
        
        self.connect(self.leCustomSpecFilePath, QtCore.SIGNAL("textChanged(QString)"), 
                     self.slotCustomSpecFilePathTextChanged)
        
        self.connect(self.cbSpecFileTypes, QtCore.SIGNAL("currentIndexChanged(int)"), 
             self.slotSpecFileTypeCurrentIndexChanged)
        
        self.connect(self.cbCustomFileDelimTypes, QtCore.SIGNAL("currentIndexChanged(int)"), 
                     self.slotCustomFileDelimTypesCurrentIndexChanged)
        
        self.connect(self.leCustomFileDelim, QtCore.SIGNAL("textChanged(QString)"), 
                     self.slotCustomFileDelimiterTextChanged)
        
        self.connect(self.pbSaveImportErrLog, QtCore.SIGNAL("clicked()"), 
                     self.slotSaveErrorLogClicked)
        
    def loadBrowser(self, spec_id=None):
        WidgetCentral.loadCompleteSpecsBrowser(widget=self.twBrowser, icon_paths=self.icon_paths, spec_sql=self.spec_sql)
        
        if (spec_id is not None):
            self.setSpecInBrowser(spec_id=spec_id, parent=None)  
        else:    
            item = self.twBrowser.topLevelItem(0)
            self.twBrowser.setCurrentItem(item)
    
    def loadSpecData(self, spec_id):
        if (spec_id is not None):
            is_default_spec = self.spec_sql.isDefaultSpec(spec_id=spec_id)
            is_custom_spec = self.spec_sql.isCustomSpec(custom_spec_id=spec_id)
            
            if (is_default_spec):     
                self.loadDefaultSpecData(default_spec_id=spec_id)
            elif (is_custom_spec):
                default_spec_id = self.spec_sql.getDefaultSpecID(custom_spec_id=spec_id)
                self.loadDefaultSpecData(default_spec_id=default_spec_id)
                self.loadCustomSpecData(custom_spec_id=spec_id)
        
    def loadDefaultSpecData(self, default_spec_id):        
        default_spec_type = self.spec_sql.getDefaultSpecType(default_spec_id=default_spec_id)
        default_spec_name = self.spec_sql.getDefaultSpecName(default_spec_id=default_spec_id)
        
        if (default_spec_type == DefaultSpecTypes.AFFY_EXPR_ASCII):
            self.lblDefaultSpecName.setText(default_spec_name)
            self.lblArrayType.setText("Expression")
            self.lblDefaultSpecType.setText("ASCII")
        elif (default_spec_type == DefaultSpecTypes.AFFY_EXPR_XDA):
            self.lblDefaultSpecName.setText(default_spec_name)
            self.lblArrayType.setText("Expression")
            self.lblDefaultSpecType.setText("XDA")   
    
    def loadCustomSpecData(self, custom_spec_id):
        is_custom_spec = self.spec_sql.isCustomSpec(custom_spec_id=custom_spec_id)
        if (not is_custom_spec):
            return
        
        spec_info = self.spec_sql.getCustomSpecInfo(custom_spec_id=custom_spec_id).datarows[0]
        
        custom_spec_name = str(spec_info["custom_spec_name"])
        custom_spec_desc = str(spec_info["description"])
        
        self.leCustomSpecName.setText(custom_spec_name)
        self.teCustomSpecDesc.setPlainText(custom_spec_desc)
    
    def setSpecInBrowser(self, spec_id, parent=None):
        count = self.twBrowser.topLevelItemCount() if (parent is None) else parent.childCount()
            
        for i in xrange(0, count):
            item = self.twBrowser.topLevelItem(i) if (parent is None) else parent.child(i)
            item_type = int(item.type())
            
            if (item_type in (SpecBrowserNodeTypes.AFFY_EXPR_ASCII_DEFAULT_SPEC, 
                              SpecBrowserNodeTypes.AFFY_EXPR_XDA_DEFAULT_SPEC,
                              SpecBrowserNodeTypes.AFFY_EXPR_ASCII_CUSTOM_SPEC, 
                              SpecBrowserNodeTypes.AFFY_EXPR_XDA_CUSTOM_SPEC)):
                user_data = item.data(0, QtCore.Qt.UserRole)
                item_id = str(user_data.toString())
                
                if (item_id == spec_id):
                    item.setSelected(True)
                    self.twBrowser.setCurrentItem(item)
            
            self.setSpecInBrowser(spec_id=spec_id, parent=item)
        
    def slotCustomSpecFilePathTextChanged(self, spec_file_path):
        self.validateCustomSpecFilePath()
    
    def slotBrowserItemClicked(self, curr_item, prev_item):
        if (curr_item is None):
            return
        
        item_name = str(curr_item.text(0))
        user_data = curr_item.data(0, QtCore.Qt.UserRole)
        item_id = str(user_data.toString())
        item_type = int(curr_item.type())
        
        self.loadItemSummary(curr_item)
        
        if (item_type not in (SpecBrowserNodeTypes.AFFY_EXPR_ASCII_DEFAULT_SPEC,
                          SpecBrowserNodeTypes.AFFY_EXPR_XDA_DEFAULT_SPEC,
                          SpecBrowserNodeTypes.AFFY_EXPR_ASCII_CUSTOM_SPEC,
                          SpecBrowserNodeTypes.AFFY_EXPR_XDA_CUSTOM_SPEC)):
            
            item_id = None
            
        self.loadSpecData(spec_id=item_id)            
        self.enableFormElements()        
            
    def loadItemSummary(self, item):
        item_name = str(item.text(0))
        user_data = item.data(0, QtCore.Qt.UserRole)
        item_id = str(user_data.toString())
        item_type = int(item.type())
        
        if (item_type == SpecBrowserNodeTypes.AFFY_ROOT_NODE):
            WidgetCentral.loadAffySummary(widget=self.tblwSummary, spec_sql=self.spec_sql)
        elif (item_type == SpecBrowserNodeTypes.AFFY_EXPR_ROOT_NODE):
            WidgetCentral.loadAffyExprSummary(widget=self.tblwSummary, spec_sql=self.spec_sql)
        elif (item_type == SpecBrowserNodeTypes.AFFY_EXPR_ASCII_DEFAULT_SPEC):
            default_spec_sql = self.active_db_conn_info.getAffyExprAsciiDefaultSpecSql(spec_id=item_id)
            WidgetCentral.loadAffyExprAsciiDefaultSpecSummary(widget=self.tblwSummary, default_spec_sql=default_spec_sql)
        elif (item_type == SpecBrowserNodeTypes.AFFY_EXPR_ASCII_CUSTOM_SPEC):
            custom_spec_sql = self.active_db_conn_info.getAffyExprAsciiCustomSpecSql(custom_spec_id=item_id)
            WidgetCentral.loadAffyExprAsciiCustomSpecSummary(widget=self.tblwSummary, custom_spec_sql=custom_spec_sql)             
        elif (item_type == SpecBrowserNodeTypes.AFFY_EXPR_XDA_DEFAULT_SPEC):
            default_spec_sql = self.active_db_conn_info.getAffyExprXdaDefaultSpecSql(spec_id=item_id)
            WidgetCentral.loadAffyExprXdaDefaultSpecSummary(widget=self.tblwSummary, default_spec_sql=default_spec_sql)
        elif (item_type == SpecBrowserNodeTypes.AFFY_EXPR_XDA_CUSTOM_SPEC):
            custom_spec_sql = self.active_db_conn_info.getAffyExprXdaCustomSpecSql(custom_spec_id=item_id)
            WidgetCentral.loadAffyExprXdaCustomSpecSummary(widget=self.tblwSummary, custom_spec_sql=custom_spec_sql)
            
    def enableFormElements(self):
        curr_browser_node = self.twBrowser.currentItem()
        
        if (curr_browser_node is not None):
            item_name = str(curr_browser_node.text(0))
            user_data = curr_browser_node.data(0, QtCore.Qt.UserRole)
            item_id = str(user_data.toString())
            item_type = int(curr_browser_node.type())
        else:
            item_type = None
        
        if (item_type in (SpecBrowserNodeTypes.AFFY_EXPR_ASCII_DEFAULT_SPEC,
                              SpecBrowserNodeTypes.AFFY_EXPR_XDA_DEFAULT_SPEC,
                              SpecBrowserNodeTypes.AFFY_EXPR_ASCII_CUSTOM_SPEC,
                              SpecBrowserNodeTypes.AFFY_EXPR_XDA_CUSTOM_SPEC)):
            self.grpFileLoc.setEnabled(True)
            self.grpRegData.setEnabled(True)
            self.frmImport.setEnabled(True)
            
            self.getExistingCustomSpecNames(default_spec_id=item_id)
        else:
            self.grpFileLoc.setEnabled(False)
            self.grpRegData.setEnabled(False)
            self.frmImport.setEnabled(False)

    def getExistingCustomSpecNames(self, default_spec_id):
        custom_spec_names = self.spec_sql.getCustomSpecs(default_spec_id=default_spec_id)
        for row in custom_spec_names:
            spec_name = str(row["custom_spec_name"])
            self.existing_custom_spec_names.append(spec_name)
    
    def slotImportClicked(self):
        self.startImport()
        
    def slotBrowseSpecFilesClicked(self):
        format_type = ""
        selected_dir = ""
        
        if (self.last_selected_spec_file_path is not None):
            selected_dir = os.path.dirname(self.last_selected_spec_file_path) + "/"
        
        file_path = str(QtGui.QFileDialog.getOpenFileName(self, "", selected_dir, format_type))
        
        if (file_path == ""):
            return
        
        self.last_selected_spec_file_path = file_path
        
        self.leCustomSpecFilePath.setText(file_path)
        
    def slotSaveErrorLogClicked(self):
        format_type = ""
            
        if (self.last_selected_err_log_file_path is not None):
            default_dir = os.path.dirname(self.last_selected_err_log_file_path) + "/"
        else:
            default_dir = ""
        
        if (self.last_imported_custom_spec_file_type in (CustomSpecFileTypes.AFFY_EXPR_FULL_XML,
                                                         CustomSpecFileTypes.AFFY_EXPR_FULL_DELIM)):
            default_file_name = os.path.basename(self.main_window.custom_spec_import_err_file_path)
            src_file_path = self.main_window.custom_spec_import_err_file_path
        else:
            default_file_name = ""
            src_file_path = ""
            
        default_path = default_dir + default_file_name
        
        dest_file_path = str(QtGui.QFileDialog.getSaveFileName(self, "", default_path, format_type))
        
        if (dest_file_path == ""):
            return
        
        self.last_selected_err_log_file_path = dest_file_path
        
        shutil.copy2(src_file_path, dest_file_path)
        
    def slotSpecFileTypeCurrentIndexChanged(self, current_index):
        enable_delim_file_options = False
        if (current_index == 2):
            enable_delim_file_options = True                    
        
        self.frmDelimFileOptions.setEnabled(enable_delim_file_options)
        self.validateSpecFileType()
        
    def slotCustomFileDelimTypesCurrentIndexChanged(self, current_index):
        if (current_index == 4):
            self.leCustomFileDelim.setEnabled(True)
        else:
            self.leCustomFileDelim.setEnabled(False)
            
        self.validateSpecFileType()
        
    def slotCustomFileDelimiterTextChanged(self, spec_file_path):
        self.validateSpecFileType()
        
    def slotStopImportClicked(self):
        self.import_thread.stop()
        
    def validateCustomSpecName(self, spec_name):
        spec_name = str(spec_name)
        spec_name = spec_name.strip()
        
        if (spec_name != ""):
            self.lblCustomSpecNameStatus.setPixmap(self.check_mark_pixmap)
            self.lblCustomSpecNameStatus.setToolTip("")
            self.valid_spec_file_name = True
        elif (spec_name == ""):
            self.lblCustomSpecNameStatus.setPixmap(self.alert_pixmap)
            self.lblCustomSpecNameStatus.setToolTip("Please enter a name for the custom array specification.")
            self.valid_spec_file_name = False
            
        self.validateAll()
        
    def validateCustomSpecFilePath(self):
        spec_file_path = str(self.leCustomSpecFilePath.text())
        self.last_selected_spec_file_path = spec_file_path
        
        spec_file_exists = os.path.isfile(spec_file_path)
        
        if (spec_file_exists):
            self.lblCustomSpecLocStatus.setPixmap(self.check_mark_pixmap)            
            self.lblCustomSpecLocStatus.setToolTip("")
            self.valid_spec_file_path = True
        else:
            self.lblCustomSpecLocStatus.setPixmap(self.alert_pixmap)
            self.lblCustomSpecLocStatus.setToolTip("File does not exist. Please enter or browse for a different custom specification file.")
            self.valid_spec_file_path = False
        
        self.validateAll()
        
    def validateSpecFileType(self):
        spec_file_type_curr_index = self.cbSpecFileTypes.currentIndex()
        spec_file_delim_type_curr_index = self.cbCustomFileDelimTypes.currentIndex()
        
        delim = str(self.leCustomFileDelim.text())
               
        if (spec_file_type_curr_index is None or spec_file_type_curr_index == 0):
            self.lblSpecFileTypeStatus.setPixmap(self.alert_pixmap)
            self.lblSpecFileTypeStatus.setToolTip("Please select a custom specification file type.")         
            self.valid_spec_file_type = False
        elif (spec_file_type_curr_index == 2 and spec_file_delim_type_curr_index == 0):
            self.lblSpecFileTypeStatus.setPixmap(self.alert_pixmap)
            self.lblSpecFileTypeStatus.setToolTip("Please select a file delimiter type.")
            self.valid_spec_file_type = False
        elif (spec_file_type_curr_index == 2 and spec_file_delim_type_curr_index == 4 and delim == ""):
            self.lblSpecFileTypeStatus.setPixmap(self.alert_pixmap)
            self.lblSpecFileTypeStatus.setToolTip("Please enter a file delimiter.")
            self.valid_spec_file_type = False
        else:
            self.lblSpecFileTypeStatus.setPixmap(self.check_mark_pixmap)            
            self.lblSpecFileTypeStatus.setToolTip("")
            self.valid_spec_file_type = True
        
        self.validateAll()
            
    def validateAll(self):        
        if (self.valid_spec_file_name and self.valid_spec_file_path and self.valid_spec_file_type):
            self.pbImport.setEnabled(True)
        else:
            self.pbImport.setEnabled(False)
    
    def startImport(self):
            
        curr_browser_node = self.twBrowser.currentItem()
        item_type = int(curr_browser_node.type())
        if (item_type not in (SpecBrowserNodeTypes.AFFY_EXPR_ASCII_DEFAULT_SPEC,
                              SpecBrowserNodeTypes.AFFY_EXPR_XDA_DEFAULT_SPEC,
                              SpecBrowserNodeTypes.AFFY_EXPR_ASCII_CUSTOM_SPEC,
                              SpecBrowserNodeTypes.AFFY_EXPR_XDA_CUSTOM_SPEC)):
            return
        
        user_data = curr_browser_node.data(0, QtCore.Qt.UserRole)
        
        if (item_type in (SpecBrowserNodeTypes.AFFY_EXPR_ASCII_CUSTOM_SPEC,
                          SpecBrowserNodeTypes.AFFY_EXPR_XDA_CUSTOM_SPEC)):
            custom_spec_id = str(user_data.toString())
            default_spec_id = self.spec_sql.getDefaultSpecID(custom_spec_id=custom_spec_id)
        else:
            custom_spec_id = None
            default_spec_id = str(user_data.toString())
            
        delim = None
        if (self.cbSpecFileTypes.currentIndex() == 1):
            custom_spec_file_type = CustomSpecFileTypes.AFFY_EXPR_FULL_XML
        elif (self.cbSpecFileTypes.currentIndex() == 2):
            custom_spec_file_type = CustomSpecFileTypes.AFFY_EXPR_FULL_DELIM
            delim = self.getDelimiter()
        else:
            custom_spec_file_type = None            
        
        if (custom_spec_file_type == CustomSpecFileTypes.AFFY_EXPR_FULL_DELIM and delim == None):
            return
        
        custom_spec_file_path = str(self.leCustomSpecFilePath.text())
        
        custom_spec_name = str(self.leCustomSpecName.text())
        custom_spec_name = custom_spec_name.strip()

        custom_spec_exists = self.spec_sql.isCustomSpec(default_spec_id=default_spec_id, custom_spec_name=custom_spec_name)
        if (custom_spec_exists):
            msg_box = QtGui.QMessageBox()
            msg_box.setIcon(QtGui.QMessageBox.Warning)
            msg_box.setText("This custom array specification already exists.")
            msg_box.setInformativeText("Do you want to overwrite it with the new specification file?")
            msg_box.setStandardButtons(QtGui.QMessageBox.No | QtGui.QMessageBox.Yes)
            msg_box.setDefaultButton(QtGui.QMessageBox.No)
            
            ret = msg_box.exec_()
            
            if (ret == QtGui.QMessageBox.No):
                return
        
        description = str(self.teCustomSpecDesc.toPlainText())
        
        db_file_path = self.active_db_conn_info.db_file_path
                
        self.import_thread = SqliteImportCustomSpecThread(
                                                       parent=None,
                                                       db_file_path=db_file_path, 
                                                       custom_spec_file_type=custom_spec_file_type, 
                                                       default_spec_id=default_spec_id,
                                                       custom_spec_name=custom_spec_name,
                                                       custom_spec_file_path=custom_spec_file_path,
                                                       description=description,
                                                       delim=delim,
                                                       xml_schema_file_path = self.main_window.affy_expr_full_spec_schema_file_path,
                                                       error_log_file_path = self.main_window.custom_spec_import_err_file_path)
        
        self.connect(self.import_thread, QtCore.SIGNAL("importFinished(QString, QString)"),
                     self.threadFinishImport)
        
        self.connect(self.import_thread, QtCore.SIGNAL("importFailed(QString, QString)"),
                     self.threadImportFailed)
        
        self.connect(self.import_thread, QtCore.SIGNAL("invalidCustomSpec(QString, QString)"),
                     self.threadInvalidCustomSpec)
        
        self.browserSplitter.setEnabled(False)
        self.grpDefaultSpecInfo.setEnabled(False)
        self.grpFileLoc.setEnabled(False)
        self.grpRegData.setEnabled(False)
        self.pbImport.setEnabled(False)
        
        self.progressBar.reset()
        self.progressBar.setMinimum(0)
        self.progressBar.setMaximum(0)
        
        self.lblImportMsg.setText("Importing custom array specification ...")
        
        self.import_thread.start()
        
        self.last_imported_custom_spec_file_type = custom_spec_file_type
        self.pbSaveImportErrLog.setEnabled(False)

    def threadFinishImport(self, default_spec_id, custom_spec_name):
        default_spec_id = str(default_spec_id)
        custom_spec_name = str(custom_spec_name)
        
        self.progressBar.setMinimum(0)
        self.progressBar.setMaximum(100)
        self.progressBar.reset()
        
        self.lblImportMsg.setText("Importing custom array specification ... Done") 
        
        custom_spec_id = self.spec_sql.getCustomSpecID(default_spec_id=default_spec_id, custom_spec_name=custom_spec_name)        
        self.loadBrowser(spec_id=custom_spec_id)
        self.main_window.browser_widget.loadBrowser(spec_id=custom_spec_id)
        
        self.browserSplitter.setEnabled(True)
        self.grpDefaultSpecInfo.setEnabled(True)
        self.grpFileLoc.setEnabled(True)
        self.grpRegData.setEnabled(True)
        self.pbImport.setEnabled(True)
        
    def threadImportFailed(self, default_spec_id, custom_spec_name):
        default_spec_id = str(default_spec_id)
        custom_spec_name = str(custom_spec_name)
        
        self.progressBar.setMinimum(0)
        self.progressBar.setMaximum(100)
        self.progressBar.reset()
        
        self.lblImportMsg.setText("Importing custom array specification ... Failed") 
        
        self.browserSplitter.setEnabled(True)
        self.grpDefaultSpecInfo.setEnabled(True)
        self.grpFileLoc.setEnabled(True)
        self.grpRegData.setEnabled(True)
        self.pbImport.setEnabled(True)
        
    def threadInvalidCustomSpec(self, default_spec_id, custom_spec_name):
        default_spec_id = str(default_spec_id)
        custom_spec_name = str(custom_spec_name)

        msg_box = QtGui.QMessageBox()
        msg_box.setIcon(QtGui.QMessageBox.Warning)
        msg_box.setText("We found errors in the custom array specification while validating it.")
        msg_box.setInformativeText("You can save the error log by clicking the 'Save Error Log...' button. Please correct the errors and try importing again.")
        
        msg_box.setStandardButtons(QtGui.QMessageBox.Ok)
        
        ret = msg_box.exec_()
        
        
        if (os.path.exists(self.main_window.custom_spec_import_err_file_path)):
            self.pbSaveImportErrLog.setEnabled(True)
        else:
            self.pbSaveImportErrLog.setEnabled(False)
        
        self.progressBar.setMinimum(0)
        self.progressBar.setMaximum(100)
        self.progressBar.reset()
        
        self.lblImportMsg.setText("Importing custom array specification ... Aborted")
        
        self.browserSplitter.setEnabled(True)
        self.grpDefaultSpecInfo.setEnabled(True)
        self.grpFileLoc.setEnabled(True)
        self.grpRegData.setEnabled(True)
        self.pbImport.setEnabled(True)
            
    def getDelimiter(self):
        curr_index = self.cbCustomFileDelimTypes.currentIndex()
        
        if (curr_index == 1):
            delim = ","
        elif (curr_index == 2):
            delim = "\t"
        elif (curr_index == 3):
            delim = " "        
        elif (curr_index == 4):
            delim = str(self.leCustomFileDelim.text())
        else:
            delim = None
            
        return(delim)
        
class SqliteImportCustomSpecThread(QtCore.QThread):
    def __init__(self, parent=None, db_file_path=None, custom_spec_file_type=None, default_spec_id=None, 
                 custom_spec_name=None, custom_spec_file_path=None, description=None, delim=",", 
                 xml_schema_file_path=None, error_log_file_path=None):
        
        QtCore.QThread.__init__(self, parent)
        
        self.db_file_path = db_file_path
        self.custom_spec_file_type = custom_spec_file_type
        self.default_spec_id = default_spec_id
        self.custom_spec_name = custom_spec_name
        self.custom_spec_file_path = custom_spec_file_path
        self.description = description
        self.delim = delim
        self.xml_schema_file_path = xml_schema_file_path
        self.error_log_file_path = error_log_file_path
        
        self.exiting = False
    
    def run(self):
        sqlite_file_db_conn_info = SqliteFileDbConnInfo(db_file_path=self.db_file_path)
        validator = None      
        parser = None
        
        if (self.custom_spec_file_type == CustomSpecFileTypes.AFFY_EXPR_FULL_XML):
            
            parser = sqlite_file_db_conn_info.getFullCustomSpecXmlParser(
                                            default_spec_id=self.default_spec_id,
                                            custom_spec_name=self.custom_spec_name, 
                                            custom_spec_file_path=self.custom_spec_file_path, 
                                            description=self.description)
            
            validator = sqlite_file_db_conn_info.getFullCustomSpecXmlValidator(
                                            default_spec_id=self.default_spec_id, 
                                            custom_spec_file_path=self.custom_spec_file_path, 
                                            xml_schema_file_path=self.xml_schema_file_path, 
                                            error_log_file_path=self.error_log_file_path)
            
        elif (self.custom_spec_file_type == CustomSpecFileTypes.AFFY_EXPR_FULL_DELIM):
            parser = sqlite_file_db_conn_info.getFullCustomSpecDelimParser(
                                            default_spec_id=self.default_spec_id,
                                            custom_spec_name=self.custom_spec_name, 
                                            custom_spec_file_path=self.custom_spec_file_path, 
                                            description=self.description, 
                                            delim=self.delim)
            
            validator = sqlite_file_db_conn_info.getFullCustomSpecDelimValidator(
                                            default_spec_id=self.default_spec_id, 
                                            custom_spec_file_path=self.custom_spec_file_path, 
                                            delim=self.delim, 
                                            error_log_file_path=self.error_log_file_path)
        
        is_valid = validator.validate()
        
        if (not is_valid):
            self.emit(QtCore.SIGNAL("invalidCustomSpec(QString, QString)"), self.default_spec_id, self.custom_spec_name)
            return
        
        try:
            parser.parse()        
            self.emit(QtCore.SIGNAL("importFinished(QString, QString)"), self.default_spec_id, self.custom_spec_name)
        except:
            self.emit(QtCore.SIGNAL("importFailed(QString, QString)"), self.default_spec_id, self.custom_spec_name)
        
#    def stop(self):
#        self.emit(QtCore.SIGNAL("importStopped(QString, QString)"), self.default_spec_id, self.custom_spec_name)
#        self.quit()
        
    def __del__(self):
        self.wait()
        
                

        
            
        
