# Supplementary material for: ArrayInitiative - a tool that simplifies creating custom Affymetrix CDFs
Source: BMC Bioinformatics. 2011 May 6;12:136. doi: 10.1186/1471-2105-12-136 (PMC3113937; doi:10.1186/1471-2105-12-136)
Supplement: Additional file 1 — ArrayInitiative 1.0. The first release of ArrayInitiative. [file 1471-2105-12-136-S1.ZIP › array_initiative_version_1.0/ui/update_existing_db.py]

import os
import sys
from lxml import etree

from PyQt4 import QtCore
from PyQt4 import QtGui
from PyQt4 import uic

from db_config import DBItem
from db.connection import SqliteFileDbConnInfo

class UpdateExistingDBDialog(QtGui.QDialog):
    def __init__(self, parent):
        QtGui.QDialog.__init__(self, parent)
        uic.loadUi("update_existing_db.ui", self)
        
        self.main_window = self.parentWidget()
        self.db_config = self.main_window.db_config
        
        self.check_mark_pixmap = QtGui.QPixmap(self.main_window.icon_paths["check_mark"])        
        self.alert_pixmap = QtGui.QPixmap(self.main_window.icon_paths["alert"])
        
        self.leDBName.setProperty("mandatory", True)
        self.leDBName.setFocus(True)
        
        self.selected_db_id = None
        self.selected_db_name = None
        self.selected_db_desc = None
        
        self.loadExistingDBs()        
        self.initActions()        
        
        self.lblDBNameStatus.setPixmap(self.check_mark_pixmap)
        self.lblDBNameStatus.setToolTip("")
        
        self.pbUpdateDB.setEnabled(True)

    def initActions(self):
        self.connect(self.lstExistingDBs, QtCore.SIGNAL("itemSelectionChanged()"), 
                     self.loadDBInfo)
        
        self.connect(self.pbUpdateDB, QtCore.SIGNAL("clicked()"), 
                     self.updateDBInfo)
        
        self.connect(self.leDBName, QtCore.SIGNAL("textEdited(QString)"), 
                     self.checkDBName)
    
    def loadExistingDBs(self):
        self.lstExistingDBs.clear()
        
        db_list = self.db_config.getDBs()
        
        for db_item in db_list:
            db_id = db_item.db_id
            db_name = db_item.db_name
            
            item = QtGui.QListWidgetItem(db_name)
            item.setData(QtCore.Qt.UserRole,db_id)
            
            if (self.selected_db_id == db_id):
                selected_item = item
            
            self.lstExistingDBs.addItem(item)            
        
        if (len(db_list) > 0):
            if (not self.selected_db_id):
                self.lstExistingDBs.setCurrentRow(0)
            else:
                self.lstExistingDBs.setCurrentItem(selected_item)
                
            self.loadDBInfo()
        else:
            self.leDBName.setEnabled(False)
            self.teDBDesc.setEnabled(False)
            
    def loadDBInfo(self):
        current_item = self.lstExistingDBs.currentItem()
        if (not current_item): return
        
        db_id = str(current_item.data(QtCore.Qt.UserRole).toString())
        
        db_item = self.db_config.getDBByID(db_id=db_id)

        db_name = db_item.db_name
        db_desc = db_item.db_desc
        
        if (db_desc == None): db_desc = ""
        
        self.leDBName.setText(db_name)
        self.teDBDesc.setPlainText(db_desc)
        
        self.selected_db_id = db_id
        self.selected_db_name = db_name
        self.selected_db_desc = db_desc
        
        self.lblDBNameStatus.setPixmap(self.check_mark_pixmap)
        self.pbUpdateDB.setEnabled(True)
          
    def updateDBInfo(self):
        new_db_name = str(self.leDBName.text())
        new_db_desc = str(self.teDBDesc.toPlainText())
        
        db_item = DBItem(db_id=self.selected_db_id, db_name=new_db_name, db_desc=new_db_desc)
        
        self.db_config.updateDB(db_item)
        
        self.pbUpdateDB.setEnabled(False)
        self.loadExistingDBs()
        
    def checkDBName(self, db_name):
        db_name = str(db_name)
        db_name = db_name.strip()
        
        is_duplicate_name = False
        if (self.db_config.isDuplicateName(db_name=db_name) and db_name != self.selected_db_name):
            is_duplicate_name = True
        
        if (db_name != "" and not is_duplicate_name):
            self.lblDBNameStatus.setPixmap(self.check_mark_pixmap)
            self.lblDBNameStatus.setToolTip("")
            self.pbUpdateDB.setEnabled(True)
        elif (db_name == ""):
            self.lblDBNameStatus.setPixmap(self.alert_pixmap)
            self.lblDBNameStatus.setToolTip("Please enter a database name.")
            self.pbUpdateDB.setEnabled(False)
        elif (is_duplicate_name):
            self.lblDBNameStatus.setPixmap(self.alert_pixmap)
            self.lblDBNameStatus.setToolTip("Duplicate database name. Please enter a different one.")
            self.pbUpdateDB.setEnabled(False)
