# Supplementary material for: ArrayInitiative - a tool that simplifies creating custom Affymetrix CDFs
Source: BMC Bioinformatics. 2011 May 6;12:136. doi: 10.1186/1471-2105-12-136 (PMC3113937; doi:10.1186/1471-2105-12-136)
Supplement: Additional file 1 — ArrayInitiative 1.0. The first release of ArrayInitiative. [file 1471-2105-12-136-S1.ZIP › array_initiative_version_1.0/ui/summary.py]

from PyQt4 import QtCore
from PyQt4 import QtGui
from PyQt4 import uic

class SummaryWidget(QtGui.QWidget):
    def __init__(self, parent, job_node_type=None, job_id=None):
        QtGui.QWidget.__init__(self, parent)
        uic.loadUi("summary.ui", self)
