# Supplementary material for: ArrayInitiative - a tool that simplifies creating custom Affymetrix CDFs
Source: BMC Bioinformatics. 2011 May 6;12:136. doi: 10.1186/1471-2105-12-136 (PMC3113937; doi:10.1186/1471-2105-12-136)
Supplement: Additional file 1 — ArrayInitiative 1.0. The first release of ArrayInitiative. [file 1471-2105-12-136-S1.ZIP › array_initiative_version_1.0/ui/import_probe_seqs.py]

import os
import shutil
import sqlite3
import time

from PyQt4 import QtCore
from PyQt4 import QtGui
from PyQt4 import uic

from ui_central import WidgetCentral
from ui_central import SpecBrowserNodeTypes
from db.connection import SqliteFileDbConnInfo

from enums import DefaultSpecTypes, ProbeSeqsFileTypes

class ImportProbeSeqsDialog(QtGui.QDialog):
    def __init__(self, parent, spec_id=None):
        QtGui.QDialog.__init__(self, parent)
        uic.loadUi("import_probe_seqs.ui", self)
        
        self.main_window = self.parentWidget()
        
        self.spec_id = spec_id
        self.active_db_conn_info = self.main_window.active_db_conn_info
        self.spec_sql = self.main_window.spec_sql
        self.icon_paths = self.main_window.icon_paths
        self.last_selected_seq_file_path = None
        self.last_selected_err_log_file_path = None
        
        self.check_mark_pixmap = QtGui.QPixmap(self.icon_paths["check_mark"])        
        self.alert_pixmap = QtGui.QPixmap(self.icon_paths["alert"])
        
        self.leSeqFilePath.setProperty("mandatory", True)
        self.lblSeqFileLocStatus.setPixmap(self.alert_pixmap)
        self.lblSeqFileLocStatus.setToolTip("Please enter a file path or browse for your probe sequences.")
        
        self.cbSeqFileTypes.setProperty("mandatory", True)
        self.lblSeqFileTypeStatus.setPixmap(self.alert_pixmap)
        self.lblSeqFileTypeStatus.setToolTip("Please select a probe sequence file type.")
        
        self.grpSeqFileLoc.setEnabled(False)
        self.grpSeqFileType.setEnabled(False)
        self.grpDelimFileOptions.setEnabled(False)
        self.leCustomFileDelimiter.setEnabled(False)
        self.pbImport.setEnabled(False)
        self.pbSaveImportErrLog.setEnabled(False)
        
        self.valid_seq_file_path = False
        self.valid_seq_file_type = False
        
        self.cbSeqFileTypes.clear()
        self.cbSeqFileTypes.addItem("<Select a file type>")
        self.cbSeqFileTypes.addItem("Affymetrix FASTA")
        self.cbSeqFileTypes.addItem("Affymetrix TAB Delimited")
#        self.cbSeqFileTypes.addItem("Custom Delimited")

        self.grpDelimFileOptions.setVisible(False)
        
        self.initActions()
        self.loadBrowser(spec_id=spec_id)
        
        self.import_thread = SqliteImportProbeSeqsThread()
        
        if (os.path.exists(self.main_window.probe_seqs_import_err_file_path)):
            os.remove(self.main_window.probe_seqs_import_err_file_path)
        
    def initActions(self):
        self.connect(self.pbImport, QtCore.SIGNAL("clicked()"), 
                     self.slotImportClicked)
        
        self.connect(self.pbBrowseSeqFiles, QtCore.SIGNAL("clicked()"), 
                     self.slotBrowseSeqFilesClicked)
        
        self.connect(self.pbSaveImportErrLog, QtCore.SIGNAL("clicked()"), 
                     self.slotSaveErrorLogClicked)

        self.connect(self.twBrowser, QtCore.SIGNAL("currentItemChanged(QTreeWidgetItem *, QTreeWidgetItem *)"), 
                     self.slotBrowserItemClicked)
        
        self.connect(self.cbSeqFileTypes, QtCore.SIGNAL("currentIndexChanged(int)"), 
                     self.slotSeqFileTypeCurrentIndexChanged)
        
        self.connect(self.leSeqFilePath, QtCore.SIGNAL("textChanged(QString)"), 
                     self.validateSeqFilePath)
        
        self.connect(self.rbDelimOther, QtCore.SIGNAL("toggled(bool)"), 
             self.slotDelimOtherToggled)
        
    def loadBrowser(self, spec_id=None):
        WidgetCentral.loadDefaultSpecsBrowser(widget=self.twBrowser, icon_paths=self.icon_paths, spec_sql=self.spec_sql)
        if (spec_id is not None):            
            self.setSpecInBrowser(spec_id=spec_id, parent=None)
        else:    
            item = self.twBrowser.topLevelItem(0)
            self.twBrowser.setCurrentItem(item)
            
    def setSpecInBrowser(self, spec_id, parent=None):
        count = self.twBrowser.topLevelItemCount() if (parent is None) else parent.childCount()
            
        for i in xrange(0, count):
            item = self.twBrowser.topLevelItem(i) if (parent is None) else parent.child(i)
            item_type = int(item.type())
            
            if (item_type in (SpecBrowserNodeTypes.AFFY_EXPR_ASCII_DEFAULT_SPEC, 
                              SpecBrowserNodeTypes.AFFY_EXPR_XDA_DEFAULT_SPEC)):
                user_data = item.data(0, QtCore.Qt.UserRole)
                item_id = str(user_data.toString())
                
                if (item_id == spec_id):
                    self.twBrowser.setCurrentItem(item)
            
            self.setSpecInBrowser(spec_id=spec_id, parent=item)
    
    def loadItemSummary(self, item):
        item_name = str(item.text(0))
        user_data = item.data(0, QtCore.Qt.UserRole)
        item_id = str(user_data.toString())
        item_type = int(item.type())
        
        if (item_type == SpecBrowserNodeTypes.AFFY_ROOT_NODE):
            WidgetCentral.loadAffySummary(widget=self.tblwSummary, spec_sql=self.spec_sql)            
        if (item_type == SpecBrowserNodeTypes.AFFY_EXPR_ROOT_NODE):
            WidgetCentral.loadAffyExprSummary(widget=self.tblwSummary, spec_sql=self.spec_sql)            
        elif (item_type == SpecBrowserNodeTypes.AFFY_EXPR_ASCII_DEFAULT_SPEC):
            default_spec_sql = self.active_db_conn_info.getAffyExprAsciiDefaultSpecSql(spec_id=item_id)
            WidgetCentral.loadAffyExprAsciiDefaultSpecSummary(widget=self.tblwSummary, default_spec_sql=default_spec_sql)            
        elif (item_type == SpecBrowserNodeTypes.AFFY_EXPR_XDA_DEFAULT_SPEC):
            default_spec_sql = self.active_db_conn_info.getAffyExprXdaDefaultSpecSql(spec_id=item_id)
            WidgetCentral.loadAffyExprXdaDefaultSpecSummary(widget=self.tblwSummary, default_spec_sql=default_spec_sql)
            
    def loadSpecData(self, spec_id):
        if (spec_id is not None):
            is_default_spec = self.spec_sql.isDefaultSpec(spec_id=spec_id)
            default_spec_sql = self.active_db_conn_info.getAffyExprXdaDefaultSpecSql(spec_id=spec_id)
            has_imported_seqs = default_spec_sql.probeSeqsImported()
            
            if (is_default_spec):        
                spec_info = self.spec_sql.getDefaultSpecInfo(default_spec_id=spec_id).datarows[0]
                
                spec_name = str(spec_info["spec_name"])
                spec_type = int(spec_info["spec_type"])
                
                self.lblSpecName.setText(spec_name)
                self.lblArrayType.setText("Expression")
                if (spec_type == DefaultSpecTypes.AFFY_EXPR_ASCII):
                    self.lblSpecType.setText("ASCII")
                elif (spec_type == DefaultSpecTypes.AFFY_EXPR_XDA):
                    self.lblSpecType.setText("XDA")
                
                if (has_imported_seqs): 
                    self.lblProbeSeqsImported.setText("Yes")
                else:
                    self.lblProbeSeqsImported.setText("No")
            else:
                self.clearSpecData()
        else:
            self.clearSpecData()
            
    def clearSpecData(self):
        self.lblSpecName.setText("N/A")
        self.lblArrayType.setText("N/A")
        self.lblSpecType.setText("N/A")
        
#        self.leSeqFilePath.setText("")
#        self.cbSeqFileTypes.setCurrentIndex(0)
    
    def slotSeqFileTypeCurrentIndexChanged(self, current_index):
        enable_delim_file_options = False
#        if (current_index == 3):
#            enable_delim_file_options = True                    
        
        self.grpDelimFileOptions.setEnabled(enable_delim_file_options)        
        self.validateSeqFileType(current_index)
    
    def slotBrowserItemClicked(self, curr_item, prev_item):        
        item_name = str(curr_item.text(0))
        user_data = curr_item.data(0, QtCore.Qt.UserRole)
        item_id = str(user_data.toString())
        item_type = int(curr_item.type())
        
        self.loadItemSummary(curr_item)
        
        if (item_type not in (SpecBrowserNodeTypes.AFFY_EXPR_ASCII_DEFAULT_SPEC,
                          SpecBrowserNodeTypes.AFFY_EXPR_XDA_DEFAULT_SPEC)):
            
            item_id = None
            
        self.loadSpecData(item_id)
        self.enableFormElements()
    
    def enableFormElements(self):
        curr_browser_node = self.twBrowser.currentItem()
        
        if (curr_browser_node is not None):
            item_name = str(curr_browser_node.text(0))
            user_data = curr_browser_node.data(0, QtCore.Qt.UserRole)
            item_id = str(user_data.toString())
            item_type = int(curr_browser_node.type())
        else:
            item_type = None
        
        if (item_type in (SpecBrowserNodeTypes.AFFY_EXPR_ASCII_DEFAULT_SPEC,
                              SpecBrowserNodeTypes.AFFY_EXPR_XDA_DEFAULT_SPEC)):
            self.grpSeqFileLoc.setEnabled(True)
            self.grpSeqFileType.setEnabled(True)
        else:
            self.grpSeqFileLoc.setEnabled(False)
            self.grpSeqFileType.setEnabled(False)
    
    def slotImportClicked(self):
        self.importSeqFile()
        
    def slotBrowseSeqFilesClicked(self):
        format_type = ""
        selected_dir = ""
        
        if (self.last_selected_seq_file_path != None):
            selected_dir = os.path.dirname(self.last_selected_seq_file_path) + "/"
        
        file_path = str(QtGui.QFileDialog.getOpenFileName(self, "", selected_dir, format_type))
        
        if (file_path == ""):
            return
        
        self.leSeqFilePath.setText(file_path)
        self.last_selected_seq_file_path = file_path
        
    def slotSaveErrorLogClicked(self):                
        format_type = ""
        
        src_file_path = self.main_window.probe_seqs_import_err_file_path
            
        if (self.last_selected_err_log_file_path is not None):
            default_dest_file_path = self.last_selected_err_log_file_path
        else:
            default_dest_file_path = os.path.basename(self.main_window.probe_seqs_import_err_file_path)
        
        dest_file_path = str(QtGui.QFileDialog.getSaveFileName(self, "", default_dest_file_path, format_type))
        
        if (dest_file_path == ""):
            return
        
        self.last_selected_err_log_file_path = dest_file_path
        
        shutil.copy2(src_file_path, dest_file_path)
        
    def slotDelimOtherToggled(self, is_checked):
        self.leCustomFileDelimiter.setEnabled(is_checked)
    
    def getDelimiter(self):
        custom_delim = str(self.leCustomFileDelimiter.text())
        custom_delim = custom_delim.strip()
        
        if (self.rbDelimCSV.isChecked()):
            delim = ","
        elif (self.rbDelimTab.isChecked()):
            delim = "\t"
        elif (self.rbDelimOther.isChecked() and custom_delim != ""):
            delim = custom_delim
        else:
            delim = None
            
        return(delim)
    
    def validateSeqFilePath(self, seq_file_path):
        seq_file_path = str(seq_file_path)
        self.last_selected_seq_file_path = seq_file_path
        
        file_exists = os.path.isfile(seq_file_path)
        
        if (file_exists):
            self.lblSeqFileLocStatus.setPixmap(self.check_mark_pixmap)            
            self.lblSeqFileLocStatus.setToolTip("")
            self.valid_seq_file_path = True
        elif (seq_file_path == ""):
            self.lblSeqFileLocStatus.setPixmap(self.alert_pixmap)
            self.lblSeqFileLocStatus.setToolTip("Please enter a file path or browse for your probe sequences.")
            self.valid_seq_file_path = False
        elif (not file_exists):
            self.lblSeqFileLocStatus.setPixmap(self.alert_pixmap)
            self.lblSeqFileLocStatus.setToolTip("File does not exist. Please enter a file path or browse for your probe sequences.")
            self.valid_seq_file_path = False
            
        self.validateAll()
        
    def validateSeqFileType(self, current_index):        
        if (current_index is None or current_index == 0):
            self.lblSeqFileTypeStatus.setPixmap(self.alert_pixmap)
            self.lblSeqFileTypeStatus.setToolTip("Please select a probe sequence file type.")         
            self.valid_seq_file_type = False
        else:
            self.lblSeqFileTypeStatus.setPixmap(self.check_mark_pixmap)            
            self.lblSeqFileTypeStatus.setToolTip("")
            self.valid_seq_file_type = True
            
        self.validateAll()
        
    def validateAll(self):
        if (self.valid_seq_file_path and self.valid_seq_file_type):
            self.pbImport.setEnabled(True)
        else:
            self.pbImport.setEnabled(False)
    
    def importSeqFile(self):
        self.startImport()
        
    def startImport(self):      
        curr_browser_node = self.twBrowser.currentItem()
        user_data = curr_browser_node.data(0, QtCore.Qt.UserRole)
        default_spec_id = str(user_data.toString())
        
        default_spec_type = self.spec_sql.getDefaultSpecType(default_spec_id=default_spec_id)
        
        if (default_spec_type == DefaultSpecTypes.AFFY_EXPR_XDA):
            default_spec_sql = self.active_db_conn_info.getAffyExprXdaDefaultSpecSql(spec_id=default_spec_id)
        else:
            default_spec_sql = self.active_db_conn_info.getAffyExprAsciiDefaultSpecSql(spec_id=default_spec_id)
            
        has_imported_seqs = default_spec_sql.probeSeqsImported()
        
        if (has_imported_seqs):
            msg_box = QtGui.QMessageBox()
            msg_box.setIcon(QtGui.QMessageBox.Warning)
            msg_box.setText("Probe sequences have already been imported for this default array specification.")
            msg_box.setInformativeText("Would you like to overwrite them?")
            msg_box.setStandardButtons(QtGui.QMessageBox.No | QtGui.QMessageBox.Yes)
            msg_box.setDefaultButton(QtGui.QMessageBox.No)
            
            ret = msg_box.exec_()
            
            if (ret == QtGui.QMessageBox.No):
                return
        
        probe_seqs_file_path = str(self.leSeqFilePath.text()).strip()
        
        delim = None
        if (self.cbSeqFileTypes.currentIndex() == 1):
            import_type = ProbeSeqsFileTypes.AFFY_STANDARD_FASTA
        elif (self.cbSeqFileTypes.currentIndex() == 2):
            import_type = ProbeSeqsFileTypes.AFFY_STANDARD_TAB
#        else:
#            import_type = "AFFY_CUSTOM_DELIM"
#            delim = self.getDelimiter()
            
#        if (import_type == "AFFY_CUSTOM_DELIM" and delim == None):
#            return
        
        has_header = self.chkHasHeader.isChecked()
        pm_only = not self.chkIncludesMMProbeSeqs.isChecked()
        
        db_file_path = self.active_db_conn_info.db_file_path
        
        self.import_thread = SqliteImportProbeSeqsThread(parent=None, 
                                                            probe_seqs_file_path=probe_seqs_file_path, 
                                                            default_spec_id=default_spec_id, 
                                                            db_file_path=db_file_path, 
                                                            import_type=import_type, 
                                                            delim=delim,
                                                            has_header=has_header,
                                                            pm_only=pm_only,
                                                            error_log_file_path=self.main_window.probe_seqs_import_err_file_path)
        
        self.connect(self.import_thread, QtCore.SIGNAL("importFinished()"),
                     self.threadFinishImport)
        
        self.connect(self.import_thread, QtCore.SIGNAL("importFailed()"),
                     self.threadImportFailed)
        
        self.connect(self.import_thread, QtCore.SIGNAL("invalidProbeSeqsFile()"),
                     self.threadInvalidProbeSeqsFile)
        
        self.browserSplitter.setEnabled(False)
        self.grpDefaultSpecInfo.setEnabled(False)
        self.grpSeqFileLoc.setEnabled(False)
        self.grpSeqFileType.setEnabled(False)
        self.grpDelimFileOptions.setEnabled(False)
        self.pbImport.setEnabled(False)
        
        self.progressBar.reset()
        self.progressBar.setMinimum(0)
        self.progressBar.setMaximum(0)
        
        self.lblImportMsg.setText("Importing probe sequences ...")        
        self.import_thread.start() 
        
        self.pbSaveImportErrLog.setEnabled(False)
        
    def threadFinishImport(self):        
        self.progressBar.setMinimum(0)
        self.progressBar.setMaximum(100)
        self.progressBar.reset()
        
        self.lblImportMsg.setText("Successfully imported the probe sequences.") 
        
        self.browserSplitter.setEnabled(True)
        self.grpDefaultSpecInfo.setEnabled(True)
        self.grpSeqFileLoc.setEnabled(True)
        self.grpSeqFileType.setEnabled(True)
        self.grpDelimFileOptions.setEnabled(True)
        self.pbImport.setEnabled(True)
        self.pbSaveImportErrLog.setEnabled(False)
        
    def threadImportFailed(self):        
        self.progressBar.setMinimum(0)
        self.progressBar.setMaximum(100)
        self.progressBar.reset()
        
        self.lblImportMsg.setText("Import unsuccessful. An error occurred with the parser.")
        
        self.browserSplitter.setEnabled(True)
        self.grpDefaultSpecInfo.setEnabled(True)
        self.grpSeqFileLoc.setEnabled(True)
        self.grpSeqFileType.setEnabled(True)
        self.grpDelimFileOptions.setEnabled(True)
        self.pbImport.setEnabled(True)
        self.pbSaveImportErrLog.setEnabled(False)
        
    def threadInvalidProbeSeqsFile(self):
        self.progressBar.setMinimum(0)
        self.progressBar.setMaximum(100)
        self.progressBar.reset()
        
        self.lblImportMsg.setText("Import unsuccessful. Probe sequence file is not valid.")
        
        msg_box = QtGui.QMessageBox()
        msg_box.setIcon(QtGui.QMessageBox.Warning)
        msg_box.setText("We found errors in the probe sequences file while validating it.")
        msg_box.setInformativeText("You can save the error log by clicking the 'Save Error Log...' button. Please correct the errors and try importing again.")
        
        msg_box.setStandardButtons(QtGui.QMessageBox.Ok)
        
        ret = msg_box.exec_()
        
        self.browserSplitter.setEnabled(True)
        self.grpDefaultSpecInfo.setEnabled(True)
        self.grpSeqFileLoc.setEnabled(True)
        self.grpSeqFileType.setEnabled(True)
        self.grpDelimFileOptions.setEnabled(True)
        self.pbImport.setEnabled(True)
        self.pbSaveImportErrLog.setEnabled(True)
        
class SqliteImportProbeSeqsThread(QtCore.QThread):
    def __init__(self, parent=None, probe_seqs_file_path=None, default_spec_id=None, db_file_path=None, import_type=None, 
                 delim=None, has_header=None, pm_only=None, error_log_file_path=None):
        QtCore.QThread.__init__(self, parent)
        
        self.probe_seqs_file_path = probe_seqs_file_path
        self.default_spec_id = default_spec_id
        self.db_file_path = db_file_path
        self.import_type = import_type
        self.delim = delim
        self.has_header = has_header
        self.pm_only = pm_only
        self.error_log_file_path = error_log_file_path
    
    def run(self):
        sqlite_file_db_conn_info = SqliteFileDbConnInfo(db_file_path=self.db_file_path)
        
        validator = sqlite_file_db_conn_info.getStandardProbeSeqsFileValidator(probe_seqs_file_type=self.import_type,
                                                                               default_spec_id=self.default_spec_id,
                                                                               probe_seqs_file_path=self.probe_seqs_file_path,
                                                                               error_log_file_path=self.error_log_file_path)
        
        parser = sqlite_file_db_conn_info.getStandardProbeSeqsFileParser(probe_seqs_file_type=self.import_type,
                                                                         default_spec_id=self.default_spec_id,
                                                                         probe_seqs_file_path=self.probe_seqs_file_path)
        
        is_valid = validator.validate()
        
        if (not is_valid):
            self.emit(QtCore.SIGNAL("invalidProbeSeqsFile()"))
            return
        
        try:
            parser.parse()
            self.emit(QtCore.SIGNAL("importFinished()"))
        except:
            self.emit(QtCore.SIGNAL("importFailed()"))
        
    def __del__(self):
        self.wait()
        
        
