# Supplementary material for: ArrayInitiative - a tool that simplifies creating custom Affymetrix CDFs
Source: BMC Bioinformatics. 2011 May 6;12:136. doi: 10.1186/1471-2105-12-136 (PMC3113937; doi:10.1186/1471-2105-12-136)
Supplement: Additional file 1 — ArrayInitiative 1.0. The first release of ArrayInitiative. [file 1471-2105-12-136-S1.ZIP › array_initiative_version_1.0/ui/array_browser.py]

from PyQt4 import QtCore
from PyQt4 import QtGui
from PyQt4 import uic

from ui_central import WidgetCentral
from ui_central import SpecBrowserNodeTypes

class ArrayBrowserWidget(QtGui.QWidget):
    def __init__(self, parent):
        QtGui.QWidget.__init__(self, parent)
        uic.loadUi("array_browser.ui", self)
        
        self.main_window = self.parentWidget()
        self.icon_paths = self.main_window.icon_paths        
        
        self.twBrowser.setContextMenuPolicy(QtCore.Qt.CustomContextMenu)
        self.initActions()
        
        self.loadBrowser()
        
        self.failed_spec_edit = False
        
    def initActions(self):
        self.connect(self.twBrowser, QtCore.SIGNAL("customContextMenuRequested(QPoint)"), 
                     self.slotBrowserContextMenuRequested)
        
        self.connect(self.twBrowser, QtCore.SIGNAL("currentItemChanged(QTreeWidgetItem *, QTreeWidgetItem *)"), 
                     self.slotBrowserCurrentItemChanged)
        
        self.connect(self.twBrowser, QtCore.SIGNAL("itemChanged(QTreeWidgetItem *, int)"), 
                     self.slotBrowserItemChanged)
            
    def loadBrowser(self, spec_id=None):
        prev_selected_browser_node = self.twBrowser.currentItem()
        
        if (prev_selected_browser_node is not None):
            self.prev_selected_browser_node = prev_selected_browser_node
            user_data = self.prev_selected_browser_node.data(0, QtCore.Qt.UserRole)
            prev_node_user_data = str(user_data.toString())
            
            prev_node_type = int(self.prev_selected_browser_node.type())
        else:
            self.prev_selected_browser_node = None            
                 
        WidgetCentral.loadCompleteSpecsBrowser(widget=self.twBrowser, icon_paths=self.icon_paths, spec_sql=self.main_window.spec_sql)
        active_db_info = self.main_window.db_config.getActiveDB()
        self.twBrowser.setHeaderLabel("Current DB: " + active_db_info.db_name)
        
        if (spec_id is not None):
            self.setSpecInBrowser(spec_id=spec_id, parent=None)
        elif (self.prev_selected_browser_node is not None):            
            self.setPrevNodeInBrowser(prev_node_type=prev_node_type, prev_node_user_data=prev_node_user_data, parent=None)
        else:    
            item = self.twBrowser.topLevelItem(0)
            self.twBrowser.setCurrentItem(item)
            item.setSelected(True)

    def setSpecInBrowser(self, spec_id, parent=None):
        count = self.twBrowser.topLevelItemCount() if (parent is None) else parent.childCount()
            
        for i in xrange(0, count):
            item = self.twBrowser.topLevelItem(i) if (parent is None) else parent.child(i)
            item_type = int(item.type())
            
            if (item_type in (SpecBrowserNodeTypes.AFFY_EXPR_ASCII_DEFAULT_SPEC, 
                              SpecBrowserNodeTypes.AFFY_EXPR_XDA_DEFAULT_SPEC,
                              SpecBrowserNodeTypes.AFFY_EXPR_ASCII_CUSTOM_SPEC, 
                              SpecBrowserNodeTypes.AFFY_EXPR_XDA_CUSTOM_SPEC)):
                user_data = item.data(0, QtCore.Qt.UserRole)
                item_id = str(user_data.toString())
                
                if (item_id == spec_id):
                    self.twBrowser.setCurrentItem(item)
                    item.setSelected(True)
            
            self.setSpecInBrowser(spec_id=spec_id, parent=item)
            
    def setPrevNodeInBrowser(self, prev_node_type, prev_node_user_data, parent=None):
        count = self.twBrowser.topLevelItemCount() if (parent is None) else parent.childCount()
            
        for i in xrange(0, count):
            item = self.twBrowser.topLevelItem(i) if (parent is None) else parent.child(i)
            item_type = int(item.type())
            
            if (prev_node_type == item_type):
                if (item_type in (SpecBrowserNodeTypes.AFFY_EXPR_ASCII_DEFAULT_SPEC, 
                                  SpecBrowserNodeTypes.AFFY_EXPR_XDA_DEFAULT_SPEC,
                                  SpecBrowserNodeTypes.AFFY_EXPR_ASCII_CUSTOM_SPEC, 
                                  SpecBrowserNodeTypes.AFFY_EXPR_XDA_CUSTOM_SPEC)):
                    
                    curr_user_data = item.data(0, QtCore.Qt.UserRole)
                    curr_item_id = str(curr_user_data.toString())
                
                    if (curr_item_id == prev_node_user_data):
                        self.twBrowser.setCurrentItem(item)
                        item.setSelected(True)
                        
                else:
                    self.twBrowser.setCurrentItem(item)
                    item.setSelected(True)
            
            self.setPrevNodeInBrowser(prev_node_type=prev_node_type, prev_node_user_data=prev_node_user_data, parent=item)
    
    def slotBrowserCurrentItemChanged(self, curr_item, prev_item):
        self.loadSummary(curr_item)
        
    def loadSummary(self, item):
        if (item is None):
            return
        
        item_name = str(item.text(0))
        user_data = item.data(0, QtCore.Qt.UserRole)
        item_id = str(user_data.toString())
        item_type = int(item.type())
        
        if (item_type == SpecBrowserNodeTypes.AFFY_ROOT_NODE):
            self.main_window.loadAffySummaryWidget()
        elif (item_type == SpecBrowserNodeTypes.AFFY_EXPR_ROOT_NODE):
            self.main_window.loadAffyExprSummaryWidget()
        elif (item_type == SpecBrowserNodeTypes.AFFY_EXPR_ASCII_DEFAULT_SPEC):
            self.main_window.loadAffyExprAsciiDefaultSpecSummaryWidget(spec_id=item_id)
        elif (item_type == SpecBrowserNodeTypes.AFFY_EXPR_ASCII_CUSTOM_SPEC):
            self.main_window.loadAffyExprAsciiCustomSpecSummaryWidget(spec_id=item_id)
        elif (item_type == SpecBrowserNodeTypes.AFFY_EXPR_XDA_DEFAULT_SPEC):
            self.main_window.loadAffyExprXdaDefaultSpecSummaryWidget(spec_id=item_id)
        elif (item_type == SpecBrowserNodeTypes.AFFY_EXPR_XDA_CUSTOM_SPEC):
            self.main_window.loadAffyExprXdaCustomSpecSummaryWidget(spec_id=item_id)
        else:
            self.main_window.loadBlankScreenWidget()
            
    def slotBrowserItemChanged(self, item, column):        
        item_name = str(item.text(0))
        user_data = item.data(0, QtCore.Qt.UserRole)
        item_id = str(user_data.toString())
        item_type = int(item.type())
        
        if (self.failed_spec_edit):
            self.failed_spec_edit = False
            return
        
        if (item_type in (SpecBrowserNodeTypes.AFFY_EXPR_ASCII_DEFAULT_SPEC,
                          SpecBrowserNodeTypes.AFFY_EXPR_XDA_DEFAULT_SPEC)):
            
            is_duplicate = self.main_window.spec_sql.isDefaultSpec(spec_name=item_name)
            if (is_duplicate):
                self.failed_spec_edit = True
                
                spec_name = self.main_window.spec_sql.getDefaultSpecName(default_spec_id=item_id)
                item.setText(0, spec_name)
                
                msg_box = QtGui.QMessageBox()
                msg_box.setIcon(QtGui.QMessageBox.Information)
                msg_box.setText("This default array specification name already exists.")
                msg_box.setInformativeText("Please enter a different one.")
                msg_box.setStandardButtons(QtGui.QMessageBox.Ok)
                
                ret = msg_box.exec_()
            else:
                self.main_window.spec_sql.renameDefaultSpec(default_spec_id=item_id, new_name=item_name)
                self.failed_spec_edit = False
                
        elif (item_type in (SpecBrowserNodeTypes.AFFY_EXPR_ASCII_CUSTOM_SPEC,
                            SpecBrowserNodeTypes.AFFY_EXPR_XDA_CUSTOM_SPEC)):
            
            default_spec_id = self.main_window.spec_sql.getDefaultSpecID(custom_spec_id=item_id)            
            is_duplicate = self.main_window.spec_sql.isCustomSpec(default_spec_id=default_spec_id, custom_spec_name=item_name)
            
            if (is_duplicate):
                self.failed_spec_edit = True
                
                spec_name = self.main_window.spec_sql.getCustomSpecName(custom_spec_id=item_id)
                item.setText(0, spec_name)
                
                msg_box = QtGui.QMessageBox()
                msg_box.setIcon(QtGui.QMessageBox.Information)
                msg_box.setText("This custom array specification name already exists.")
                msg_box.setInformativeText("Please enter a different one.")
                msg_box.setStandardButtons(QtGui.QMessageBox.Ok)
                
                ret = msg_box.exec_()
            else:
                self.main_window.spec_sql.renameCustomSpec(custom_spec_id=item_id, new_name=item_name)
                self.failed_spec_edit = False
                
        self.loadSummary(item)
        
    def slotBrowserContextMenuRequested(self, point):        
        self.twBrowser.clearSelection()
        clicked_item = self.twBrowser.itemAt(point)
        
        if (clicked_item != None):        
            clicked_item.setSelected(True)
            
            curr_browser_item = self.twBrowser.currentItem()
            if (curr_browser_item is not None):                    
                item_text = str(curr_browser_item.text(0))
                item_type = int(curr_browser_item.type())
                
                if (item_type == SpecBrowserNodeTypes.AFFY_ROOT_NODE):
                    self.displayAffyRootNodeContextMenu(point)
                elif (item_type == SpecBrowserNodeTypes.AFFY_EXPR_ROOT_NODE):
                    self.displayAffyExprRootNodeContextMenu(point)
                elif (item_type in (SpecBrowserNodeTypes.AFFY_EXPR_ASCII_DEFAULT_SPEC,
                                    SpecBrowserNodeTypes.AFFY_EXPR_XDA_DEFAULT_SPEC)):
                    self.displayAffyExprDefaultSpecNodeContextMenu(point)
                elif (item_type in (SpecBrowserNodeTypes.AFFY_EXPR_ASCII_CUSTOM_SPEC,
                                    SpecBrowserNodeTypes.AFFY_EXPR_XDA_CUSTOM_SPEC)):
                    self.displayAffyExprCustomSpecNodeContextMenu(point)
                
#                if (item_type == SpecBrowserNodeTypes.AFFY_ROOT_NODE):
#                    self.displayAffyRootNodeContextMenu(point)
#                elif (item_type == SpecBrowserNodeTypes.AFFY_ASCII_CDF_ROOT_NODE):
#                    self.displayAffyAsciiRootNodeContextMenu(point)
#                elif (item_type == SpecBrowserNodeTypes.AFFY_XDA_CDF_ROOT_NODE):
#                    self.displayAffyXdaRootNodeContextMenu(point)
#                elif (item_type == SpecBrowserNodeTypes.AFFY_XDA_CDF):
#                    self.displayAffyXdaNodeContextMenu(point)
#                elif (item_type == SpecBrowserNodeTypes.AFFY_ASCII_CDF):
#                    self.displayAffyAsciiNodeContextMenu(point)
        else:
            self.displayGeneralContextMenu(point)
    
    #==============================================================================
    # Context menu display functions
    def displayGeneralContextMenu(self, point):
        menu = QtGui.QMenu(self)
        
        action = menu.addAction("Refresh")
        self.connect(action, QtCore.SIGNAL("triggered()"), self.refreshBrowser)
        
        menu.exec_(self.twBrowser.viewport().mapToGlobal(point))
        
    def displayAffyRootNodeContextMenu(self, point):
        menu = QtGui.QMenu(self)
        
        action = menu.addAction("Refresh")
        self.connect(action, QtCore.SIGNAL("triggered()"), self.refreshBrowser)
        
        menu.exec_(self.twBrowser.viewport().mapToGlobal(point))
        
    def displayAffyExprRootNodeContextMenu(self, point):
        menu = QtGui.QMenu(self)
        
        action = menu.addAction("Import default array specification...")
        self.connect(action, QtCore.SIGNAL("triggered()"), self.importDefaultArraySpec)
        action.setEnabled(True)
        
        menu.addSeparator()
        
        action = menu.addAction("Refresh")
        self.connect(action, QtCore.SIGNAL("triggered()"), self.refreshBrowser)
        
        menu.exec_(self.twBrowser.viewport().mapToGlobal(point))
        
    def displayAffyExprDefaultSpecNodeContextMenu(self, point):
        menu = QtGui.QMenu(self)
        
        action = menu.addAction("Re-import array specification...")
        self.connect(action, QtCore.SIGNAL("triggered()"), self.importDefaultArraySpec)
        action.setEnabled(True)
        
        action = menu.addAction("Import new custom array specification...")
        self.connect(action, QtCore.SIGNAL("triggered()"), self.importCustomArraySpec)
        action.setEnabled(True)
        
        action = menu.addAction("Import probe sequences...")
        self.connect(action, QtCore.SIGNAL("triggered()"), self.importProbeSeqs)
        action.setEnabled(True)
        
        menu.addSeparator()
        
        action = menu.addAction("Export array specification...")
        self.connect(action, QtCore.SIGNAL("triggered()"), self.exportArraySpec)
        action.setEnabled(True)
        
        action = menu.addAction("Export probe sequences...")
        self.connect(action, QtCore.SIGNAL("triggered()"), self.exportProbeSeqs)
        action.setEnabled(True)
        
        menu.addSeparator()
        
        action = menu.addAction("Rename")
        self.connect(action, QtCore.SIGNAL("triggered()"), self.renameSpec)
        action.setEnabled(True)
        
        action = menu.addAction("Delete...")
        self.connect(action, QtCore.SIGNAL("triggered()"), self.deleteSpec)
        action.setEnabled(True)
        
        menu.addSeparator()
        
        action = menu.addAction("Refresh")
        self.connect(action, QtCore.SIGNAL("triggered()"), self.refreshBrowser)
        
        menu.exec_(self.twBrowser.viewport().mapToGlobal(point))
        
    def displayAffyExprCustomSpecNodeContextMenu(self, point):
        menu = QtGui.QMenu(self)
        
        action = menu.addAction("Re-import array specification...")
        self.connect(action, QtCore.SIGNAL("triggered()"), self.importCustomArraySpec)
        action.setEnabled(True)
        
        menu.addSeparator()
        
        action = menu.addAction("Export array specification...")
        self.connect(action, QtCore.SIGNAL("triggered()"), self.exportArraySpec)
        action.setEnabled(True)
        
        action = menu.addAction("Export probe sequences...")
        self.connect(action, QtCore.SIGNAL("triggered()"), self.exportProbeSeqs)
        action.setEnabled(True)
        
        menu.addSeparator()
        
        action = menu.addAction("Rename")
        self.connect(action, QtCore.SIGNAL("triggered()"), self.renameSpec)
        action.setEnabled(True)
        
        action = menu.addAction("Delete")
        self.connect(action, QtCore.SIGNAL("triggered()"), self.deleteSpec)
        action.setEnabled(True)
        
        menu.addSeparator()
        
        action = menu.addAction("Refresh")
        self.connect(action, QtCore.SIGNAL("triggered()"), self.refreshBrowser)
        
        menu.exec_(self.twBrowser.viewport().mapToGlobal(point))
        
    def keyPressEvent(self, event):
        if (event.key() == QtCore.Qt.Key_Delete):
            self.deleteSpec()
        else:
            QtGui.QWidget.keyPressEvent(self, event)
    
    #==============================================================================
    
    def refreshBrowser(self):
        self.loadBrowser()
        
    def importDefaultArraySpec(self):
        curr_browser_node = self.twBrowser.currentItem()
        if (curr_browser_node is None):
            return
            
        item_type = int(curr_browser_node.type())
        user_data = curr_browser_node.data(0, QtCore.Qt.UserRole)
        item_id = str(user_data.toString())
        
        if (item_type == SpecBrowserNodeTypes.AFFY_EXPR_ROOT_NODE):
            self.main_window.slotImportDefaultSpecTriggered()
        elif (item_type in (SpecBrowserNodeTypes.AFFY_EXPR_ASCII_DEFAULT_SPEC, SpecBrowserNodeTypes.AFFY_EXPR_XDA_DEFAULT_SPEC)):
            self.main_window.slotImportDefaultSpecTriggered(default_spec_id=item_id)
            
    def importCustomArraySpec(self):
        curr_browser_node = self.twBrowser.currentItem()
        if (curr_browser_node is None):
            return
        
        item_type = int(curr_browser_node.type())
        user_data = curr_browser_node.data(0, QtCore.Qt.UserRole)
        item_id = str(user_data.toString())
        
        if (item_type in (SpecBrowserNodeTypes.AFFY_EXPR_ASCII_DEFAULT_SPEC, 
                          SpecBrowserNodeTypes.AFFY_EXPR_XDA_DEFAULT_SPEC,
                          SpecBrowserNodeTypes.AFFY_EXPR_ASCII_CUSTOM_SPEC,
                          SpecBrowserNodeTypes.AFFY_EXPR_XDA_CUSTOM_SPEC)):
            self.main_window.slotImportCustomSpecTriggered(spec_id=item_id)
            
    def importProbeSeqs(self):
        curr_browser_node = self.twBrowser.currentItem()
        if (curr_browser_node is None):
            return
        
        item_type = int(curr_browser_node.type())
        user_data = curr_browser_node.data(0, QtCore.Qt.UserRole)
        item_id = str(user_data.toString())
        
        if (item_type in (SpecBrowserNodeTypes.AFFY_EXPR_ASCII_DEFAULT_SPEC, 
                          SpecBrowserNodeTypes.AFFY_EXPR_XDA_DEFAULT_SPEC)):
            self.main_window.slotImportProbeSeqsTriggered(spec_id=item_id)
            
    def exportArraySpec(self):
        curr_browser_node = self.twBrowser.currentItem()
        if (curr_browser_node is None):
            return
        
        item_type = int(curr_browser_node.type())
        user_data = curr_browser_node.data(0, QtCore.Qt.UserRole)
        item_id = str(user_data.toString())
        
        if (item_type in (SpecBrowserNodeTypes.AFFY_EXPR_ASCII_DEFAULT_SPEC, 
                          SpecBrowserNodeTypes.AFFY_EXPR_XDA_DEFAULT_SPEC,
                          SpecBrowserNodeTypes.AFFY_EXPR_ASCII_CUSTOM_SPEC,
                          SpecBrowserNodeTypes.AFFY_EXPR_XDA_CUSTOM_SPEC)):
            self.main_window.slotExportProbeSetDefsTriggered(spec_id=item_id)
            
    def exportProbeSeqs(self):
        curr_browser_node = self.twBrowser.currentItem()
        if (curr_browser_node is None):
            return
            
        item_type = int(curr_browser_node.type())
        user_data = curr_browser_node.data(0, QtCore.Qt.UserRole)
        item_id = str(user_data.toString())
        
        if (item_type in (SpecBrowserNodeTypes.AFFY_EXPR_ASCII_DEFAULT_SPEC, 
                          SpecBrowserNodeTypes.AFFY_EXPR_XDA_DEFAULT_SPEC,
                          SpecBrowserNodeTypes.AFFY_EXPR_ASCII_CUSTOM_SPEC,
                          SpecBrowserNodeTypes.AFFY_EXPR_XDA_CUSTOM_SPEC)):
            self.main_window.slotExportProbeSeqsTriggered(spec_id=item_id)
            
    def renameSpec(self):
        curr_browser_node = self.twBrowser.currentItem()
        if (curr_browser_node is None):
            return
        
        item_type = int(curr_browser_node.type())
        user_data = curr_browser_node.data(0, QtCore.Qt.UserRole)
        item_id = str(user_data.toString())
        
        if (item_type in (SpecBrowserNodeTypes.AFFY_EXPR_ASCII_DEFAULT_SPEC, 
                          SpecBrowserNodeTypes.AFFY_EXPR_XDA_DEFAULT_SPEC,
                          SpecBrowserNodeTypes.AFFY_EXPR_ASCII_CUSTOM_SPEC,
                          SpecBrowserNodeTypes.AFFY_EXPR_XDA_CUSTOM_SPEC)):
            
            self.twBrowser.editItem(curr_browser_node, 0)
        
    def deleteSpec(self):
        curr_browser_node = self.twBrowser.currentItem()
        if (curr_browser_node is None):
            return
        
        item_type = int(curr_browser_node.type())
        user_data = curr_browser_node.data(0, QtCore.Qt.UserRole)
        item_id = str(user_data.toString())
        
        if (item_type in (SpecBrowserNodeTypes.AFFY_EXPR_ASCII_DEFAULT_SPEC, 
                          SpecBrowserNodeTypes.AFFY_EXPR_XDA_DEFAULT_SPEC,
                          SpecBrowserNodeTypes.AFFY_EXPR_ASCII_CUSTOM_SPEC,
                          SpecBrowserNodeTypes.AFFY_EXPR_XDA_CUSTOM_SPEC)):
            
            msg_box = QtGui.QMessageBox()
            msg_box.setIcon(QtGui.QMessageBox.Question)
            msg_box.setText("Are you sure that you want to delete this specification?")
            msg_box.setStandardButtons(QtGui.QMessageBox.No | QtGui.QMessageBox.Yes)
            msg_box.setDefaultButton(QtGui.QMessageBox.No)
            
            ret = msg_box.exec_()
            
            if (ret == QtGui.QMessageBox.No):
                return
            
            if (item_type == SpecBrowserNodeTypes.AFFY_EXPR_ASCII_DEFAULT_SPEC):
                affy_spec_sql = self.main_window.active_db_conn_info.getAffyExprAsciiDefaultSpecSql(spec_id=item_id)
            elif (item_type == SpecBrowserNodeTypes.AFFY_EXPR_XDA_DEFAULT_SPEC):
                affy_spec_sql = self.main_window.active_db_conn_info.getAffyExprXdaDefaultSpecSql(spec_id=item_id)
            elif (item_type == SpecBrowserNodeTypes.AFFY_EXPR_ASCII_CUSTOM_SPEC):
                affy_spec_sql = self.main_window.active_db_conn_info.getAffyExprAsciiCustomSpecSql(custom_spec_id=item_id)
            elif (item_type == SpecBrowserNodeTypes.AFFY_EXPR_XDA_CUSTOM_SPEC):
                affy_spec_sql = self.main_window.active_db_conn_info.getAffyExprXdaCustomSpecSql(custom_spec_id=item_id)
            
            affy_spec_sql.deleteSpec()
            
            parent_browser_node = curr_browser_node.parent()
            child_index = parent_browser_node.indexOfChild(curr_browser_node)
            parent_browser_node.takeChild(child_index)
