# Supplementary material for: ArrayInitiative - a tool that simplifies creating custom Affymetrix CDFs
Source: BMC Bioinformatics. 2011 May 6;12:136. doi: 10.1186/1471-2105-12-136 (PMC3113937; doi:10.1186/1471-2105-12-136)
Supplement: Additional file 1 — ArrayInitiative 1.0. The first release of ArrayInitiative. [file 1471-2105-12-136-S1.ZIP › array_initiative_version_1.0/ui/set_active_db.ui]

<?xml version="1.0" encoding="UTF-8"?>
<ui version="4.0">
 <class>Form</class>
 <widget class="QWidget" name="Form">
  <property name="geometry">
   <rect>
    <x>0</x>
    <y>0</y>
    <width>514</width>
    <height>344</height>
   </rect>
  </property>
  <property name="sizePolicy">
   <sizepolicy hsizetype="Expanding" vsizetype="Expanding">
    <horstretch>0</horstretch>
    <verstretch>0</verstretch>
   </sizepolicy>
  </property>
  <property name="windowTitle">
   <string>Set Active Database</string>
  </property>
  <layout class="QGridLayout" name="gridLayout">
   <item row="0" column="0" colspan="3">
    <widget class="QListWidget" name="lstExistingDBs"/>
   </item>
   <item row="1" column="0">
    <spacer name="horizontalSpacer">
     <property name="orientation">
      <enum>Qt::Horizontal</enum>
     </property>
     <property name="sizeHint" stdset="0">
      <size>
       <width>176</width>
       <height>20</height>
      </size>
     </property>
    </spacer>
   </item>
   <item row="1" column="1">
    <widget class="QPushButton" name="pbSetActiveDB">
     <property name="text">
      <string>Set Active DB</string>
     </property>
    </widget>
   </item>
   <item row="1" column="2">
    <spacer name="horizontalSpacer_2">
     <property name="orientation">
      <enum>Qt::Horizontal</enum>
     </property>
     <property name="sizeHint" stdset="0">
      <size>
       <width>197</width>
       <height>20</height>
      </size>
     </property>
    </spacer>
   </item>
  </layout>
 </widget>
 <resources/>
 <connections/>
</ui>
