# Supplementary material for: ArrayInitiative - a tool that simplifies creating custom Affymetrix CDFs
Source: BMC Bioinformatics. 2011 May 6;12:136. doi: 10.1186/1471-2105-12-136 (PMC3113937; doi:10.1186/1471-2105-12-136)
Supplement: Additional file 1 — ArrayInitiative 1.0. The first release of ArrayInitiative. [file 1471-2105-12-136-S1.ZIP › array_initiative_version_1.0/ui/db_config.py]

import os

from lxml import etree

class DbConfig:
    def __init__(self, db_config_file_path):
        self.db_config_file_path = db_config_file_path
        
        if (not os.path.exists(self.db_config_file_path)):
            self.createNewDBConfigFile()
        
        parser = etree.XMLParser(remove_blank_text=True)   
        self.db_config_doc = etree.parse(self.db_config_file_path, parser)
    
    def createNewDBConfigFile(self):
        f = open(self.db_config_file_path, 'w')
        f.write("<root>\n")
        f.write("</root>\n")
        f.close()
    
    def numDBs(self):
        root_node = self.db_config_doc.getroot()
        db_nodes = root_node.getchildren()
        
        if (db_nodes):
            return(len(db_nodes))
        else:
            return(0)
    
    def getActiveDB(self):
        root_node = self.db_config_doc.getroot()        
        db_nodes = root_node.getchildren()
        
        active_db_item = None
        active_node = None
        
        # First look for an active DB
        for db_node in  db_nodes:
            active_status = db_node.get("active")
            if (active_status == "TRUE"):
                active_node = db_node
                break
        
        # If there is not an active DB but DBs exist, set the first DB as the active one 
        if (active_node is None and len(db_nodes) > 0):
            active_node = db_nodes[0]
            db_id = active_node.get("id")
            
            self.setActiveDB(db_id)
            
        # If there is an active node, create DB item and return it
        if (active_node is not None):
            db_id = active_node.get("id")
            
            db_name_node = active_node.find("name")
            db_name = db_name_node.text
            
            db_desc_node = active_node.find("desc")
            db_desc = db_desc_node.text
            
            active_db_item = DBItem(db_id=db_id, db_name=db_name, db_desc=db_desc)
            
        return(active_db_item)
    
    def setActiveDB(self, db_id):
        root_node = self.db_config_doc.getroot()        
        db_nodes = root_node.getchildren()
        
        for db_node in  db_nodes:
            current_db_id = db_node.get("id")
            
            if (db_id == current_db_id):
                db_node.set("active", "TRUE")
            else:
                db_node.set("active", "FALSE")
            
        self.db_config_doc.write(self.db_config_file_path, pretty_print=True)
    
    def getDBs(self):
        root_node = self.db_config_doc.getroot()        
        db_nodes = root_node.getchildren()
        
        db_item_list = []
        
        for db_node in  db_nodes:
            db_id = db_node.get("id")
            
            db_name_node = db_node.find("name")
            db_name = db_name_node.text
            
            db_desc_node = db_node.find("desc")
            db_desc = db_desc_node.text
            
            db_item = DBItem(db_id=db_id, db_name=db_name, db_desc=db_desc)
            db_item_list.append(db_item)
            
        return(db_item_list)        
    
    def getDBByID(self, db_id):        
        root_node = self.db_config_doc.getroot()
        res = root_node.xpath("//db[@id = '" + db_id + "']")
        
        if (res):
            db_node = res[0]
            
            db_name_node = db_node.find("name")
            db_name = db_name_node.text
            
            db_desc_node = db_node.find("desc")
            db_desc = db_desc_node.text
            
            db_item = DBItem(db_id=db_id, db_name=db_name, db_desc=db_desc)
        else:
            db_item = None
            
        return(db_item)
    
    def getDBByName(self, db_name):
        root_node = self.db_config_doc.getroot()
        res = root_node.xpath("//db[name = '" + db_name + "']")
        
        if (res):
            db_node = res[0]
            
            db_id = db_node.get("id")
            
            db_desc_node = db_node.find("desc")
            db_desc = db_desc_node.text
            
            db_item = DBItem(db_id=db_id, db_name=db_name, db_desc=db_desc)
        else:
            db_item = None
            
        return(db_item)
    
    def addDB(self, db_item):
        root_node = self.db_config_doc.getroot()        
        db_nodes = root_node.getchildren()
        
        db_id_prefix = "aidb_"
        
        if (len(db_nodes) > 0):
            max_db_num = 0
            for db_node in db_nodes:
                curr_db_id = db_node.get("id")
                curr_db_id_parts = curr_db_id.split("_")
                curr_db_num = int(curr_db_id_parts[1])
                
                if (curr_db_num > max_db_num):
                    max_db_num = curr_db_num
                    
            db_num = max_db_num + 1
        else:
            db_num = 0
            
        db_id = db_id_prefix + str(db_num)
        db_node = etree.SubElement(root_node, "db")
        db_node.set("id", db_id)
        
        if (not db_nodes):
            db_node.set("active", "FALSE")
        else:
            db_node.set("active", "TRUE")
        
        db_name_node = etree.SubElement(db_node, "name")
        db_name_node.text = db_item.db_name
        
        db_desc_node = etree.SubElement(db_node, "desc")
        db_desc_node.text = db_item.db_desc
        
        self.db_config_doc.write(self.db_config_file_path, pretty_print=True)
    
    def updateDB(self, db_item):
        db_id = db_item.db_id
        new_db_name = db_item.db_name
        new_db_desc = db_item.db_desc
        
        root_node = self.db_config_doc.getroot()
        res = root_node.xpath("//db[@id = '" + db_id + "']")
        db_node = res[0]
        
        db_name_node = db_node.find("name")
        db_name_node.text = new_db_name
        
        db_desc_node = db_node.find("desc")
        db_desc_node.text = new_db_desc
        
        self.db_config_doc.write(self.db_config_file_path, pretty_print=True)
    
    def removeDB(self, db_id):
        pass
    
    def isDuplicateName(self, db_name):
        root_node = self.db_config_doc.getroot()        
        db_nodes = root_node.getchildren()
        
        is_duplicate_name = False
        
        for db_node in db_nodes:
            db_name_node = db_node.find("name")
            existing_db_name = db_name_node.text
            
            if (db_name == existing_db_name):
                is_duplicate_name = True
                break
            
        return(is_duplicate_name)
    
class DBItem():
    def __init__(self, db_id=None, db_name=None, db_desc=None):
        self.db_id = db_id
        self.db_name = db_name
        self.db_desc = db_desc
        self.is_active = False
