# Supplementary material for: ArrayInitiative - a tool that simplifies creating custom Affymetrix CDFs
Source: BMC Bioinformatics. 2011 May 6;12:136. doi: 10.1186/1471-2105-12-136 (PMC3113937; doi:10.1186/1471-2105-12-136)
Supplement: Additional file 1 — ArrayInitiative 1.0. The first release of ArrayInitiative. [file 1471-2105-12-136-S1.ZIP › array_initiative_version_1.0/ui/array_initiative_main.ui]

<?xml version="1.0" encoding="UTF-8"?>
<ui version="4.0">
 <class>MainWindow</class>
 <widget class="QMainWindow" name="MainWindow">
  <property name="geometry">
   <rect>
    <x>0</x>
    <y>0</y>
    <width>882</width>
    <height>582</height>
   </rect>
  </property>
  <property name="windowTitle">
   <string>ArrayInitiative</string>
  </property>
  <widget class="QWidget" name="centralwidget"/>
  <widget class="QMenuBar" name="menubar">
   <property name="geometry">
    <rect>
     <x>0</x>
     <y>0</y>
     <width>882</width>
     <height>27</height>
    </rect>
   </property>
   <widget class="QMenu" name="menuTools">
    <property name="title">
     <string>Affymetrix Tools</string>
    </property>
    <widget class="QMenu" name="menuImport">
     <property name="title">
      <string>Import...</string>
     </property>
     <addaction name="actionImportBaseMap_2"/>
     <addaction name="actionImportCustomMap_2"/>
     <addaction name="actionImportProbeSeqs_2"/>
    </widget>
    <widget class="QMenu" name="menuExport">
     <property name="title">
      <string>Export...</string>
     </property>
     <addaction name="actionExportProbeSetDefs"/>
     <addaction name="actionExportProbeSeqs_2"/>
    </widget>
    <addaction name="menuImport"/>
    <addaction name="menuExport"/>
   </widget>
   <widget class="QMenu" name="menuDatabases">
    <property name="title">
     <string>Databases</string>
    </property>
    <addaction name="actionAddNewDB"/>
    <addaction name="actionUpdateExistingDB"/>
    <addaction name="actionSetActiveDB"/>
   </widget>
   <addaction name="menuTools"/>
   <addaction name="menuDatabases"/>
  </widget>
  <widget class="QStatusBar" name="statusbar"/>
  <action name="actionAffymetrix">
   <property name="text">
    <string>Affymetrix</string>
   </property>
  </action>
  <action name="actionImportCustomMap">
   <property name="text">
    <string>Custom Map...</string>
   </property>
  </action>
  <action name="actionImportProbeSeqs">
   <property name="text">
    <string>Probe Sequences...</string>
   </property>
  </action>
  <action name="actionExportMap">
   <property name="text">
    <string>Map...</string>
   </property>
  </action>
  <action name="actionExportProbeSeqs">
   <property name="text">
    <string>Probe Sequences...</string>
   </property>
  </action>
  <action name="actionImportBaseMap">
   <property name="text">
    <string>Base Map...</string>
   </property>
  </action>
  <action name="actionImportBaseMap_2">
   <property name="text">
    <string>Default Array Specifications...</string>
   </property>
  </action>
  <action name="actionImportCustomMap_2">
   <property name="text">
    <string>Custom Array Specifications...</string>
   </property>
  </action>
  <action name="actionImportProbeSeqs_2">
   <property name="text">
    <string>Probe Sequences...</string>
   </property>
  </action>
  <action name="actionExportMap_2">
   <property name="text">
    <string>Definition File (Native Format)...</string>
   </property>
  </action>
  <action name="actionExportProbeSeqs_2">
   <property name="text">
    <string>Probe Sequences...</string>
   </property>
  </action>
  <action name="actionExportProbeSetDefs">
   <property name="text">
    <string>Array Specifications...</string>
   </property>
  </action>
  <action name="actionAddNewDB">
   <property name="text">
    <string>Add New...</string>
   </property>
  </action>
  <action name="actionSetActiveDB">
   <property name="text">
    <string>Set Active Database...</string>
   </property>
  </action>
  <action name="actionUpdateExistingDB">
   <property name="text">
    <string>Update Existing...</string>
   </property>
  </action>
 </widget>
 <resources/>
 <connections/>
</ui>
