# Supplementary material for: ArrayInitiative - a tool that simplifies creating custom Affymetrix CDFs
Source: BMC Bioinformatics. 2011 May 6;12:136. doi: 10.1186/1471-2105-12-136 (PMC3113937; doi:10.1186/1471-2105-12-136)
Supplement: Additional file 1 — ArrayInitiative 1.0. The first release of ArrayInitiative. [file 1471-2105-12-136-S1.ZIP › array_initiative_version_1.0/ui/set_active_db.py]

import os
import sys
from lxml import etree

from PyQt4 import QtCore
from PyQt4 import QtGui
from PyQt4 import uic

class SetActiveDBDialog(QtGui.QDialog):
    def __init__(self, parent):
        QtGui.QDialog.__init__(self, parent)
        uic.loadUi("set_active_db.ui", self)
        
        self.main_window = self.parentWidget()
        self.db_config = self.main_window.db_config
        
        self.pbSetActiveDB.setEnabled(False)
        
        self.initActions()        
        self.loadExistingDBs()
        
    def initActions(self):
        self.connect(self.pbSetActiveDB, QtCore.SIGNAL("clicked()"), 
                     self.setActiveDB)
        
        self.connect(self.lstExistingDBs, QtCore.SIGNAL("itemDoubleClicked(QListWidgetItem *)"), 
             self.setActiveDB)
        
        self.connect(self.lstExistingDBs, QtCore.SIGNAL("itemSelectionChanged()"), 
                     self.enableSubmitButton)
            
    def loadExistingDBs(self):
        self.lstExistingDBs.clear()
        
        active_db_item = self.db_config.getActiveDB()
        active_db_id = active_db_item.db_id
        db_list = self.db_config.getDBs()
        
        for db_item in db_list:
            db_id = db_item.db_id
            db_name = db_item.db_name
            
            item = QtGui.QListWidgetItem(db_name)
            item.setData(QtCore.Qt.UserRole,db_id)
            
            if (active_db_id == db_id):
                selected_item = item
            
            self.lstExistingDBs.addItem(item)
        
        if (len(db_list) > 0):
            if (active_db_id):
                self.lstExistingDBs.setCurrentItem(selected_item)
                self.pbSetActiveDB.setEnabled(True)
        
    def setActiveDB(self, current_item=None):
        if (not current_item):
            current_item = self.lstExistingDBs.currentItem()
        
        if (not current_item): return
        
        db_id = str(current_item.data(QtCore.Qt.UserRole).toString())
        self.db_config.setActiveDB(db_id=db_id)
        self.main_window.resetActiveDBConn()
#        self.main_window.init()
        self.done(1)
        
    def enableSubmitButton(self):
        current_item = self.lstExistingDBs.currentItem()
        if (not current_item):
            self.pbSetActiveDB.setEnabled(False)
        else:
            self.pbSetActiveDB.setEnabled(True)
        
