# Supplementary material for: ArrayInitiative - a tool that simplifies creating custom Affymetrix CDFs
Source: BMC Bioinformatics. 2011 May 6;12:136. doi: 10.1186/1471-2105-12-136 (PMC3113937; doi:10.1186/1471-2105-12-136)
Supplement: Additional file 1 — ArrayInitiative 1.0. The first release of ArrayInitiative. [file 1471-2105-12-136-S1.ZIP › array_initiative_version_1.0/ui/export_map.py]

import os
import time

from PyQt4 import QtCore
from PyQt4 import QtGui
from PyQt4 import uic

from ui_central import WidgetCentral
from ui_central import SpecBrowserNodeTypes

from db.connection import SqliteFileDbConnInfo
from writers.sqlite.affy.writer import SqliteAffyCdfWriter

class ExportSpecDialog(QtGui.QDialog):
    def __init__(self, parent):
        QtGui.QDialog.__init__(self, parent)
        uic.loadUi("export_map.ui", self)
        
        self.last_selected_output_file_path = None
        self.last_selected_output_dir = None
        
        self.main_window = self.parentWidget()
        
        self.active_db_conn_info = self.main_window.active_db_conn_info
        self.spec_sql = self.main_window.spec_sql
        self.icon_paths = self.main_window.icon_paths
        
        WidgetCentral.loadCompleteSpecsBrowser(widget=self.twBrowser, icon_paths=self.icon_paths, spec_sql=self.spec_sql)
        
        self.initActions()
        
        self.grpOutputFormat.setEnabled(False)
        self.frameDelimOptions.setEnabled(False)
        self.leCustomFileDelimiter.setEnabled(False)
        
    def initActions(self):
        self.connect(self.pbExport, QtCore.SIGNAL("clicked()"), 
                     self.slotExportClicked)
        
        self.connect(self.twBrowser, QtCore.SIGNAL("itemClicked(QTreeWidgetItem *, int)"), 
                     self.slotBrowserItemClicked)
        
        self.connect(self.rbDelimFormat, QtCore.SIGNAL("toggled(bool)"), 
                     self.slotDelimFormatToggled)
        
        self.connect(self.rbDelimOther, QtCore.SIGNAL("toggled(bool)"), 
                     self.slotDelimOtherToggled)
    
    def slotBrowserItemClicked(self, item, column):
        item_name = str(item.text(0))
        item_type = int(item.type())
        
        if (item_type == SpecBrowserNodeTypes.AFFY_ROOT_NODE):
            WidgetCentral.loadAffySummary(widget=self.tblwSummary, spec_sql=self.spec_sql)
            
            self.lblSpecID.setText("None selected")
            self.lblSpecType.setText("N/A")
            self.lblArrayType.setText("N/A")
            self.lblSpecType.setText("N/A")
            self.rbNativeFormat.setText("Native format")
        elif (item_type == SpecBrowserNodeTypes.AFFY_EXPR_ASCII_BASE_MAP):
            default_spec_sql = self.active_db_conn_info.getAffyExprAsciiDefaultSpecSql(spec_id=item_name)
            WidgetCentral.loadAffyExprAsciiDefaultSpecSummary(widget=self.tblwSummary, default_spec_sql=default_spec_sql)
            
            self.lblSpecID.setText(item_name)
            self.lblArrayMaker.setText("Affymetrix")
            self.lblArrayType.setText("Expression")
            self.lblSpecType.setText("ASCII CDF - Default Spec")
            self.rbNativeFormat.setText("Native format - ASCII CDF")
        elif (item_type == SpecBrowserNodeTypes.AFFY_EXPR_ASCII_CUSTOM_MAP):
            custom_spec_sql = self.active_db_conn_info.getAffyExprAsciiCustomSpecSql(spec_id=item_name)
            WidgetCentral.loadAffyExprAsciiCustomSpecSummary(widget=self.tblwSummary, custom_spec_sql=custom_spec_sql)
            
            self.lblSpecID.setText(item_name)
            self.lblArrayMaker.setText("Affymetrix")
            self.lblArrayType.setText("Expression")
            self.lblSpecType.setText("ASCII CDF - Custom Spec")
            self.rbNativeFormat.setText("Native format - ASCII CDF")
        elif (item_type == SpecBrowserNodeTypes.AFFY_EXPR_XDA_BASE_MAP):
            default_spec_sql = self.active_db_conn_info.getAffyExprXdaDefaultSpecSql(spec_id=item_name)
            WidgetCentral.loadAffyExprXdaDefaultSpecSummary(widget=self.tblwSummary, default_spec_sql=default_spec_sql)
            
            self.lblSpecID.setText(item_name)
            self.lblArrayMaker.setText("Affymetrix")
            self.lblArrayType.setText("Expression")
            self.lblSpecType.setText("XDA CDF - Default Spec")
            self.rbNativeFormat.setText("Native format - XDA CDF")
        elif (item_type == SpecBrowserNodeTypes.AFFY_EXPR_XDA_CUSTOM_MAP):
            custom_spec_sql = self.active_db_conn_info.getAffyExprXdaCustomSpecSql(spec_id=item_name)
            WidgetCentral.loadAffyExprXdaCustomSpecSummary(widget=self.tblwSummary, custom_spec_sql=custom_spec_sql)
            
            self.lblSpecID.setText(item_name)
            self.lblArrayMaker.setText("Affymetrix")
            self.lblArrayType.setText("Expression")
            self.lblSpecType.setText("XDA CDF - Custom Spec")
            self.rbNativeFormat.setText("Native format - XDA CDF")
            
        if (item_type in (SpecBrowserNodeTypes.AFFY_EXPR_ASCII_BASE_MAP,
                        SpecBrowserNodeTypes.AFFY_EXPR_ASCII_CUSTOM_MAP,
                        SpecBrowserNodeTypes.AFFY_EXPR_XDA_BASE_MAP,
                        SpecBrowserNodeTypes.AFFY_EXPR_XDA_CUSTOM_MAP)):
            self.grpOutputFormat.setEnabled(True)
        else:
            self.grpOutputFormat.setEnabled(False)
            
    def slotDelimFormatToggled(self, is_checked):
        self.frameDelimOptions.setEnabled(is_checked)
        
    def slotDelimOtherToggled(self, is_checked):
        self.leCustomFileDelimiter.setEnabled(is_checked)
    
    def slotExportClicked(self):
        form_values_valid = self.validateFormValues()
        
        if (not form_values_valid):
            return
        
        # Get the spec ID and spec type
        selected_nodes = self.twBrowser.selectedItems()
        if (not selected_nodes):
            return
        
        selected_node = selected_nodes[0]
        item_text = str(selected_node.text(0))
        item_type = int(selected_node.type())
        
        if (item_type not in (
                              SpecBrowserNodeTypes.AFFY_EXPR_ASCII_BASE_MAP, 
                              SpecBrowserNodeTypes.AFFY_EXPR_ASCII_CUSTOM_MAP,
                              SpecBrowserNodeTypes.AFFY_EXPR_XDA_BASE_MAP, 
                              SpecBrowserNodeTypes.AFFY_EXPR_XDA_CUSTOM_MAP)):
            return
        
        spec_id = item_text   
        
        if (self.rbNativeFormat.isChecked()):
            output_format = "NATIVE"
            delimiter = None
        elif (self.rbXmlFormat.isChecked()):
            output_format = "XML"
            delimiter = None
        elif (self.rbDelimFormat.isChecked()):
            output_format = "DELIM"
            if (self.rbDelimCSV.isChecked()):
                delimiter = ","
            elif (self.rbDelimTab.isChecked()):
                delimiter = "\t"
            else:
                delimiter = str(self.leCustomFileDelimiter.text())
        
        selected_dir = ""
        output_file_path = None
        output_dir = None
        
        if (output_format == "DELIM"):
            if (self.last_selected_output_dir != None):
                selected_dir = self.last_selected_output_dir
            
            output_dir = str(QtGui.QFileDialog.getExistingDirectory(self, "", selected_dir, QtGui.QFileDialog.ShowDirsOnly))
            
            if (output_dir == ""):
                return
            
            self.last_selected_output_dir = output_dir
        else:
            format_type = ""
            if (self.last_selected_output_file_path != None):
                selected_dir = os.path.dirname(self.last_selected_output_file_path) + "/"
            else:
                selected_dir = ""
            
            default_file_name = selected_dir + spec_id + ".cdf"
            output_file_path = str(QtGui.QFileDialog.getSaveFileName(self, "", default_file_name, format_type))
        
            if (output_file_path == ""):
                return
            
            self.last_selected_output_file_path = output_file_path
             
        db_file_path = self.active_db_conn_info.db_file_path
        
        self.progressBar.reset()
        self.progressBar.setMinimum(0)
        self.progressBar.setMaximum(0)
        
        import_thread = self.SqliteOutputSpecFileThread(parent=self, spec_id=spec_id, db_file_path=db_file_path, output_format=output_format,
                                                       output_file_path=output_file_path, output_dir=output_dir, delimiter=delimiter)
        
        if (import_thread):
            self.lblMsg.setText("Exporting spec ...")
            
            import_thread.start()
                
            while (not import_thread.isFinished()):
                time.sleep(0.001)
                QtGui.QApplication.processEvents()
            
            self.progressBar.setMinimum(0)
            self.progressBar.setMaximum(100)
            self.progressBar.reset()
            
            self.lblMsg.setText("Exporting spec ... Done")

    def validateFormValues(self):
        return(True)
    
    class SqliteOutputSpecFileThread(QtCore.QThread):
        def __init__(self, parent, spec_id, db_file_path, output_format, output_file_path=None, output_dir=None, delimiter=None):
            QtCore.QThread.__init__(self, parent)
            
            self.spec_id = spec_id
            self.db_file_path = db_file_path
            self.output_format = output_format
            self.output_file_path = output_file_path
            self.output_dir = output_dir
            self.delimiter = delimiter
        
        def run(self):
            sqlite_file_db_conn_info = SqliteFileDbConnInfo(db_file_path=self.db_file_path)
            db_conn = sqlite_file_db_conn_info.getConn(use_cached=False)
            
            writer = SqliteAffyCdfWriter(db_conn=db_conn, spec_id=self.spec_id, output_format=self.output_format,
                                         output_file_path=self.output_file_path, output_dir=self.output_dir,
                                         delimiter=self.delimiter)
            
            writer.write()
        
