# Supplementary material for: ArrayInitiative - a tool that simplifies creating custom Affymetrix CDFs
Source: BMC Bioinformatics. 2011 May 6;12:136. doi: 10.1186/1471-2105-12-136 (PMC3113937; doi:10.1186/1471-2105-12-136)
Supplement: Additional file 1 — ArrayInitiative 1.0. The first release of ArrayInitiative. [file 1471-2105-12-136-S1.ZIP › array_initiative_version_1.0/ui/add_new_db.py]

import os
import sys
from lxml import etree

from PyQt4 import QtCore
from PyQt4 import QtGui
from PyQt4 import uic

from db.connection import SqliteFileDbConnInfo
from db_config import DBItem

class AddNewDBDialog(QtGui.QDialog):
    def __init__(self, parent):
        QtGui.QDialog.__init__(self, parent)
        uic.loadUi("add_new_db.ui", self)
        
        self.main_window = self.parentWidget()
        self.leDBName.setProperty("mandatory", True)
        self.leDBName.setFocus(True)
        
        self.initActions()
        
        self.db_config = self.main_window.db_config
        self.db_base_dir = self.main_window.db_base_dir
        
        self.loadExistingDBs()
        
        self.check_mark_pixmap = QtGui.QPixmap(self.main_window.icon_paths["check_mark"])
#        self.check_mark_pixmap = self.check_mark_pixmap.scaled(20, 20)
        
        self.alert_pixmap = QtGui.QPixmap(self.main_window.icon_paths["alert"])
#        self.alert_pixmap = self.alert_pixmap.scaled(20, 20)
        
        self.lblDBNameStatus.setPixmap(self.alert_pixmap)
        self.lblDBNameStatus.setToolTip("Please enter a database name.")
        
    def initActions(self):
        self.connect(self.pbAddDB, QtCore.SIGNAL("clicked()"), 
                     self.slotAddDBClicked)
        
        self.connect(self.leDBName, QtCore.SIGNAL("textChanged(QString)"), 
                     self.validateDBName)
            
    def loadExistingDBs(self):
        for db_item in self.db_config.getDBs():
            self.lstExistingDBs.addItem(db_item.db_name)
    
    def slotAddDBClicked(self):
        self.pbAddDB.setEnabled(False)
        self.addDbEntry()
        self.main_window.resetActiveDBConn()
        self.done(1)
        
    def validateDBName(self, db_name):
        db_name = str(db_name)
        db_name = db_name.strip()
        is_duplicate_name = self.db_config.isDuplicateName(db_name=db_name)
        
        if (db_name != "" and not is_duplicate_name):
            self.lblDBNameStatus.setPixmap(self.check_mark_pixmap)
            self.lblDBNameStatus.setToolTip("")
            self.pbAddDB.setEnabled(True)
        elif (db_name == ""):
            self.lblDBNameStatus.setPixmap(self.alert_pixmap)
            self.lblDBNameStatus.setToolTip("Please enter a database name.")
            self.pbAddDB.setEnabled(False)
        elif (is_duplicate_name):
            self.lblDBNameStatus.setPixmap(self.alert_pixmap)
            self.lblDBNameStatus.setToolTip("Duplicate database name. Please enter a different one.")
            self.pbAddDB.setEnabled(False)
        
    def createDB(self, db_id):        
        db_file_path = self.db_base_dir + db_id + ".db"
        
        sqlite_file_db_conn_info = SqliteFileDbConnInfo(db_file_path=db_file_path) 
        spec_sql = sqlite_file_db_conn_info.getSpecSql()        
        spec_sql.initDB()
    
    def addDbEntry(self):
        db_name = str(self.leDBName.text())
        db_desc = str(self.teDBDesc.toPlainText())
        
        db_item = DBItem(db_name=db_name, db_desc=db_desc)
        self.db_config.addDB(db_item=db_item)
        
        db_item = self.db_config.getDBByName(db_name=db_name)
        
        self.createDB(db_id=db_item.db_id)
        self.db_config.setActiveDB(db_id=db_item.db_id)
        
