# Supplementary material for: ArrayInitiative - a tool that simplifies creating custom Affymetrix CDFs
Source: BMC Bioinformatics. 2011 May 6;12:136. doi: 10.1186/1471-2105-12-136 (PMC3113937; doi:10.1186/1471-2105-12-136)
Supplement: Additional file 1 — ArrayInitiative 1.0. The first release of ArrayInitiative. [file 1471-2105-12-136-S1.ZIP › array_initiative_version_1.0/ui/import_base_map.py]

import copy
import os
import sqlite3
import time

from PyQt4 import QtCore
from PyQt4 import QtGui
from PyQt4 import uic

from ui_central import WidgetCentral
from db.connection import SqliteFileDbConnInfo
from helper_functions.affy import AffyHelperFunctions
from ui_central import SpecBrowserNodeTypes

from enums import DefaultSpecTypes

class ImportDefaultSpecDialog(QtGui.QDialog):
    def __init__(self, parent, spec_id=None):
        QtGui.QDialog.__init__(self, parent)
        uic.loadUi("import_base_map.ui", self)
        
        self.main_window = self.parentWidget()
        
        self.active_db_conn_info = self.main_window.active_db_conn_info
        self.spec_sql = self.main_window.spec_sql
        self.icon_paths = self.main_window.icon_paths
        
        self.last_selected_spec_file_path = None
        self.existing_default_spec_names = []
        
        self.check_mark_pixmap = QtGui.QPixmap(self.main_window.icon_paths["check_mark"])        
        self.alert_pixmap = QtGui.QPixmap(self.main_window.icon_paths["alert"])
        
        self.leSpecFilePath.setProperty("mandatory", True)
        self.lblSpecLocStatus.setPixmap(self.alert_pixmap)
        self.lblSpecLocStatus.setToolTip("Please enter or browse for your default CDF's file path.")
        
        self.leSpecName.setProperty("mandatory", True)
        self.leSpecName.setFocus(True)
        self.lblSpecNameStatus.setPixmap(self.alert_pixmap)
        self.lblSpecNameStatus.setToolTip("Please enter a name for the imported probe set definitions.")
        
        self.getExistingDefaultSpecNames()
        
        self.pbImport.setEnabled(False)
        
        self.valid_spec_file_path = False
        self.valid_spec_file_name = False
        
        self.initActions()
        self.loadBrowser(spec_id=spec_id)
        
        self.import_thread = SqliteImportSpecFileThread()
        
    def initActions(self):
        self.connect(self.pbImport, QtCore.SIGNAL("clicked()"), 
                     self.slotImportClicked)
        
        self.connect(self.pbBrowseSpecFiles, QtCore.SIGNAL("clicked()"), 
                     self.slotBrowseSpecFilesClicked)
        
        self.connect(self.twBrowser, QtCore.SIGNAL("currentItemChanged(QTreeWidgetItem *, QTreeWidgetItem *)"), 
                     self.slotBrowserItemClicked)
        
        self.connect(self.leSpecName, QtCore.SIGNAL("textChanged(QString)"), 
                     self.validateSpecName)
        
        self.connect(self.leSpecFilePath, QtCore.SIGNAL("textChanged(QString)"), 
                     self.validateSpecFilePath)
        
    def loadBrowser(self, spec_id=None):
        WidgetCentral.loadDefaultSpecsBrowser(widget=self.twBrowser, icon_paths=self.icon_paths, spec_sql=self.spec_sql)
        if (spec_id is not None):            
            self.setSpecInBrowser(spec_id=spec_id, parent=None)
        else:    
            item = self.twBrowser.topLevelItem(0)
            self.twBrowser.setCurrentItem(item)
            
    def setSpecInBrowser(self, spec_id, parent=None):
        count = self.twBrowser.topLevelItemCount() if (parent is None) else parent.childCount()
            
        for i in xrange(0, count):
            item = self.twBrowser.topLevelItem(i) if (parent is None) else parent.child(i)
            item_type = int(item.type())
            
            if (item_type in (SpecBrowserNodeTypes.AFFY_EXPR_ASCII_DEFAULT_SPEC, 
                              SpecBrowserNodeTypes.AFFY_EXPR_XDA_DEFAULT_SPEC)):
                user_data = item.data(0, QtCore.Qt.UserRole)
                item_id = str(user_data.toString())
                
                if (item_id == spec_id):
                    self.twBrowser.setCurrentItem(item)
            
            self.setSpecInBrowser(spec_id=spec_id, parent=item)
    
    def slotBrowserItemClicked(self, curr_item, prev_item):
        if (curr_item is None):
            return
        
        item_name = str(curr_item.text(0))
        user_data = curr_item.data(0, QtCore.Qt.UserRole)
        item_id = str(user_data.toString())
        item_type = int(curr_item.type())
        
        self.loadItemSummary(curr_item)
        
        if (item_type not in (SpecBrowserNodeTypes.AFFY_EXPR_ASCII_DEFAULT_SPEC,
                          SpecBrowserNodeTypes.AFFY_EXPR_XDA_DEFAULT_SPEC)):
            
            item_id = None
            
        self.loadSpecData(item_id) 
        
    def loadItemSummary(self, item):
        item_name = str(item.text(0))
        user_data = item.data(0, QtCore.Qt.UserRole)
        item_id = str(user_data.toString())
        item_type = int(item.type())
        
        if (item_type == SpecBrowserNodeTypes.AFFY_ROOT_NODE):
            WidgetCentral.loadAffySummary(widget=self.tblwSummary, spec_sql=self.spec_sql)            
        if (item_type == SpecBrowserNodeTypes.AFFY_EXPR_ROOT_NODE):
            WidgetCentral.loadAffyExprSummary(widget=self.tblwSummary, spec_sql=self.spec_sql)            
        elif (item_type == SpecBrowserNodeTypes.AFFY_EXPR_ASCII_DEFAULT_SPEC):
            default_spec_sql = self.active_db_conn_info.getAffyExprAsciiDefaultSpecSql(spec_id=item_id)
            WidgetCentral.loadAffyExprAsciiDefaultSpecSummary(widget=self.tblwSummary, default_spec_sql=default_spec_sql)            
        elif (item_type == SpecBrowserNodeTypes.AFFY_EXPR_XDA_DEFAULT_SPEC):
            default_spec_sql = self.active_db_conn_info.getAffyExprXdaDefaultSpecSql(spec_id=item_id)
            WidgetCentral.loadAffyExprXdaDefaultSpecSummary(widget=self.tblwSummary, default_spec_sql=default_spec_sql)            
        
    def loadSpecData(self, spec_id):
        if (spec_id is not None):
            is_default_spec = self.spec_sql.isDefaultSpec(spec_id=spec_id)
            
            if (is_default_spec):        
                spec_info = self.spec_sql.getDefaultSpecInfo(default_spec_id=spec_id).datarows[0]
                
                spec_name = str(spec_info["spec_name"])
                spec_desc = str(spec_info["description"])
                
                self.leSpecName.setText(spec_name)
                self.teSpecDesc.setPlainText(spec_desc)
            else:
                self.clearSpecData()
        else:
            self.clearSpecData()
            
    def clearSpecData(self):
        self.leSpecName.setText("")
        self.teSpecDesc.setPlainText("")
        
    def getExistingDefaultSpecNames(self):
        default_specs = self.spec_sql.getDefaultSpecs()
        for row in default_specs:
            spec_name = str(row["spec_name"])
            self.existing_default_spec_names.append(spec_name)
    
    def slotImportClicked(self):
        self.startImport()
    
    def startImport(self):                
        spec_name = str(self.leSpecName.text())
        spec_name = spec_name.strip()        
        
        default_spec_exists = self.spec_sql.isDefaultSpec(spec_name=spec_name)
        if (default_spec_exists):
            msg_box = QtGui.QMessageBox()
            msg_box.setIcon(QtGui.QMessageBox.Warning)
            msg_box.setText("This default array specification already exists.")
            msg_box.setInformativeText("Do you want to overwrite it with the new CDF? You will not be able to undo it and you may need to re-import its custom CDFs.")
            msg_box.setStandardButtons(QtGui.QMessageBox.No | QtGui.QMessageBox.Yes)
            msg_box.setDefaultButton(QtGui.QMessageBox.No)
            
            ret = msg_box.exec_()
            
            if (ret == QtGui.QMessageBox.No):
                return
            
        spec_file_path = str(self.leSpecFilePath.text())
        spec_desc = str(self.teSpecDesc.toPlainText())        
        
        self.import_thread = SqliteImportSpecFileThread(
                                                       parent=None,
                                                       db_file_path=self.active_db_conn_info.db_file_path,
                                                       spec_name=spec_name,
                                                       spec_type=self.spec_type,
                                                       spec_file_path=spec_file_path,
                                                       spec_desc=spec_desc
                                                       )
        
        self.connect(self.import_thread, QtCore.SIGNAL("importFinished(QString)"),
                     self.threadFinishImport)
        
        self.connect(self.import_thread, QtCore.SIGNAL("importFailed(QString)"),
                     self.threadImportFailed)        
        
        self.browserSplitter.setEnabled(False)
        self.grpDefaultSpecLoc.setEnabled(False)
        self.grpRegData.setEnabled(False)
        self.pbImport.setEnabled(False)
        
        self.progressBar.reset()
        self.progressBar.setMinimum(0)
        self.progressBar.setMaximum(0)
        
        self.lblImportMsg.setText("Importing default array specification ...")            
        self.import_thread.start()
        
    def threadFinishImport(self, default_spec_name):
        default_spec_name = str(default_spec_name)
        
        self.progressBar.setMinimum(0)
        self.progressBar.setMaximum(100)
        self.progressBar.reset()
        
        self.lblImportMsg.setText("Importing default array specification ... Done")
        
        default_spec_id = self.spec_sql.getDefaultSpecID(spec_name=default_spec_name)        
        self.loadBrowser(spec_id=default_spec_id)
        self.main_window.browser_widget.loadBrowser(spec_id=default_spec_id)
        
        self.browserSplitter.setEnabled(True)
        self.grpDefaultSpecLoc.setEnabled(True)
        self.grpRegData.setEnabled(True)
        self.pbImport.setEnabled(True)
        
    def threadImportFailed(self, default_spec_name):
        default_spec_name = str(default_spec_name)
        
        self.progressBar.setMinimum(0)
        self.progressBar.setMaximum(100)
        self.progressBar.reset()
        
        self.lblImportMsg.setText("Importing default array specification ... Failed")
        
        self.browserSplitter.setEnabled(True)
        self.grpDefaultSpecLoc.setEnabled(True)
        self.grpRegData.setEnabled(True)
        self.pbImport.setEnabled(True)
        
    def slotBrowseSpecFilesClicked(self):        
        format_type = ""
        selected_dir = ""
        
        if (self.last_selected_spec_file_path != None):
            selected_dir = os.path.dirname(self.last_selected_spec_file_path) + "/"
        
        file_path = str(QtGui.QFileDialog.getOpenFileName(self, "", selected_dir, format_type))
        
        if (file_path == ""):
            return
        
        self.leSpecFilePath.setText(file_path)
            
    def validateSpecName(self, spec_name):
        spec_name = str(spec_name)
        spec_name = spec_name.strip()
#        is_duplicate_name = spec_name in self.existing_default_spec_names
        
        if (spec_name != ""):
            self.lblSpecNameStatus.setPixmap(self.check_mark_pixmap)
            self.lblSpecNameStatus.setToolTip("")
            self.valid_spec_file_name = True
        elif (spec_name == ""):
            self.lblSpecNameStatus.setPixmap(self.alert_pixmap)
            self.lblSpecNameStatus.setToolTip("Please enter a name for the imported probe set definitions.")
            self.valid_spec_file_name = False
#        elif (is_duplicate_name):
#            self.lblSpecNameStatus.setPixmap(self.alert_pixmap)
#            self.lblSpecNameStatus.setToolTip("Duplicate name. Please enter a different one.")
#            self.valid_spec_file_name = False
            
        self.validateAll()
        
    def validateSpecFilePath(self, spec_file_path):
        self.last_selected_spec_file_path = str(spec_file_path)
        file_exists = os.path.isfile(spec_file_path)
        
        if (file_exists):
            is_ascii = AffyHelperFunctions.isAscii(spec_file_path)
            is_xda = AffyHelperFunctions.isXda(spec_file_path)
        else:
            is_ascii = False
            is_xda = False
            
        self.spec_type = None
        if (is_ascii):
            self.spec_type = 1
        elif (is_xda):
            self.spec_type = 2
        
        if (is_ascii):
            self.lblCdfType.setText("ASCII")
            self.spec_type = 1
        elif (is_xda):
            self.lblCdfType.setText("XDA")
            self.spec_type = 2
        else:
            self.lblCdfType.setText("N/A")
        
        if (file_exists and (is_ascii or is_xda)):
            self.lblSpecLocStatus.setPixmap(self.check_mark_pixmap)            
            self.lblSpecLocStatus.setToolTip("")
            self.valid_spec_file_path = True
        elif (spec_file_path == ""):
            self.lblSpecLocStatus.setPixmap(self.alert_pixmap)
            self.lblSpecLocStatus.setToolTip("Please enter or browse for your default CDF's file path.")
            self.valid_spec_file_path = False
        elif (not file_exists):
            self.lblSpecLocStatus.setPixmap(self.alert_pixmap)
            self.lblSpecLocStatus.setToolTip("File does not exist. Please enter or browse for a different CDF file path.")
            self.valid_spec_file_path = False
        elif (not is_ascii and not is_xda):
            self.lblSpecLocStatus.setPixmap(self.alert_pixmap)
            self.lblSpecLocStatus.setToolTip("The selected file is not a CDF. Please enter or browse for a different file.")
            self.valid_spec_file_path = False
            
        self.validateAll()
            
    def validateAll(self):
        if (self.valid_spec_file_name and self.valid_spec_file_path):
            self.pbImport.setEnabled(True)
        else:
            self.pbImport.setEnabled(False)
        
class SqliteImportSpecFileThread(QtCore.QThread):
    def __init__(self, parent=None, db_file_path=None, spec_name=None, spec_type=None, spec_file_path=None, spec_desc=None):
        QtCore.QThread.__init__(self, parent)
        
        self.db_file_path = db_file_path
        self.spec_name = spec_name
        self.spec_type = spec_type
        self.spec_file_path = spec_file_path
        self.spec_desc = spec_desc
        
    def run(self):
        sqlite_file_db_conn_info = SqliteFileDbConnInfo(db_file_path=self.db_file_path)        
        parser = sqlite_file_db_conn_info.getDefaultSpecParser(
                                            spec_type=self.spec_type,
                                            spec_name=self.spec_name,
                                            spec_file_path=self.spec_file_path,
                                            spec_desc=self.spec_desc)
        try:
            parser.parse()
            self.emit(QtCore.SIGNAL("importFinished(QString)"), self.spec_name)
        except:
            self.emit(QtCore.SIGNAL("importFailed(QString)"), self.spec_name)
            
    def __del__(self):
        self.wait()
        
