# Supplementary material for: ArrayInitiative - a tool that simplifies creating custom Affymetrix CDFs
Source: BMC Bioinformatics. 2011 May 6;12:136. doi: 10.1186/1471-2105-12-136 (PMC3113937; doi:10.1186/1471-2105-12-136)
Supplement: Additional file 1 — ArrayInitiative 1.0. The first release of ArrayInitiative. [file 1471-2105-12-136-S1.ZIP › array_initiative_version_1.0/ui/update_existing_db.ui]

<?xml version="1.0" encoding="UTF-8"?>
<ui version="4.0">
 <class>Form</class>
 <widget class="QWidget" name="Form">
  <property name="geometry">
   <rect>
    <x>0</x>
    <y>0</y>
    <width>798</width>
    <height>440</height>
   </rect>
  </property>
  <property name="sizePolicy">
   <sizepolicy hsizetype="Expanding" vsizetype="Expanding">
    <horstretch>0</horstretch>
    <verstretch>0</verstretch>
   </sizepolicy>
  </property>
  <property name="windowTitle">
   <string>Update Database Information</string>
  </property>
  <layout class="QGridLayout" name="gridLayout">
   <item row="0" column="0" rowspan="3">
    <widget class="QFrame" name="frame_5">
     <property name="sizePolicy">
      <sizepolicy hsizetype="Expanding" vsizetype="Expanding">
       <horstretch>0</horstretch>
       <verstretch>0</verstretch>
      </sizepolicy>
     </property>
     <property name="minimumSize">
      <size>
       <width>0</width>
       <height>200</height>
      </size>
     </property>
     <property name="frameShape">
      <enum>QFrame::NoFrame</enum>
     </property>
     <property name="frameShadow">
      <enum>QFrame::Raised</enum>
     </property>
     <layout class="QVBoxLayout" name="verticalLayout_3">
      <item>
       <widget class="QLabel" name="label_5">
        <property name="sizePolicy">
         <sizepolicy hsizetype="Expanding" vsizetype="Fixed">
          <horstretch>0</horstretch>
          <verstretch>0</verstretch>
         </sizepolicy>
        </property>
        <property name="minimumSize">
         <size>
          <width>91</width>
          <height>16</height>
         </size>
        </property>
        <property name="font">
         <font>
          <weight>75</weight>
          <bold>true</bold>
         </font>
        </property>
        <property name="text">
         <string>Databases</string>
        </property>
       </widget>
      </item>
      <item>
       <widget class="QListWidget" name="lstExistingDBs"/>
      </item>
     </layout>
    </widget>
   </item>
   <item row="0" column="1" colspan="3">
    <widget class="QFrame" name="frame_3">
     <property name="sizePolicy">
      <sizepolicy hsizetype="Expanding" vsizetype="Fixed">
       <horstretch>0</horstretch>
       <verstretch>0</verstretch>
      </sizepolicy>
     </property>
     <property name="minimumSize">
      <size>
       <width>0</width>
       <height>61</height>
      </size>
     </property>
     <property name="maximumSize">
      <size>
       <width>16777215</width>
       <height>61</height>
      </size>
     </property>
     <property name="frameShape">
      <enum>QFrame::NoFrame</enum>
     </property>
     <property name="frameShadow">
      <enum>QFrame::Raised</enum>
     </property>
     <layout class="QGridLayout" name="gridLayout_2">
      <item row="0" column="0">
       <widget class="QLabel" name="label_3">
        <property name="sizePolicy">
         <sizepolicy hsizetype="Fixed" vsizetype="Fixed">
          <horstretch>0</horstretch>
          <verstretch>0</verstretch>
         </sizepolicy>
        </property>
        <property name="minimumSize">
         <size>
          <width>91</width>
          <height>16</height>
         </size>
        </property>
        <property name="font">
         <font>
          <weight>75</weight>
          <bold>true</bold>
         </font>
        </property>
        <property name="text">
         <string>Database Name</string>
        </property>
       </widget>
      </item>
      <item row="1" column="0">
       <widget class="QLineEdit" name="leDBName"/>
      </item>
      <item row="1" column="1">
       <widget class="QLabel" name="lblDBNameStatus">
        <property name="enabled">
         <bool>true</bool>
        </property>
        <property name="text">
         <string/>
        </property>
        <property name="pixmap">
         <pixmap>icons/alert.png</pixmap>
        </property>
       </widget>
      </item>
     </layout>
    </widget>
   </item>
   <item row="1" column="1" colspan="3">
    <widget class="QFrame" name="frame_4">
     <property name="sizePolicy">
      <sizepolicy hsizetype="Expanding" vsizetype="Expanding">
       <horstretch>0</horstretch>
       <verstretch>0</verstretch>
      </sizepolicy>
     </property>
     <property name="minimumSize">
      <size>
       <width>0</width>
       <height>200</height>
      </size>
     </property>
     <property name="frameShape">
      <enum>QFrame::NoFrame</enum>
     </property>
     <property name="frameShadow">
      <enum>QFrame::Raised</enum>
     </property>
     <layout class="QVBoxLayout" name="verticalLayout_2">
      <item>
       <widget class="QLabel" name="label_4">
        <property name="sizePolicy">
         <sizepolicy hsizetype="Fixed" vsizetype="Fixed">
          <horstretch>0</horstretch>
          <verstretch>0</verstretch>
         </sizepolicy>
        </property>
        <property name="minimumSize">
         <size>
          <width>91</width>
          <height>16</height>
         </size>
        </property>
        <property name="maximumSize">
         <size>
          <width>91</width>
          <height>16</height>
         </size>
        </property>
        <property name="font">
         <font>
          <weight>75</weight>
          <bold>true</bold>
         </font>
        </property>
        <property name="text">
         <string>Description</string>
        </property>
       </widget>
      </item>
      <item>
       <widget class="QTextEdit" name="teDBDesc"/>
      </item>
     </layout>
    </widget>
   </item>
   <item row="2" column="1">
    <spacer name="horizontalSpacer_2">
     <property name="orientation">
      <enum>Qt::Horizontal</enum>
     </property>
     <property name="sizeHint" stdset="0">
      <size>
       <width>201</width>
       <height>24</height>
      </size>
     </property>
    </spacer>
   </item>
   <item row="2" column="2">
    <widget class="QPushButton" name="pbUpdateDB">
     <property name="enabled">
      <bool>false</bool>
     </property>
     <property name="sizePolicy">
      <sizepolicy hsizetype="Fixed" vsizetype="Fixed">
       <horstretch>0</horstretch>
       <verstretch>0</verstretch>
      </sizepolicy>
     </property>
     <property name="text">
      <string>Update Database Info</string>
     </property>
     <property name="autoDefault">
      <bool>true</bool>
     </property>
    </widget>
   </item>
   <item row="2" column="3">
    <spacer name="horizontalSpacer_3">
     <property name="orientation">
      <enum>Qt::Horizontal</enum>
     </property>
     <property name="sizeHint" stdset="0">
      <size>
       <width>199</width>
       <height>24</height>
      </size>
     </property>
    </spacer>
   </item>
  </layout>
 </widget>
 <resources/>
 <connections/>
</ui>
