# Supplementary material for: ArrayInitiative - a tool that simplifies creating custom Affymetrix CDFs
Source: BMC Bioinformatics. 2011 May 6;12:136. doi: 10.1186/1471-2105-12-136 (PMC3113937; doi:10.1186/1471-2105-12-136)
Supplement: Additional file 1 — ArrayInitiative 1.0. The first release of ArrayInitiative. [file 1471-2105-12-136-S1.ZIP › array_initiative_version_1.0/ui/style.css~]

QLineEdit[mandatory="true"] { background-color: #FFFFBB; color: black; border: 1px solid darkblue;}
QLineEdit[attention="true"] { border: 1px solid red; }

QTextEdit[mandatory="true"] { background-color: #FFFFBB; color: black; }
QTextEdit[attention="true"] { border: 1px solid red; }

QComboBox[mandatory="true"] { background-color: #FFFFBB; color: black;  border: 1px solid darkblue;}
