# Supplementary material for: ArrayInitiative - a tool that simplifies creating custom Affymetrix CDFs
Source: BMC Bioinformatics. 2011 May 6;12:136. doi: 10.1186/1471-2105-12-136 (PMC3113937; doi:10.1186/1471-2105-12-136)
Supplement: Additional file 1 — ArrayInitiative 1.0. The first release of ArrayInitiative. [file 1471-2105-12-136-S1.ZIP › array_initiative_version_1.0/helper_functions/enums.py]

class AffyCdfUnitTypes:
    UNKNOWN = 0,
    EXPRESSION = 1,
    GENOTYPING = 2,
    CUSTOMSEQ = 3,
    TAG = 4,
    COPY_NUMBER = 5,
    GENOTYPING_CONTROL = 6,
    EXPRESSION_CONTROL = 7,
    POLYMORPHIC_MARKER = 8
    
