# Supplementary material for: ArrayInitiative - a tool that simplifies creating custom Affymetrix CDFs
Source: BMC Bioinformatics. 2011 May 6;12:136. doi: 10.1186/1471-2105-12-136 (PMC3113937; doi:10.1186/1471-2105-12-136)
Supplement: Additional file 1 — ArrayInitiative 1.0. The first release of ArrayInitiative. [file 1471-2105-12-136-S1.ZIP › array_initiative_version_1.0/helper_functions/binary_files.py]

import re
import struct

class BinaryFileHelper():
    @staticmethod
    def removeNullChars(str):
        pattern = "[\x00-\x1f\x7f]"
        str = re.sub(pattern, "", str)
        
        return str
    
    @staticmethod
    def readInt(file_handle, start_pos=None):
        return BinaryFileHelper.readDataType(file_handle, 'i', start_pos)
    
    @staticmethod
    def writeInt(file_handle, value, start_pos=None):
        BinaryFileHelper.writeDataType(file_handle, 'i', value, start_pos)
    
    @staticmethod
    def getIntSize():
        return struct.calcsize('i')
    
    @staticmethod
    def readFloat(file_handle, start_pos=None):
        return BinaryFileHelper.readDataType(file_handle, 'f', start_pos)
    
    @staticmethod
    def writeFloat(file_handle, value, start_pos=None):
        BinaryFileHelper.writeDataType(file_handle, 'f', value, start_pos)
    
    @staticmethod
    def getFloatSize():
        return struct.calcsize('f')
    
    @staticmethod
    def readDouble(file_handle, start_pos=None):
        return BinaryFileHelper.readDataType(file_handle, 'd', start_pos)
    
    @staticmethod
    def writeDouble(file_handle, value, start_pos=None):
        BinaryFileHelper.writeDataType(file_handle, 'd', value, start_pos)
    
    @staticmethod
    def getDoubleSize():
        return struct.calcsize('d')
    
    @staticmethod
    def readLong(file_handle, start_pos=None):
        return BinaryFileHelper.readDataType(file_handle, 'l', start_pos)
    
    @staticmethod
    def writeLong(file_handle, value, start_pos=None):
        BinaryFileHelper.writeDataType(file_handle, 'l', value, start_pos)
    
    @staticmethod
    def getLongSize():
        return struct.calcsize('l')
    
    @staticmethod
    def readUnsignedShort(file_handle, start_pos=None):
        return BinaryFileHelper.readDataType(file_handle, 'H', start_pos)
    
    @staticmethod
    def writeUnsignedShort(file_handle, value, start_pos=None):
        BinaryFileHelper.writeDataType(file_handle, 'H', value, start_pos)
    
    @staticmethod
    def getUnsignedShortSize():
        return struct.calcsize('H')
    
    @staticmethod
    def readChar(file_handle, start_pos=None):
        return BinaryFileHelper.readDataType(file_handle, 'c', start_pos)
    
    @staticmethod
    def writeChar(file_handle, value, start_pos=None):
        BinaryFileHelper.writeDataType(file_handle, 'c', value, start_pos)
    
    @staticmethod
    def getCharSize():
        return struct.calcsize('c')
    
    @staticmethod
    def readUnsignedChar(file_handle, start_pos=None):
        return BinaryFileHelper.readDataType(file_handle, 'B', start_pos)
    
    @staticmethod
    def writeUnsignedChar(file_handle, value, start_pos=None):
        return BinaryFileHelper.writeDataType(file_handle, 'B', value, start_pos)
    
    @staticmethod
    def getUnsignedCharSize():
        return struct.calcsize('B')
    
    @staticmethod
    def readString(file_handle, num_chars, start_pos=None, remove_null_chars=False):
        fmt = str(num_chars) + 's'
        s = BinaryFileHelper.readDataType(file_handle, fmt, start_pos)
        if (remove_null_chars):
            s = BinaryFileHelper.removeNullChars(s)
        
        return s
    @staticmethod
    def writeString(file_handle, value, start_pos=None):
        num_chars = len(value)
        fmt = str(num_chars) + 's'
        
        BinaryFileHelper.writeDataType(file_handle, fmt, value, start_pos)
    
    @staticmethod
    def getStringSize(num_chars):
        return struct.calcsize('c') * num_chars
    
    @staticmethod
    def readDataType(file_handle, fmt, start_pos=None):
        if (start_pos != None and file_handle.tell() != start_pos):
            file_handle.seek(start_pos)
        
        offset = struct.calcsize(fmt)
        buff = file_handle.read(offset)
        value = struct.unpack_from(fmt, buff, 0)[0]
        
        return value
    
    @staticmethod
    def writeDataType(file_handle, fmt, value, start_pos=None):
        if (start_pos != None and file_handle.tell() != start_pos):
            file_handle.seek(start_pos)
            
        buff = struct.pack(fmt, value)        
        file_handle.write(buff)
        
        return value
