# Supplementary material for: ArrayInitiative - a tool that simplifies creating custom Affymetrix CDFs
Source: BMC Bioinformatics. 2011 May 6;12:136. doi: 10.1186/1471-2105-12-136 (PMC3113937; doi:10.1186/1471-2105-12-136)
Supplement: Additional file 1 — ArrayInitiative 1.0. The first release of ArrayInitiative. [file 1471-2105-12-136-S1.ZIP › array_initiative_version_1.0/helper_functions/general.py]

class BinaryFileHelper():
    @staticmethod
    def getMapFileType(file_path):
        map_file_type = None
        
        return(map_file_type)
