# Supplementary material for: ArrayInitiative - a tool that simplifies creating custom Affymetrix CDFs
Source: BMC Bioinformatics. 2011 May 6;12:136. doi: 10.1186/1471-2105-12-136 (PMC3113937; doi:10.1186/1471-2105-12-136)
Supplement: Additional file 1 — ArrayInitiative 1.0. The first release of ArrayInitiative. [file 1471-2105-12-136-S1.ZIP › array_initiative_version_1.0/helper_functions/affy.py]

import re

from helper_functions.binary_files import BinaryFileHelper

class AffyHelperFunctions():
    @staticmethod
    def getAffyHash(x, y, num_cols):
        x = int(x)
        y = int(y)
        num_cols = int(num_cols)
        
        key = x + y*num_cols
        return(key)
    
    @staticmethod
    def affyHash2XY(hash_id, num_cols):
        x_coord = hash_id%num_cols
        y_coord = (hash_id - x_coord)/num_cols
        
        coords = (x_coord, y_coord)
        return(coords)
    
    @staticmethod
    def isAscii(cdf_file_path):
        is_ascii = False
        
        ascii_versions = ["GC1.0", "GC2.0", "GC3.0", "GC4.0", "GC5.0"]
        cdf_file_handle = open(cdf_file_path, 'r')
        
        counter = 0
        found_cdf_line = False
        for line in cdf_file_handle:
            if (not found_cdf_line):
                if (re.search("\[CDF\]", line, re.IGNORECASE)):
                    found_cdf_line = True
                    continue
            elif (found_cdf_line and re.search("Version", line, re.IGNORECASE)):
                line_list = line.split("=")
                if (len(line_list) == 2):
                    version_num = line_list[1].strip()
                    if (version_num.upper() in ascii_versions):
                        is_ascii = True
                        break
                        
                found_cdf_line = False
                
            counter += 1
                
            if (counter > 100): break
            
        cdf_file_handle.close()
        
        return(is_ascii)
    
    @staticmethod
    def isXda(cdf_file_path):
        cdf_file_handle = open(cdf_file_path, 'rb')
        magic_num = BinaryFileHelper.readInt(file_handle=cdf_file_handle)
        cdf_file_handle.close()
        
        return (magic_num == 67)
    
    @staticmethod
    def getVersion(cdf_file_path):
        if (AffyHelperFunctions.isXda(cdf_file_path=cdf_file_path)):
            AffyHelperFunctions.getXdaVersion(df_file_path=cdf_file_path)
        elif (AffyHelperFunctions.isAscii(cdf_file_path=cdf_file_path)):
            AffyHelperFunctions.getAsciiVersion(df_file_path=cdf_file_path)
        else:
            return(None)
    
    @staticmethod
    def getAsciiVersion(cdf_file_path):
        version_num = None
               
        cdf_file_handle = open(cdf_file_path, 'r')
        
        counter = 0
        found_cdf_line = False
        for line in cdf_file_handle:
            if (not found_cdf_line):
                if (re.search("\[CDF\]", line, re.IGNORECASE)):
                    found_cdf_line = True
                    continue
            elif (found_cdf_line and re.search("Version", line, re.IGNORECASE)):
                line_list = line.split("=")
                if (len(line_list) == 2):
                    version_num = line_list[1].strip()
                    break
                        
                found_cdf_line = False
                
            counter += 1
                
            if (counter > 100): break
            
        cdf_file_handle.close()
        
        return(version_num)
    
    @staticmethod
    def getXdaVersion(cdf_file_path):
        cdf_file_handle = open(cdf_file_path, 'rb')
        cdf_file_handle.seek(4, 0)
        version_num = BinaryFileHelper.readInt(file_handle=cdf_file_handle)
        cdf_file_handle.close()  
        
        return(version_num)
    
def main():
    cdf_file_path = "/home/coverall/research/datasets/affy/cdfs/Ecoli_ASv2.CDF"
    res = AffyHelperFunctions.getAsciiVersion(cdf_file_path=cdf_file_path)
    print(res)

if __name__ == "__main__":
    print("Running...")
    main()
    print("It is accomplished!")
