# Supplementary material for: ArrayInitiative - a tool that simplifies creating custom Affymetrix CDFs
Source: BMC Bioinformatics. 2011 May 6;12:136. doi: 10.1186/1471-2105-12-136 (PMC3113937; doi:10.1186/1471-2105-12-136)
Supplement: Additional file 1 — ArrayInitiative 1.0. The first release of ArrayInitiative. [file 1471-2105-12-136-S1.ZIP › array_initiative_version_1.0/db/sqlite/general_sql.py]

import sqlite3
import string

from db.db_results import DataTable

class SqliteGeneralSql:
    def __init__(self, db_conn):
        self.db_conn = db_conn
        self.cur = db_conn.cursor()
    
    def tableExists(self, table_name):        
        res = self.db_conn.execute("select count(*) from sqlite_master where name=?", (table_name ,)).fetchone()
        num_matching_tables = res[0]
        
        if (num_matching_tables > 0):
            return(True)
        else:
            return(False)
                   
        # Alternative syntax (does not appear to work)
        # db_conn.execute("pragma table_info(?)", (table_name,)).fetchall() > 0
        
    def select(self, sql, return_type="DATATABLE", hash_key_fields=None):
        self.cur.execute(sql)
        
        sqlite_results = self.cur.fetchall()
        
        if (return_type == "SQLITE3"):
            return(sqlite_results)
        elif (return_type == "DATATABLE"):
            column_names = []
            for column_info in self.cur.description:
                column_names.append(column_info[0])
            
            dt = DataTable(columns=column_names)
            
            for row in sqlite_results:
                dt.append(list(row))
            
            return(dt)
        elif (return_type == "LIST"):
            query_results = []
            for row in sqlite_results:
                query_results.append(list(row))
                
            return(query_results)
        elif (return_type == "TUPLE"):
            query_results = []
            for row in sqlite_results:
                query_results.append(tuple(row))
                
            return(query_results)
        elif (return_type == "HASH"):
            query_results = {}
            
            for row in sqlite_results:
                key_list = []
                for key_field_name in hash_key_fields:
                    key_list.append(str(row[key_field_name]))
                    
                key = string.join(key_list, ".")
                
                if (not query_results.has_key(key)):
                    query_results[key] = [row]
                else:
                    query_results[key].append(row)
            
            return(query_results)
        else:
            return(sqlite_results)
    
    def getRowCount(self, table_name=None, sql=None):
        if (table_name is not None):
            if (self.tableExists(table_name)):
                sql = "select count(*) as row_count from " + table_name
                res = self.select(sql, return_type="SQLITE3")
                return(res[0]["row_count"])
            else:
                return(0)
        elif (sql is not None):
            res = self.select(sql, return_type="SQLITE3")
            return(res[0][0])
        else:
            return(None)
        
def testSqliteSql():
    db_file_path = "/home/coverall/workspace/ArrayInitiative/src/user_data/db/array_initiative.db"   
    db_conn = sqlite3.connect(db_file_path)
    
    tbl_name = "blah"
    
    general_sql = SqliteGeneralSql(db_conn=db_conn)
    print(general_sql.tableExists(tbl_name))

def main():
    testSqliteSql()

if __name__ == "__main__":
    print("Running...")
    main()
    print("It is accomplished!")
