# Supplementary material for: ArrayInitiative - a tool that simplifies creating custom Affymetrix CDFs
Source: BMC Bioinformatics. 2011 May 6;12:136. doi: 10.1186/1471-2105-12-136 (PMC3113937; doi:10.1186/1471-2105-12-136)
Supplement: Additional file 1 — ArrayInitiative 1.0. The first release of ArrayInitiative. [file 1471-2105-12-136-S1.ZIP › array_initiative_version_1.0/db/sqlite/affy_cdf_sql.py]

import datetime
import sqlite3
import string
import time

from db.sqlite.general_sql import SqliteGeneralSql
from db.sqlite.spec_sql import SqliteSpecSql
from enums import DefaultSpecTypes

class SqliteAffyExprCdfSql(SqliteGeneralSql):
    def __init__(self, db_conn, spec_id):
        SqliteGeneralSql.__init__(self, db_conn)
        self.spec_id = spec_id
        
        self.spec_sql = SqliteSpecSql(db_conn=db_conn)
        
        self.array_spec_tbl_name = spec_id + "_afe_array_spec"
        self.probesets_tbl_name = spec_id + "_afe_probesets"
        self.probe_seqs_tbl_name = spec_id + "_afe_probe_seqs"
        
        self.cdf_unit_types_tbl_name = self.spec_sql.affy_cdf_unit_types_tbl_name
    
    def deleteSpec(self):        
        is_default_spec = self.spec_sql.isDefaultSpec(spec_id=self.spec_id)
        is_custom_spec = self.spec_sql.isCustomSpec(custom_spec_id=self.spec_id)
        
        if (not is_default_spec and not is_custom_spec):
            return
        
        if (is_default_spec):
            default_spec_type = self.spec_sql.getDefaultSpecType(default_spec_id=self.spec_id)
            if (default_spec_type == DefaultSpecTypes.AFFY_EXPR_ASCII):
                affy_spec_sql = SqliteAffyExprAsciiCdfSql(db_conn=self.db_conn, spec_id=self.spec_id)
            elif (default_spec_type == DefaultSpecTypes.AFFY_EXPR_XDA):
                affy_spec_sql = SqliteAffyExprXdaCdfSql(db_conn=self.db_conn, spec_id=self.spec_id)
        else:
            default_spec_id = self.spec_sql.getDefaultSpecID(custom_spec_id=self.spec_id)
            default_spec_type = self.spec_sql.getDefaultSpecType(default_spec_id=default_spec_id)
            if (default_spec_type == DefaultSpecTypes.AFFY_EXPR_ASCII):
                affy_spec_sql = SqliteAffyExprAsciiCdfCustomSpecSql(db_conn=self.db_conn, custom_spec_id=self.spec_id)
            elif (default_spec_type == DefaultSpecTypes.AFFY_EXPR_XDA):
                affy_spec_sql = SqliteAffyExprXdaCdfCustomSpecSql(db_conn=self.db_conn, custom_spec_id=self.spec_id)
                
        if (affy_spec_sql is not None):
            affy_spec_sql.deleteSpec()
    
    def createProbeSetsTable(self):
        columns_list = [
            "probeset_id TEXT PRIMARY KEY",
            "unit_num INTEGER UNIQUE",
            "num_probe_pairs INT"
        ]
        
        columns = string.join(columns_list, ",")
        
        sql_list = []
        sql_list.append("create table if not exists " + self.probesets_tbl_name)
        sql_list.append("(" + columns + ")")
        
        sql =  string.join(sql_list, "\n")
        self.cur.execute(sql)
        
        index_name = "INDEX_" + self.probesets_tbl_name + "_probeset_id"
        self.cur.execute("create index " + index_name + " on " + self.probesets_tbl_name + "(probeset_id ASC);")
        self.cur.execute(sql)
        
        index_name = "INDEX_" + self.probesets_tbl_name + "_unit_num"
        self.cur.execute("create index " + index_name + " on " + self.probesets_tbl_name + "(unit_num ASC);")
        self.cur.execute(sql)
    
    def createArraySpecTable(self):
        columns_list = [
            "probeset_id TEXT",
            "pm_probe_id INTEGER",
            "pm_x_coord INTEGER",
            "pm_y_coord INTEGER",
            "mm_probe_id INTEGER",
            "mm_x_coord INTEGER",
            "mm_y_coord INTEGER",
            "PRIMARY KEY (probeset_id, pm_probe_id, mm_probe_id)"
        ]
        
        columns = string.join(columns_list, ",")
        
        sql_list = []
        sql_list.append("create table if not exists " + self.array_spec_tbl_name)
        sql_list.append("(" + columns + ")")
        
        sql =  string.join(sql_list, "\n")
        self.cur.execute(sql)
        
        index_name = "INDEX_" + self.array_spec_tbl_name + "_pm_probe_id"
        self.cur.execute("create index " + index_name + " on " + self.array_spec_tbl_name + "(pm_probe_id ASC);")
        self.cur.execute(sql)
        
        index_name = "INDEX_" + self.array_spec_tbl_name + "_mm_probe_id"
        self.cur.execute("create index " + index_name + " on " + self.array_spec_tbl_name + "(mm_probe_id ASC);")
        self.cur.execute(sql)
    
    def createProbeSeqsTable(self):
        columns_list = [
            "probe_id INTEGER PRIMARY KEY",
            "x_coord INTEGER",
            "y_coord INTEGER",
            "seq TEXT",
            "UNIQUE (x_coord, y_coord)"
        ]
        
        columns = string.join(columns_list, ",")
        
        sql_list = []
        sql_list.append("create table if not exists " + self.probe_seqs_tbl_name)
        sql_list.append("(" + columns + ")")
        
        sql =  string.join(sql_list, "\n")
        self.cur.execute(sql)
    
    def getProbePartner(self, probe_id):
        probe_partner = None
        
        if (self.tableExists(self.array_spec_tbl_name)):
            sql = "select mm_probe_id from " + self.array_spec_tbl_name + " where pm_probe_id = " + str(probe_id)
            res = self.select(sql, return_type="DATATABLE")
            
            if (len(res.datarows > 0)):
                probe_partner = res.datarows[0]["mm_probe_id"]
            else:
                sql = "select pm_probe from " + self.array_spec_tbl_name + " where mm_probe_id = " + str(probe_id)
                res = self.select(sql, return_type="DATATABLE")
                
                if (len(res.datarows > 0)):
                    probe_partner = res.datarows[0]["pm_probe_id"]
            
        return(probe_partner)
    
    def getProbePair(self, probe_id, return_type="DATATABLE"):
        res = None
        if (self.tableExists(self.array_spec_tbl_name)):
            sql_list = []
            sql_list.append("select * from " + self.array_spec_tbl_name)
            sql_list.append("where pm_probe_id = " + str(probe_id))
            sql_list.append("\tor mm_probe_id = " + str(probe_id))
            
            sql = string.join(sql_list, "\n")
            
            res = self.select(sql, return_type=return_type)
        
        return(res)
    
    def getProbePairs(self, return_type="DATATABLE", hash_key_fields=None):
        sql = "select * from " + self.array_spec_tbl_name
        
        if (return_type == "HASH"):
            if (hash_key_fields == None):
                hash_key_fields = ["pm_probe_id"]
            return(self.select(sql, return_type=return_type, hash_key_fields=hash_key_fields))
        else:
            return(self.select(sql, return_type=return_type))
    
    def addProbeSeqs(self, data, commit=True):
        sql = "delete from " + self.probe_seqs_tbl_name
        self.cur.execute(sql)
        
        qmarks = ["?"] * 4
        sql_list = []
        sql_list.append("insert into " + self.probe_seqs_tbl_name)
        sql_list.append("values(" + string.join(qmarks, ",") + ")")
        
        sql = string.join(sql_list, "\n")
        self.cur.executemany(sql, data)
        
        if (commit):
            self.db_conn.commit()     
            
    def getProbeSeqs(self, return_type="DATATABLE"):
        sql = "select * from " + self.probe_seqs_tbl_name
        res = self.select(sql, return_type=return_type)
        
        return(res)
    
    def getProbeSets(self, return_type="DATATABLE", hash_key_fields=None):
        sql = "select * from " + self.probesets_tbl_name
        
        if (return_type == "HASH"):
            if (hash_key_fields == None):
                hash_key_fields = ["probeset_id"]
            return(self.select(sql, return_type=return_type, hash_key_fields=hash_key_fields))
        else:
            return(self.select(sql, return_type=return_type))
        
    def addArraySpecStats(self, commit=True):
        # Get number of probe pairs
        num_probe_pairs = self.getRowCount(self.array_spec_tbl_name)
        
        # Get number of probe sets
        num_probe_sets = self.getRowCount(self.probesets_tbl_name)

        sql_list = []
        sql_list.append("delete from " + self.spec_sql.affy_expr_array_spec_stats_tbl_name)
        sql_list.append("where spec_id = '" + self.spec_id + "'")
        sql = string.join(sql_list, "\n")
        self.cur.execute(sql)
        
        qmarks = ["?"] * 3
        sql_list = []
        sql_list.append("insert into " + self.spec_sql.affy_expr_array_spec_stats_tbl_name)
        sql_list.append("values(" + string.join(qmarks, ",") + ")")
        
        sql = string.join(sql_list, "\n")
        
        data = (self.spec_id, num_probe_sets, num_probe_pairs)
        self.cur.execute(sql, data)
        
        if (commit):
            self.db_conn.commit()
            
    def addProbeSetStats(self, commit=True):
        sql_list = []            
            
        sql_list.append("update " + self.probesets_tbl_name)
        sql_list.append("set num_probe_pairs = ")
        sql_list.append("(")
        sql_list.append("\tselect count(probeset_id)")
        sql_list.append("\tfrom " + self.array_spec_tbl_name)
        sql_list.append("\twhere probeset_id = " + self.probesets_tbl_name + ".probeset_id")
        sql_list.append(")")

        sql = string.join(sql_list, "\n")
        self.cur.execute(sql)
        
        if (commit):
            self.db_conn.commit()
            
    def addProbeSets(self, data, commit=True):
        qmarks = ["?"] * 3
        sql_list = []
        sql_list.append("insert into " + self.probesets_tbl_name)
        sql_list.append("values(" + string.join(qmarks, ",") + ")")
        
        sql = string.join(sql_list, "\n")
        self.cur.executemany(sql, data)
        
        if (commit):
            self.db_conn.commit()
            
    def getProbeSetDefs(self, return_type="DATATABLE"):
        sql_list = []
        
        sql_list.append("select probeset_id, pm_probe_id, pm_x_coord, pm_y_coord, mm_probe_id, mm_x_coord, mm_y_coord")
        sql_list.append("from " + self.array_spec_tbl_name)
        sql_list.append("order by probeset_id;")
        
        sql = string.join(sql_list, "\n")
        res = self.select(sql, return_type=return_type)
        
        return(res)
    
    def getProbeSetDefsWithSeqs(self, return_type="DATATABLE"):
        sql_list = []
        
        sql_list.append("select a.probeset_id, a.pm_probe_id, a.pm_x_coord, a.pm_y_coord, b.seq as pm_probe_seq,")
        sql_list.append("a.mm_probe_id, a.mm_x_coord, a.mm_y_coord, c.seq as mm_probe_seq")
        sql_list.append("from " + self.array_spec_tbl_name + " a, " + self.probe_seqs_tbl_name + " b, " + self.probe_seqs_tbl_name + " c")
        sql_list.append("where a.pm_probe_id = b.probe_id and a.mm_probe_id = c.probe_id")
        sql_list.append("order by a.probeset_id;")
        
        sql = string.join(sql_list, "\n")
        res = self.select(sql, return_type=return_type)
        
        return(res)
    
    def probeSeqsImported(self):
        table_exists = self.tableExists(self.probe_seqs_tbl_name)
        
        if (not table_exists): return False
        
        row_count = self.getRowCount(self.probe_seqs_tbl_name)
        if (row_count > 0):
            return(True)
        else:
            return(False)         
    
class SqliteAffyExprXdaCdfSql(SqliteAffyExprCdfSql):
    def __init__(self, db_conn, spec_id):
        SqliteAffyExprCdfSql.__init__(self, db_conn, spec_id)
        
        self.spec_exists = self.spec_sql.specExists(spec_id=spec_id)
        
        if (self.spec_exists):
            is_default_spec = self.spec_sql.isDefaultSpec(spec_id=self.spec_id)
            if (not is_default_spec):
                raise(StandardError, "The specified spec is not a default spec.")
        
        self.affy_xda_registry_tbl_name = self.spec_sql.affy_xda_registry_tbl_name
        
        self.qc_units_tbl_name = self.spec_id + "_afex_qc_units"
        self.qc_unit_cells_tbl_name = self.spec_id + "_afex_qc_unit_cells"
        self.units_tbl_name = self.spec_id + "_afex_units"
        self.unit_blocks_tbl_name = self.spec_id + "_afex_unit_blocks"
        self.unit_block_cells_tbl_name = self.spec_id + "_afex_unit_block_cells"
    
    def addHeaderData(self, data, commit=True):
        qmarks = ["?"] * 9
        sql_list = []
        sql_list.append("replace into " + self.affy_xda_registry_tbl_name)
        sql_list.append("values(" + string.join(qmarks, ",") + ")")
        
        sql = string.join(sql_list, "\n")
        
        self.cur.execute(sql, data)
        if (commit):
            self.db_conn.commit()
            
    def addQCUnits(self, data, commit=True):
        qmarks = ["?"] * 3
        sql_list = []
        sql_list.append("insert into " + self.qc_units_tbl_name)
        sql_list.append("values(" + string.join(qmarks, ",") + ")")
        
        sql = string.join(sql_list, "\n")
        self.cur.executemany(sql, data)
        
        if (commit):
            self.db_conn.commit()
            
    def addQCUnitCells(self, data, commit=True):
        qmarks = ["?"] * 8
        sql_list = []
        sql_list.append("insert into " + self.qc_unit_cells_tbl_name)
        sql_list.append("values(" + string.join(qmarks, ",") + ")")
        
        sql = string.join(sql_list, "\n")
        self.cur.executemany(sql, data)
        
        if (commit):
            self.db_conn.commit()
            
    def addUnits(self, data, commit=True):
        qmarks = ["?"] * 8
        sql_list = []
        sql_list.append("insert into " + self.units_tbl_name)
        sql_list.append("values(" + string.join(qmarks, ",") + ")")
        
        sql = string.join(sql_list, "\n")
        self.cur.executemany(sql, data)
        
        if (commit):
            self.db_conn.commit()
            
    def addUnitBlocks(self, data, commit=True):
        qmarks = ["?"] * 11
        sql_list = []
        sql_list.append("insert into " + self.unit_blocks_tbl_name)
        sql_list.append("values(" + string.join(qmarks, ",") + ")")
        
        sql = string.join(sql_list, "\n")
        self.cur.executemany(sql, data)
        
        if (commit):
            self.db_conn.commit()
    
    def addUnitBlockCells(self, data, commit=True):
        qmarks = ["?"] * 13
        sql_list = []
        sql_list.append("insert into " + self.unit_block_cells_tbl_name)
        sql_list.append("values(" + string.join(qmarks, ",") + ")")
        
        sql = string.join(sql_list, "\n")
        self.cur.executemany(sql, data)
        
        if (commit):
            self.db_conn.commit()
            
    def addProbePairs(self, commit=True):      
        sql_list = []
        sql_list.append("insert into " + self.array_spec_tbl_name)
        sql_list.append("\tselect a.block_name, b.probe_id, b.x_coord, b.y_coord, c.probe_id, c.x_coord, c.y_coord")
        sql_list.append("\tfrom " + self.unit_blocks_tbl_name + " a, " + self.unit_block_cells_tbl_name + " b, " + self.unit_block_cells_tbl_name + " c")
        sql_list.append("\twhere a.unit_num = b.unit_num and a.block_num = b.block_num")
        sql_list.append("\t\tand b.unit_num = c.unit_num and b.block_num = c.block_num and b.atom_num = c.atom_num")
        sql_list.append("\t\tand b.probe_type = 1 and c.probe_type = 2")
        
        sql = string.join(sql_list, "\n")
        
        self.cur.execute(sql)
        
        if (commit):
            self.db_conn.commit()
    
    def addSpecTables(self):
        self.dropSpecTables()
        
        self.__createProbeSetsTable()
        self.__createArraySpecTable()
        self.__createProbeSeqsTable()
        
        self.__createQCUnitsTable()
        self.__createQCUnitCellsTable()
        
        self.__createUnitsTable()
        self.__createUnitBlocksTable()
        self.__createUnitBlockCellsTable()
    
    def dropSpecTables(self):
        tbl_names_list = [
            self.probesets_tbl_name,
            self.array_spec_tbl_name,
            self.probe_seqs_tbl_name,
            self.qc_units_tbl_name,
            self.qc_unit_cells_tbl_name,
            self.units_tbl_name,
            self.unit_blocks_tbl_name,
            self.unit_block_cells_tbl_name
        ]
        
        for tbl_name in tbl_names_list:
#            self.tableExists(tbl_name)
            sql = "drop table if exists " + tbl_name
            self.cur.execute(sql)
    
    def __createProbeSetsTable(self):
        SqliteAffyExprCdfSql.createProbeSetsTable(self)
        
    def __createArraySpecTable(self):
        SqliteAffyExprCdfSql.createArraySpecTable(self)
        
    def __createProbeSeqsTable(self):
        SqliteAffyExprCdfSql.createProbeSeqsTable(self)
        
    def __createQCUnitsTable(self):
        sql_list = []
        sql_list.append("create table if not exists " + self.qc_units_tbl_name)
        columns_list = [
            "unit_num INTEGER PRIMARY KEY",
            "unit_type INTEGER",
            "num_cells INTEGER"
        ]        
        
        sql_list.append("(" + string.join(columns_list, ",") + ")")
        
        sql =  string.join(sql_list, "\n")
        self.cur.execute(sql)
        
    def __createQCUnitCellsTable(self):        
        sql_list = []
        sql_list.append("create table if not exists " + self.qc_unit_cells_tbl_name)
        columns_list = [
            "unit_num INTEGER",
            "cell_num INTEGER",
            "probe_id INTEGER",
            "x_coord INTEGER",
            "y_coord INTEGER",
            "probe_len INTEGER",
            "perfect_match_flag INTEGER",
            "bg_probe_flag INTEGER",
            "PRIMARY KEY (unit_num, cell_num)",
            "UNIQUE (unit_num, cell_num, probe_id, x_coord, y_coord)"
        ]
        
        sql_list.append("(" + string.join(columns_list, ",") + ")")
        
        sql =  string.join(sql_list, "\n")
        self.cur.execute(sql)
        
    def __createUnitsTable(self):        
        sql_list = []
        sql_list.append("create table if not exists " + self.units_tbl_name)
        
        columns_list = [
            "unit_num INTEGER PRIMARY KEY",
            "unit_type INTEGER",
            "direction INTEGER",
            "num_atoms INTEGER",
            "num_blocks INTEGER",
            "num_cells INTEGER",
            "unit_num_cdf INTEGER",
            "num_cells_per_atom INTEGER"
        ]        
        
        sql_list.append("(" + string.join(columns_list, ",") + ")")
        
        sql =  string.join(sql_list, "\n")
        self.cur.execute(sql)
        
    def __createUnitBlocksTable(self):
        sql_list = []
        sql_list.append("create table if not exists " + self.unit_blocks_tbl_name)
        columns_list = [
            "unit_num INTEGER",
            "block_num INTEGER",
            "num_atoms INTEGER",
            "num_cells INTEGER",
            "num_cells_per_atom INTEGER",
            "direction INTEGER",
            "first_atom_pos INTEGER",
            "unused_int_val INTEGER",
            "block_name TEXT",
            "wobble_situation INTEGER",
            "allele_code INTEGER",
            "PRIMARY KEY (unit_num, block_num)"
        ]
        
        sql_list.append("(" + string.join(columns_list, ",") + ")")
        
        sql =  string.join(sql_list, "\n")
        self.cur.execute(sql)
        
    def __createUnitBlockCellsTable(self):
        sql_list = []
        sql_list.append("create table if not exists " + self.unit_block_cells_tbl_name)
        
        columns_list = [
            "unit_num INTEGER",
            "block_num INTEGER",
            "cell_num INTEGER",
            "atom_num INTEGER",
            "probe_id INTEGER",
            "x_coord INTEGER",
            "y_coord INTEGER",
            "index_pos INTEGER",
            "base_val_at_substitution_pos TEXT",
            "base_val_at_interrogation_pos TEXT",
            "seq_len INTEGER",
            "physical_grouping INTEGER",
            "probe_type INTEGER",
            "PRIMARY KEY (unit_num, block_num, cell_num)"
        ]
        
        sql_list.append("(" + string.join(columns_list, ",") + ")")
        
        sql =  string.join(sql_list, "\n")
        self.cur.execute(sql)
        
        index_name = "INDEX_" + self.unit_block_cells_tbl_name + "_probe_id"
        self.cur.execute("create index " + index_name + " on " + self.unit_block_cells_tbl_name + "(probe_id ASC);")
        self.cur.execute(sql)
    
    def deleteSpec(self):
        res = self.spec_sql.getCustomSpecs(default_spec_id=self.spec_id)
        
        for row in res.datarows:
            custom_spec_id = str(row["custom_spec_id"])
            custom_spec_sql = SqliteAffyExprXdaCdfCustomSpecSql(db_conn=self.db_conn, custom_spec_id=custom_spec_id)
            custom_spec_sql.deleteSpec()
        
        self.spec_sql.unRegisterDefaultSpec(self.spec_id)        
        self.dropSpecTables()
    
    def getHeaderData(self, return_type="DATATABLE", hash_key_fields=None):        
        sql_list = []
        sql_list.append("select * from " + self.affy_xda_registry_tbl_name)
        sql_list.append("where spec_id = '" + self.spec_id + "'")
        
        sql = string.join(sql_list, "\n")    
        
        if (return_type == "HASH"):
            if (hash_key_fields == None):
                hash_key_fields = ["spec_id"]
            return(self.select(sql, return_type=return_type, hash_key_fields=hash_key_fields))
        else:
            return(self.select(sql, return_type=return_type))
        
    def getStats(self, return_type="DATATABLE", hash_key_fields=None):
        sql_list = []

        sql_list.append("select a.spec_name, a.description, a.date_added, b.*, c.num_probe_sets, c.num_probe_pairs")
        sql_list.append("from " + self.spec_sql.default_spec_registry_tbl_name + " a, " + self.spec_sql.affy_xda_registry_tbl_name + " b,  " + self.spec_sql.affy_expr_array_spec_stats_tbl_name + " c")
        sql_list.append("where a.spec_id = b.spec_id and b.spec_id = c.spec_id and a.spec_id = '" + self.spec_id + "'")
        
        sql = string.join(sql_list, "\n")
        
        if (return_type == "HASH"):
            if (hash_key_fields == None):
                hash_key_fields = ["spec_id"]
            return(self.select(sql, return_type=return_type, hash_key_fields=hash_key_fields))
        else:
            return(self.select(sql, return_type=return_type))
    
    def getArrayDims(self):
        header_data = self.getHeaderData()
        num_rows = header_data.datarows[0]["num_rows"]
        num_cols = header_data.datarows[0]["num_columns"]
        
        array_dims = (num_rows, num_cols)
        return(array_dims)
    
    def getQCUnitCount(self):
        sql = "select count(unit_num) as qc_unit_count from " + self.qc_units_tbl_name
        res = self.select(sql, return_type="DATATABLE")
        
        row_count = res.datarows[0]["qc_unit_count"]
        return(row_count)
    
    def getQCUnitData(self, unit_num=None, return_type="DATATABLE", hash_key_fields=None): 
        sql_list = []
        sql_list.append("select * from " + self.qc_units_tbl_name)
        
        filter_list = []
        if (unit_num):
            filter_list.append("unit_num = " + str(unit_num))
            
        if (len(filter_list) > 0):
            filter = "where " + string.join(filter_list, " AND ")
            sql_list.append(filter)
            
        sql_list.append("order by unit_num ASC")
        
        sql = string.join(sql_list, "\n")        
        
        if (return_type == "HASH"):
            if (hash_key_fields == None):
                hash_key_fields = ["unit_num"]
            return(self.select(sql, return_type=return_type, hash_key_fields=hash_key_fields))
        else:
            return(self.select(sql, return_type=return_type))
        
    def getQCUnitCellData(self, unit_num=None, cell_num=None, return_type="DATATABLE", hash_key_fields=None):   
        sql_list = []
        sql_list.append("select * from " + self.qc_unit_cells_tbl_name)
        
        filter_list = []
        if (unit_num):
            filter_list.append("unit_num = " + str(unit_num))
            
        if (cell_num):
            filter_list.append("cell_num = " + str(cell_num))
            
        if (len(filter_list) > 0):
            filter = "where " + string.join(filter_list, " AND ")
            sql_list.append(filter)
            
        sql_list.append("order by unit_num ASC, cell_num ASC")
        
        sql = string.join(sql_list, "\n")        
        
        if (return_type == "HASH"):
            if (hash_key_fields == None):
                hash_key_fields = ["unit_num"]
            return(self.select(sql, return_type=return_type, hash_key_fields=hash_key_fields))
        else:
            return(self.select(sql, return_type=return_type))

    def getUnitCount(self):        
        sql = "select count(unit_num) as unit_count from " + self.units_tbl_name
        res = self.select(sql, return_type="DATATABLE")
        
        row_count = res.datarows[0]["unit_count"]
        return(row_count)
      
    def getProbeSets(self, return_type="DATATABLE", hash_key_fields=None):
        sql = "select * from " + self.probesets_tbl_name
        
        if (return_type == "HASH"):
            if (hash_key_fields == None):
                hash_key_fields = ["probeset_id"]
            return(self.select(sql, return_type=return_type, hash_key_fields=hash_key_fields))
        else:
            return(self.select(sql, return_type=return_type))
    
    def getUnitData(self, probeset_id=None, unit_num=None, return_type="DATATABLE", hash_key_fields=None):
        sql_list = []
        
        if (probeset_id != None):
            sql_list.append("select " + self.units_tbl_name + ".* from " + self.probesets_tbl_name + ", " + self.units_tbl_name)
        else:
            sql_list.append("select * from " + self.units_tbl_name)
        
        filter_list = []
        if (probeset_id != None):
            filter_list.append(self.units_tbl_name + ".unit_num = " + self.probesets_tbl_name + ".unit_num")
            filter_list.append(self.probesets_tbl_name + ".probeset_id = '" + probeset_id + "'")
        
        if (unit_num != None):
            filter_list.append(self.units_tbl_name + ".unit_num = " + str(unit_num))
            
        if (len(filter_list) > 0):
            filter = "where " + string.join(filter_list, " AND ")
            sql_list.append(filter)
            
        sql_list.append("order by " + self.units_tbl_name + ".unit_num ASC")
        
        sql = string.join(sql_list, "\n")        
        
        if (return_type == "HASH"):
            if (hash_key_fields == None):
                hash_key_fields = ["unit_num"]
            return(self.select(sql, return_type=return_type, hash_key_fields=hash_key_fields))
        else:
            return(self.select(sql, return_type=return_type))  
    
    def getUnitBlockData(self, probeset_id=None, unit_num=None, block_num=None, return_type="DATATABLE", hash_key_fields=None):        
        sql_list = []
        sql_list.append("select * from " + self.unit_blocks_tbl_name)
        
        filter_list = []
        if (unit_num):
            filter_list.append("unit_num = " + str(unit_num))
            
        if (block_num):
            filter_list.append("block_num = " + str(block_num))
            
        if (len(filter_list) > 0):
            filter = "where " + string.join(filter_list, " AND ")
            sql_list.append(filter)
            
        sql_list.append("order by unit_num ASC, block_num ASC")
        
        sql = string.join(sql_list, "\n")        
        
        if (return_type == "HASH"):
            if (hash_key_fields == None):
                hash_key_fields = ["unit_num"]
            return(self.select(sql, return_type=return_type, hash_key_fields=hash_key_fields))
        else:
            return(self.select(sql, return_type=return_type))
    
    def getUnitBlockCellData(self, unit_num=None, block_num=None, cell_num=None, return_type="DATATABLE", hash_key_fields=None):        
        sql_list = []
        sql_list.append("select * from " + self.unit_block_cells_tbl_name)
        
        filter_list = []
        if (unit_num):
            filter_list.append("unit_num = " + str(unit_num))
            
        if (block_num):
            filter_list.append("block_num = " + str(block_num))
            
        if (cell_num):
            filter_list.append("cell_num = " + str(cell_num))
            
        if (len(filter_list) > 0):
            filter = "where " + string.join(filter_list, " AND ")
            sql_list.append(filter)
            
        sql_list.append("order by unit_num ASC, block_num ASC, cell_num ASC")
        
        sql = string.join(sql_list, "\n")    
        
        if (return_type == "HASH"):
            if (not hash_key_fields):
                hash_key_fields = ["unit_num", "block_num"]                
            return(self.select(sql, return_type=return_type, hash_key_fields=hash_key_fields))
        else:
            return(self.select(sql, return_type=return_type))
               
#    def getProbePairs(self, probeset_id=None, return_type="DATATABLE", hash_key_fields=None):
#        sql_list = []       
#        
#        if (probeset_id):
#            sql_list.append("select pm_probe_id, mm_probe_id from" + self.array_spec_tbl_name)
#            sql_list.append("where pm_probe_id in")
#            sql_list.append("\t(")
#            sql_list.append("\t\tselect b.probe_id from " + self.probesets_tbl_name + " a, " + self.unit_block_cells_tbl_name + " b")
#            sql_list.append("\t\twhere a.unit_num = b.unit_num and a.probeset_id = '" + probeset_id + "'")
#            sql_list.append("\t)")
#            
#            sql = string.join(sql_list, "\n")
#        else:
#            sql = "select * from " + self.array_spec_tbl_name
#
#        if (return_type == "HASH"):
#            if (not hash_key_fields):
#                hash_key_fields = ["pm_probe_id"]                
#            return(self.select(sql, return_type=return_type, hash_key_fields=hash_key_fields))
#        else:
#            return(self.select(sql, return_type=return_type))
    
class SqliteAffyExprAsciiCdfSql(SqliteAffyExprCdfSql):
    def __init__(self, db_conn, spec_id):
        SqliteAffyExprCdfSql.__init__(self, db_conn, spec_id)
        
        self.spec_exists = self.spec_sql.specExists(spec_id=spec_id)
        
        if (self.spec_exists):
            is_default_spec = self.spec_sql.isDefaultSpec(spec_id=self.spec_id)
            if (not is_default_spec):
                raise(StandardError, "The specified spec is not a default spec.")
        
        self.affy_ascii_cdf_registry_tbl_name = self.spec_sql.affy_ascii_registry_tbl_name
        
        self.qc_units_tbl_name = self.spec_id + "_afea_qc_units"
        self.qc_unit_cells_tbl_name = self.spec_id + "_afea_qc_unit_cells"
        self.qc_unit_cell_headers_tbl_name = self.spec_id + "_afea_qc_unit_cell_headers"
        
        self.units_tbl_name = self.spec_id + "_afea_cdf_units"
        self.unit_blocks_tbl_name = self.spec_id + "_afea_cdf_unit_blocks"
        self.unit_block_cells_tbl_name = self.spec_id + "_afea_unit_block_cells"
        self.unit_block_cell_headers_tbl_name = self.spec_id + "_afea_unit_block_cell_headers"
            
    def addHeaderData(self, data, commit=True):
        sql_list = []
        sql_list.append("delete from " + self.spec_sql.affy_ascii_registry_tbl_name)
        sql_list.append("where spec_id = '" + self.spec_id + "'")
        
        sql = string.join(sql_list, "\n")
        self.cur.execute(sql)
       
        qmarks = ["?"] * 9
        sql_list = []
        sql_list.append("insert into " + self.spec_sql.affy_ascii_registry_tbl_name)
        sql_list.append("values(" + string.join(qmarks, ",") + ")")
        
        sql = string.join(sql_list, "\n")
        
        self.cur.execute(sql, data)
        if (commit):
            self.db_conn.commit()
            
    def addQCUnits(self, data, commit=True):
        qmarks = ["?"] * 3
        sql_list = []
        sql_list.append("insert into " + self.qc_units_tbl_name)
        sql_list.append("values(" + string.join(qmarks, ",") + ")")
        
        sql = string.join(sql_list, "\n")
        self.cur.executemany(sql, data)
        
        if (commit):
            self.db_conn.commit()
            
    def addQCUnitCells(self, data, commit=True):
        qmarks = ["?"] * 12
        sql_list = []
        sql_list.append("insert into " + self.qc_unit_cells_tbl_name)
        sql_list.append("values(" + string.join(qmarks, ",") + ")")
        
        sql = string.join(sql_list, "\n")
        self.cur.executemany(sql, data)
        
        if (commit):
            self.db_conn.commit()
            
    def addQCUnitCellHeaders(self, data, commit=True):
        qmarks = ["?"] * 2
        sql_list = []
        sql_list.append("insert into " + self.qc_unit_cell_headers_tbl_name)
        sql_list.append("values(" + string.join(qmarks, ",") + ")")
        
        sql = string.join(sql_list, "\n")
        self.cur.executemany(sql, data)
        
        if (commit):
            self.db_conn.commit()
            
    def addUnits(self, data, commit=True):
        qmarks = ["?"] * 8
        sql_list = []
        sql_list.append("insert into " + self.units_tbl_name)
        sql_list.append("values(" + string.join(qmarks, ",") + ")")
        
        sql = string.join(sql_list, "\n")
        self.cur.executemany(sql, data)
        
        if (commit):
            self.db_conn.commit()
            
    def addUnitBlocks(self, data, commit=True):
        qmarks = ["?"] * 12
        sql_list = []
        sql_list.append("insert into " + self.unit_blocks_tbl_name)
        sql_list.append("values(" + string.join(qmarks, ",") + ")")
        
        sql = string.join(sql_list, "\n")
        self.cur.executemany(sql, data)
        
        if (commit):
            self.db_conn.commit()
    
    def addUnitBlockCells(self, data, commit=True):
        qmarks = ["?"] * 23
        sql_list = []
        sql_list.append("insert into " + self.unit_block_cells_tbl_name)
        sql_list.append("values(" + string.join(qmarks, ",") + ")")
        
        sql = string.join(sql_list, "\n")
        self.cur.executemany(sql, data)
        
        if (commit):
            self.db_conn.commit()
            
    def addUnitBlockCellHeaders(self, data, commit=True):
        qmarks = ["?"] * 3
        sql_list = []
        sql_list.append("insert into " + self.unit_block_cell_headers_tbl_name)
        sql_list.append("values(" + string.join(qmarks, ",") + ")")
        
        sql = string.join(sql_list, "\n")
        self.cur.executemany(sql, data)
        
        if (commit):
            self.db_conn.commit()
            
    def addProbePairs(self, commit=True):      
        sql_list = []
        sql_list.append("insert into " + self.array_spec_tbl_name)
        sql_list.append("\tselect a.block_name, b.probe_id, b.x_coord, b.y_coord, c.probe_id, c.x_coord, c.y_coord")
        sql_list.append("\tfrom " + self.unit_blocks_tbl_name + " a, " + self.unit_block_cells_tbl_name + " b, " + self.unit_block_cells_tbl_name + " c")
        sql_list.append("\twhere a.unit_num = b.unit_num and a.block_num = b.block_num")
        sql_list.append("\t\tand b.unit_num = c.unit_num and b.block_num = c.block_num and b.atom = c.atom")
        sql_list.append("\t\tand b.probe_type = 1 and c.probe_type = 2")
        
        sql = string.join(sql_list, "\n")
        
        self.cur.execute(sql)
        
        if (commit):
            self.db_conn.commit()
            
    def addSpecTables(self):
        self.dropSpecTables()
        
        self.__createProbeSetsTable()
        self.__createArraySpecTable()
        self.__createProbeSeqsTable()
        
        self.__createQCUnitsTable()
        self.__createQCUnitCellsTable()
        self.__createQCUnitCellHeadersTable()
        
        self.__createUnitsTable()
        self.__createUnitBlocksTable()
        self.__createUnitBlockCellsTable()
        self.__createUnitBlockCellHeadersTable()
    
    def dropSpecTables(self):
        tbl_names_list = [
            self.probesets_tbl_name,
            self.array_spec_tbl_name,
            self.probe_seqs_tbl_name,
            self.qc_units_tbl_name,
            self.qc_unit_cells_tbl_name,
            self.qc_unit_cell_headers_tbl_name,
            self.units_tbl_name,
            self.unit_blocks_tbl_name,
            self.unit_block_cells_tbl_name,
            self.unit_block_cell_headers_tbl_name
        ]
        
        for tbl_name in tbl_names_list:
            sql = "drop table if exists " + tbl_name
            self.cur.execute(sql)
            
    def deleteSpec(self):
        res = self.spec_sql.getCustomSpecs(default_spec_id=self.spec_id)
        
        for row in res.datarows:
            custom_spec_id = str(row["custom_spec_id"])
            custom_spec_sql = SqliteAffyExprAsciiCdfCustomSpecSql(db_conn=self.db_conn, custom_spec_id=custom_spec_id)
            custom_spec_sql.deleteSpec()
        
        self.spec_sql.unRegisterDefaultSpec(self.spec_id)        
        self.dropSpecTables()
            
    def __createProbeSetsTable(self):
        SqliteAffyExprCdfSql.createProbeSetsTable(self)
        
    def __createArraySpecTable(self):
        SqliteAffyExprCdfSql.createArraySpecTable(self)
        
    def __createProbeSeqsTable(self):
        SqliteAffyExprCdfSql.createProbeSeqsTable(self)
        
    def __createQCUnitsTable(self):
        sql_list = []
        sql_list.append("create table if not exists " + self.qc_units_tbl_name)
        columns_list = [
            "unit_num INTEGER",
            "unit_type INTEGER",
            "num_probes INTEGER"
        ]        
        
        sql_list.append("(" + string.join(columns_list, ",") + ")")
        
        sql =  string.join(sql_list, "\n")
        self.cur.execute(sql)
        
    def __createQCUnitCellsTable(self):
        sql_list = []
        sql_list.append("create table if not exists " + self.qc_unit_cells_tbl_name)
        columns_list = [
            "unit_num INTEGER",
            "cell_num INTEGER",
            "probe_id INTEGER",
            "x_coord INTEGER",
            "y_coord INTEGER",
            "probe TEXT",
            "plen INTEGER",
            "atom INTEGER",
            "affy_index INTEGER",
            "match INTEGER",
            "bg INTEGER",
            "cycles TEXT",
            "PRIMARY KEY (unit_num, cell_num)",
            "UNIQUE (unit_num, cell_num, probe_id, x_coord, y_coord)"
        ]
        
        sql_list.append("(" + string.join(columns_list, ",") + ")")
        
        sql =  string.join(sql_list, "\n")
        self.cur.execute(sql)
    
    def __createQCUnitCellHeadersTable(self):
        sql_list = []
        sql_list.append("create table if not exists " + self.qc_unit_cell_headers_tbl_name)
        columns_list = [
            "unit_num INTEGER",
            "cell_header TEXT"
        ]        
        
        sql_list.append("(" + string.join(columns_list, ",") + ")")
        
        sql =  string.join(sql_list, "\n")
        self.cur.execute(sql)
    
    def __createUnitsTable(self):
        sql_list = []
        sql_list.append("create table if not exists " + self.units_tbl_name)
        
        columns_list = [
            "unit_num INTEGER PRIMARY KEY",
            "unit_name TEXT",
            "direction INTEGER",
            "num_atoms INTEGER",
            "num_probes INTEGER",
            "unit_type INTEGER",
            "num_blocks INTEGER",
            "mutation_type INTEGER"            
        ]        
        
        sql_list.append("(" + string.join(columns_list, ",") + ")")
        
        sql =  string.join(sql_list, "\n")
        self.cur.execute(sql)
    
    def __createUnitBlocksTable(self):
        sql_list = []
        sql_list.append("create table if not exists " + self.unit_blocks_tbl_name)
        columns_list = [
            "unit_num INTEGER",
            "block_num INTEGER",
            "block_name TEXT",
            "wobble INTEGER",
            "allele INTEGER",
            "channel TEXT",
            "rep_type INTEGER",
            "num_atoms INTEGER",
            "num_cells INTEGER",
            "start_pos INTEGER",
            "stop_pos INTEGER",
            "direction INTEGER",
            "PRIMARY KEY (unit_num, block_num)"
        ]
        
        sql_list.append("(" + string.join(columns_list, ",") + ")")
        
        sql =  string.join(sql_list, "\n")
        self.cur.execute(sql)
    
    def __createUnitBlockCellsTable(self):
        sql_list = []
        sql_list.append("create table if not exists " + self.unit_block_cells_tbl_name)
        
        columns_list = [
            "unit_num INTEGER",
            "block_num INTEGER",
            "cell_num INTEGER",
            "probe_id INTEGER",
            "x_coord INTEGER",
            "y_coord INTEGER",
            "probe TEXT",                       
            "feat TEXT",
            "qual TEXT",
            "expos INTEGER",
            "plen INTEGER",
            "pos INTEGER",
            "cbase TEXT",
            "pbase TEXT",
            "tbase TEXT",
            "atom INTEGER",
            "affy_index INTEGER",
            "affy_group TEXT",
            "codonind INTEGER",
            "codon INTEGER",
            "regiontype INTEGER",
            "region TEXT",
            "probe_type INTEGER",
            "PRIMARY KEY (unit_num, block_num, cell_num)"
        ]
        
        sql_list.append("(" + string.join(columns_list, ",") + ")")
        
        sql =  string.join(sql_list, "\n")
        self.cur.execute(sql)
        
        index_name = "INDEX_" + self.unit_block_cells_tbl_name + "_unit_num"
        self.cur.execute("create index " + index_name + " on " + self.unit_block_cells_tbl_name + "(unit_num ASC);")
        self.cur.execute(sql)
        
        index_name = "INDEX_" + self.unit_block_cells_tbl_name + "_probe_id"
        self.cur.execute("create index " + index_name + " on " + self.unit_block_cells_tbl_name + "(probe_id ASC);")
        self.cur.execute(sql)
        
    def __createUnitBlockCellHeadersTable(self):
        sql_list = []
        sql_list.append("create table if not exists " + self.unit_block_cell_headers_tbl_name)
        columns_list = [
            "unit_num INTEGER",
            "block_num INTEGER",
            "cell_header TEXT",
            "PRIMARY KEY(unit_num, block_num)"
        ]        
        
        sql_list.append("(" + string.join(columns_list, ",") + ")")
        
        sql =  string.join(sql_list, "\n")
        self.cur.execute(sql)
        
    def getHeaderData(self, return_type="DATATABLE", hash_key_fields=None):
        sql_list = []
        sql_list.append("select * from " + self.affy_ascii_cdf_registry_tbl_name)
        sql_list.append("where spec_id = '" + self.spec_id + "'")
        
        sql = string.join(sql_list, "\n")        
        
        if (return_type == "HASH"):
            if (hash_key_fields == None):
                hash_key_fields = ["spec_id"]
            return(self.select(sql, return_type=return_type, hash_key_fields=hash_key_fields))
        else:
            return(self.select(sql, return_type=return_type))
        
    def getStats(self, return_type="DATATABLE", hash_key_fields=None):
        sql_list = []

        sql_list.append("select a.spec_name, a.description, a.date_added, b.*, c.num_probe_sets, c.num_probe_pairs")
        sql_list.append("from " + self.spec_sql.default_spec_registry_tbl_name + " a, " + self.spec_sql.affy_ascii_registry_tbl_name + " b,  " + self.spec_sql.affy_expr_array_spec_stats_tbl_name + " c")
        sql_list.append("where a.spec_id = b.spec_id and b.spec_id = c.spec_id and a.spec_id = '" + self.spec_id + "'")
        
        sql = string.join(sql_list, "\n")
        
        if (return_type == "HASH"):
            if (hash_key_fields == None):
                hash_key_fields = ["spec_id"]
            return(self.select(sql, return_type=return_type, hash_key_fields=hash_key_fields))
        else:
            return(self.select(sql, return_type=return_type))
    
    def getArrayDims(self):
        header_data = self.getHeaderData()
        num_rows = header_data.datarows[0]["num_rows"]
        num_cols = header_data.datarows[0]["num_columns"]
        
        array_dims = (num_rows, num_cols)
        return(array_dims)
    
    def getQCUnitData(self, unit_num=None, return_type="DATATABLE"):        
        sql_list = []
        sql_list.append("select * from " + self.qc_units_tbl_name)
        
        filter_list = []
        if (unit_num):
            filter_list.append("unit_num = " + str(unit_num))
            
        if (len(filter_list) > 0):
            filter = "where " + string.join(filter_list, " AND ")
            sql_list.append(filter)
            
        sql_list.append("order by unit_num ASC")
        
        sql = string.join(sql_list, "\n")
        
        if (return_type == "HASH"):
            hash_key_fields = ["unit_num"]
            return(self.select(sql, return_type=return_type, hash_key_fields=hash_key_fields))
        else:
            return(self.select(sql, return_type=return_type))
        
    def getQCUnitCellData(self, unit_num=None, cell_num=None, return_type="DATATABLE"):        
        sql_list = []
        sql_list.append("select * from " + self.qc_unit_cells_tbl_name)
        
        filter_list = []
        if (unit_num):
            filter_list.append("unit_num = " + str(unit_num))
            
        if (cell_num):
            filter_list.append("cell_num = " + str(cell_num))
            
        if (len(filter_list) > 0):
            filter = "where " + string.join(filter_list, " AND ")
            sql_list.append(filter)
            
        sql_list.append("order by unit_num ASC, cell_num ASC")
        
        sql = string.join(sql_list, "\n")        
        
        if (return_type == "HASH"):
            if (unit_num != None and cell_num != None):
                hash_key_fields = ["unit_num", "cell_num"]
            else:
                hash_key_fields = ["unit_num"]
                
            return(self.select(sql, return_type=return_type, hash_key_fields=hash_key_fields))
        else:
            return(self.select(sql, return_type=return_type))
        
    def getQCUnitCellHeaderData(self, unit_num=None, return_type="DATATABLE"):        
        sql_list = []
        sql_list.append("select * from " + self.qc_unit_cell_headers_tbl_name)
        
        filter_list = []
        if (unit_num):
            filter_list.append("unit_num = " + str(unit_num))
            
        if (len(filter_list) > 0):
            filter = "where " + string.join(filter_list, " AND ")
            sql_list.append(filter)
            
        sql_list.append("order by unit_num ASC")
        
        sql = string.join(sql_list, "\n")        
        
        if (return_type == "HASH"):
            hash_key_fields = ["unit_num"]                
            return(self.select(sql, return_type=return_type, hash_key_fields=hash_key_fields))
        else:
            return(self.select(sql, return_type=return_type))
        
    def getUnitData(self, unit_num=None, return_type="DATATABLE"):        
        sql_list = []
        sql_list.append("select * from " + self.units_tbl_name)
        
        filter_list = []
        if (unit_num):
            filter_list.append("unit_num = " + str(unit_num))
            
        if (len(filter_list) > 0):
            filter = "where " + string.join(filter_list, " AND ")
            sql_list.append(filter)
            
        sql_list.append("order by unit_num ASC")
        
        sql = string.join(sql_list, "\n")
        
        if (return_type == "HASH"):
            hash_key_fields = ["unit_num"]
            return(self.select(sql, return_type=return_type, hash_key_fields=hash_key_fields))
        else:
            return(self.select(sql, return_type=return_type))
        
    def getUnitBlockData(self, unit_num=None, block_num=None, return_type="DATATABLE"):        
        sql_list = []
        sql_list.append("select * from " + self.unit_blocks_tbl_name)
        
        filter_list = []
        if (unit_num):
            filter_list.append("unit_num = " + str(unit_num))
            
        if (block_num):
            filter_list.append("block_num = " + str(block_num))
            
        if (len(filter_list) > 0):
            filter = "where " + string.join(filter_list, " AND ")
            sql_list.append(filter)
            
        sql_list.append("order by unit_num ASC, block_num ASC")
        
        sql = string.join(sql_list, "\n")        
        
        if (return_type == "HASH"):
            if (unit_num != None and block_num != None):
                hash_key_fields = ["unit_num", "block_num"]
            else:
                hash_key_fields = ["unit_num"]
                
            return(self.select(sql, return_type=return_type, hash_key_fields=hash_key_fields))
        else:
            return(self.select(sql, return_type=return_type))
        
    def getUnitBlockCellData(self, unit_num=None, block_num=None, cell_num=None, return_type="DATATABLE", hash_key_fields=None):        
        sql_list = []
        sql_list.append("select * from " + self.unit_block_cells_tbl_name)
        
        filter_list = []
        if (unit_num):
            filter_list.append("unit_num = " + str(unit_num))
            
        if (block_num):
            filter_list.append("block_num = " + str(block_num))
            
        if (cell_num):
            filter_list.append("cell_num = " + str(cell_num))
            
        if (len(filter_list) > 0):
            filter = "where " + string.join(filter_list, " AND ")
            sql_list.append(filter)
            
        sql_list.append("order by unit_num ASC, block_num ASC, cell_num ASC")
        
        sql = string.join(sql_list, "\n")    
        
        if (return_type == "HASH"):
            if (not hash_key_fields):
                hash_key_fields = ["unit_num", "block_num"]                
            return(self.select(sql, return_type=return_type, hash_key_fields=hash_key_fields))
        else:
            return(self.select(sql, return_type=return_type))
        
    def getUnitBlockCellHeaderData(self, unit_num=None, block_num=None, return_type="DATATABLE"):        
        sql_list = []
        sql_list.append("select * from " + self.unit_block_cell_headers_tbl_name)
        
        filter_list = []
        if (unit_num):
            filter_list.append("unit_num = " + str(unit_num))
            
        if (block_num):
            filter_list.append("block_num = " + str(block_num))
            
        if (len(filter_list) > 0):
            filter = "where " + string.join(filter_list, " AND ")
            sql_list.append(filter)
            
        sql_list.append("order by unit_num ASC")
        
        sql = string.join(sql_list, "\n")        
        
        if (return_type == "HASH"):
            hash_key_fields = ["unit_num", "block_num"]            
            return(self.select(sql, return_type=return_type, hash_key_fields=hash_key_fields))
        else:
            return(self.select(sql, return_type=return_type))
        
    def getUnitTypes(self, return_type="DATATABLE"):
        sql_list = []
        sql_list.append("select * from " + self.cdf_unit_types_tbl_name)
        sql_list.append("where array_type = 'ASCII'")
        
        sql = string.join(sql_list, "\n")
        res = self.select(sql, return_type=return_type)
        
        return(res)
    
#    def getProbePairs(self, probeset_id=None, return_type="DATATABLE", hash_key_fields=None):
#        sql_list = []       
#        
#        if (probeset_id):
#            sql_list.append("select pm_probe_id, mm_probe_id from" + self.array_spec_tbl_name)
#            sql_list.append("where pm_probe_id in")
#            sql_list.append("\t(")
#            sql_list.append("\t\tselect b.probe_id from " + self.probesets_tbl_name + " a, " + self.unit_block_cells_tbl_name + " b")
#            sql_list.append("\t\twhere a.unit_num = b.unit_num and a.probeset_id = '" + probeset_id + "'")
#            sql_list.append("\t)")
#            
#            sql = string.join(sql_list, "\n")
#        else:
#            sql = "select * from " + self.array_spec_tbl_name
#
#        if (return_type == "HASH"):
#            if (not hash_key_fields):
#                hash_key_fields = ["pm_probe_id"]                
#            return(self.select(sql, return_type=return_type, hash_key_fields=hash_key_fields))
#        else:
#            return(self.select(sql, return_type=return_type))
        
    def getProbeIndices(self):
#        sql = "select distinct pm_probe_id from " + self.array_spec_tbl_name
        sql = "select distinct probe_id from " + self.unit_block_cells_tbl_name
        
        self.cur.execute(sql)
        res = self.cur.fetchall()
        
        hash_indices = set()
        for row in res:
            probe_id = int(row["probe_id"])
            hash_indices.add(probe_id)
                
        return(hash_indices)
    
class SqliteAffyExprCdfCustomSpecSql(SqliteGeneralSql):
    def __init__(self, db_conn, custom_spec_id):
        SqliteGeneralSql.__init__(self, db_conn)
        self.custom_spec_id = custom_spec_id
        
        self.spec_sql = SqliteSpecSql(db_conn=db_conn)
        self.default_spec_id = self.spec_sql.getDefaultSpecID(custom_spec_id=custom_spec_id)
        
        if (self.default_spec_id is None):
            raise(Exception, "The default specification does not exist.")
        
        self.spec_sql = SqliteSpecSql(db_conn=db_conn)
        self.default_spec_sql = SqliteAffyExprCdfSql(db_conn=self.db_conn, spec_id=self.default_spec_id)
        
        self.custom_spec_probes_tbl_name = self.custom_spec_id + "_afe_probes"
        self.custom_array_spec_tbl_name = self.custom_spec_id + "_afe_array_spec"
        self.custom_array_probesets_tbl_name = self.custom_spec_id + "_afe_probesets"
    
    def addSpecTables(self):       
        self.dropSpecTables() 
#        self.createProbesTable()
        self.createArraySpecTable()
        self.createProbeSetsTable()
        
    def dropSpecTables(self):
        tbl_names_list = [
            self.custom_spec_probes_tbl_name,
            self.custom_array_spec_tbl_name,
            self.custom_array_probesets_tbl_name
        ]
        
        for tbl_name in tbl_names_list:
            sql = "drop table if exists " + tbl_name
            self.cur.execute(sql)
            
    def deleteSpec(self):        
        self.spec_sql.unRegisterCustomSpec(self.custom_spec_id)        
        self.dropSpecTables()
    
    def createProbesTable(self):
        sql_list = []
        sql_list.append("create table if not exists " + self.custom_spec_probes_tbl_name)
        
        columns_list = [
            "probeset_id TEXT",
            "block_num INTEGER",
            "probe_id INTEGER",
            "probe_type INTEGER",
            "PRIMARY KEY(probeset_id, block_num, probe_id)"
        ]
        
        sql_list.append("(" + string.join(columns_list, ",") + ")")
        
        sql =  string.join(sql_list, "\n")
        self.cur.execute(sql)
        
        index_name = "INDEX_" + self.custom_spec_probes_tbl_name + "_probe_id"
        self.cur.execute("create index " + index_name + " on " + self.custom_spec_probes_tbl_name + "(probe_id ASC);")
        self.cur.execute(sql)
        
    def createArraySpecTable(self):
        columns_list = [
            "probeset_id TEXT",
            "pm_probe_id INTEGER",
            "mm_probe_id INTEGER",
            "PRIMARY KEY (probeset_id, pm_probe_id, mm_probe_id)"
        ]
        
        columns = string.join(columns_list, ",")
        
        sql_list = []
        sql_list.append("create table if not exists " + self.custom_array_spec_tbl_name)
        sql_list.append("(" + columns + ")")
        
        sql =  string.join(sql_list, "\n")
        self.cur.execute(sql)
        
        index_name = "INDEX_" + self.custom_array_spec_tbl_name + "_pm_probe_id"
        self.cur.execute("create index " + index_name + " on " + self.custom_array_spec_tbl_name + "(pm_probe_id ASC);")
        self.cur.execute(sql)
        
        index_name = "INDEX_" + self.custom_array_spec_tbl_name + "_mm_probe_id"
        self.cur.execute("create index " + index_name + " on " + self.custom_array_spec_tbl_name + "(mm_probe_id ASC);")
        self.cur.execute(sql)
        
    def createProbeSetsTable(self):
        columns_list = [
            "probeset_id TEXT PRIMARY KEY",
            "num_probe_pairs INT"
        ]
        
        columns = string.join(columns_list, ",")
        
        sql_list = []
        sql_list.append("create table if not exists " + self.custom_array_probesets_tbl_name)
        sql_list.append("(" + columns + ")")
        
        sql =  string.join(sql_list, "\n")
        self.cur.execute(sql)
        
        index_name = "INDEX_" + self.custom_array_probesets_tbl_name + "_probeset_id"
        self.cur.execute("create index " + index_name + " on " + self.custom_array_probesets_tbl_name + "(probeset_id ASC);")
        self.cur.execute(sql)
        
    def copyProbeSets(self, probesets, commit=True):        
        self.db_conn.execute("drop table if exists tmp_probesets_2_copy;")
        self.db_conn.execute("create temporary table tmp_probesets_2_copy(probeset_id text primary key);")
        
        sql = "insert into tmp_probesets_2_copy values(?)"
        self.db_conn.executemany(sql, probesets)
        
        sql_list = []
        
        sql_list.append("create temporary view tmp_vw_probes_2_copy as")
        sql_list.append("\tselect a.probeset_id, 1 as block_num, b.probe_id, b.probe_type")
        sql_list.append("\tfrom " + self.default_spec_sql.probesets_tbl_name + " a, " + self.default_spec_sql.unit_block_cells_tbl_name + " b")
        sql_list.append("\twhere a.unit_num = b.unit_num")
        sql_list.append("\tand a.probeset_id in")
        sql_list.append("\t(")
        sql_list.append("\t\tselect probeset_id from tmp_probesets_2_copy")
        sql_list.append("\t);")
        
#        sql_list.append("\ninsert into " + self.custom_spec_probes_tbl_name)
#        sql_list.append("\tselect probeset_id, block_num, probe_id, probe_type")
#        sql_list.append("\tfrom tmp_vw_probes_2_copy;")
        
        sql_list.append("\ninsert into " + self.custom_array_spec_tbl_name)
        sql_list.append("\tselect probeset_id, pm_probe_id, mm_probe_id")
        sql_list.append("\tfrom " + self.default_spec_sql.array_spec_tbl_name)
        sql_list.append("\twhere probeset_id in")
        sql_list.append("\t(")
        sql_list.append("\t\tselect probeset_id from tmp_probesets_2_copy")
        sql_list.append("\t);")
        
        sql = string.join(sql_list, "\n")
        self.db_conn.executescript(sql)
        
        if (commit):
            self.db_conn.commit()
            
    def addNewProbeSets(self, data, commit=True):
        sql = "insert into " + self.custom_array_spec_tbl_name + " values (?,?,?)"
        self.cur.executemany(sql, data)
        
        if (commit):
            self.db_conn.commit()
    
#    def addProbeSets(self, data, commit=True):
#        sql = "insert into " + self.probesets_tbl_name + " values (?,?)"
#        self.cur.executemany(sql, data)
#        
#        if (commit):
#            self.db_conn.commit()
            
    def addProbes(self, data, commit=True):
        sql = "insert into " + self.custom_spec_probes_tbl_name + " values (?,?,?)"
        self.cur.executemany(sql, data)
        
        if (commit):
            self.db_conn.commit()
            
#    def addProbePairs(self, data, commit=True):
#        sql = "insert into " + self.array_spec_tbl_name + " values (?,?)"
#        self.cur.executemany(sql, data)
#        
#        if (commit):
#            self.db_conn.commit()
            
    def getProbeSeqs(self, return_type="DATATABLE"):
        sql_list = []
        
#        sql_list.append("select a.*")
#        sql_list.append("from " + self.default_spec_sql.probe_seqs_tbl_name + " a, " + self.custom_spec_probes_tbl_name + " b")
#        sql_list.append("where a.probe_id = b.probe_id")

        sql_list.append("select *")
        sql_list.append("from " + self.default_spec_sql.probe_seqs_tbl_name)
        sql_list.append("where probe_id in")
        sql_list.append("(")
        sql_list.append("\tselect pm_probe_id from " + self.custom_array_spec_tbl_name)
        sql_list.append(")")
        sql_list.append("or probe_id in")
        sql_list.append("(")
        sql_list.append("\tselect mm_probe_id from " + self.custom_array_spec_tbl_name)
        sql_list.append(")")
        
        sql = string.join(sql_list, "\n")
        res = self.select(sql, return_type=return_type)
        
        return(res)
    
    def addArraySpecStats(self, commit=True):
        # Get number of probe pairs        
        sql = "select count(probeset_id) from " + self.custom_array_spec_tbl_name              
        num_probe_pairs = self.getRowCount(sql=sql)
        
        # Get number of probe sets
        sql = "select count(distinct probeset_id) from " + self.custom_array_spec_tbl_name
        num_probe_sets = self.getRowCount(sql=sql)

        sql_list = []
        sql_list.append("delete from " + self.spec_sql.affy_expr_array_spec_stats_tbl_name)
        sql_list.append("where spec_id = '" + self.custom_spec_id + "'")
        sql = string.join(sql_list, "\n")
        self.cur.execute(sql)
        
        qmarks = ["?"] * 3
        sql_list = []
        sql_list.append("insert into " + self.spec_sql.affy_expr_array_spec_stats_tbl_name)
        sql_list.append("values(" + string.join(qmarks, ",") + ")")
        
        sql = string.join(sql_list, "\n")
        
        data = (self.custom_spec_id, num_probe_sets, num_probe_pairs)
        self.cur.execute(sql, data)
        
        if (commit):
            self.db_conn.commit()
            
    def addProbeSetStats(self, commit=True):
        sql_list = []            
            
        sql_list.append("insert into " + self.custom_array_probesets_tbl_name)
        sql_list.append("\tselect probeset_id, count(probeset_id)")
        sql_list.append("\tfrom " + self.custom_array_spec_tbl_name)
        sql_list.append("\tgroup by probeset_id")

        sql = string.join(sql_list, "\n")
        self.cur.execute(sql)
        
        if (commit):
            self.db_conn.commit()
            
    def probeSeqsImported(self):
        return(self.default_spec_sql.probeSeqsImported())
    
    def getProbeSetDefs(self, return_type="DATATABLE"):
        sql_list = []
        
        sql_list.append("select b.probeset_id, a.pm_probe_id, a.pm_x_coord, a.pm_y_coord, a.mm_probe_id, a.mm_x_coord, a.mm_y_coord")
        sql_list.append("from " + self.default_spec_sql.array_spec_tbl_name + " a, " + self.custom_array_spec_tbl_name + " b")
        sql_list.append("where (a.pm_probe_id = b.pm_probe_id) or (a.pm_probe_id = b.mm_probe_id)")
        sql_list.append("order by b.probeset_id;")
        
        sql = string.join(sql_list, "\n")
        res = self.select(sql, return_type=return_type)
        
        return(res)
    
    def getProbeSetDefsWithSeqs(self, return_type="DATATABLE"):
        sql_list = []
        
        sql_list.append("select d.probeset_id, a.pm_probe_id, a.pm_x_coord, a.pm_y_coord, b.seq as pm_probe_seq,")
        sql_list.append("a.mm_probe_id, a.mm_x_coord, a.mm_y_coord, c.seq as mm_probe_seq")
        sql_list.append("from " + self.default_spec_sql.array_spec_tbl_name + " a, " +  self.default_spec_sql.probe_seqs_tbl_name + " b, " +  self.default_spec_sql.probe_seqs_tbl_name + " c, " + self.custom_array_spec_tbl_name + " d")
        sql_list.append("where (a.pm_probe_id = d.pm_probe_id or a.pm_probe_id = d.mm_probe_id)")
        sql_list.append("and (a.pm_probe_id = b.probe_id and a.mm_probe_id = c.probe_id)")
        sql_list.append("order by d.probeset_id;")
        
        sql = string.join(sql_list, "\n")
        res = self.select(sql, return_type=return_type)
        
        return(res)

class SqliteAffyExprXdaCdfCustomSpecSql(SqliteAffyExprCdfCustomSpecSql):
    def __init__(self, db_conn, custom_spec_id):
        SqliteAffyExprCdfCustomSpecSql.__init__(self, db_conn, custom_spec_id)
        
        self.affy_cdf_registry_tbl_name = self.spec_sql.affy_xda_registry_tbl_name
        self.custom_spec_registry_tbl_name = self.spec_sql.custom_spec_registry_tbl_name        
        
        self.default_spec_sql = SqliteAffyExprXdaCdfSql(db_conn=db_conn, spec_id=self.default_spec_id)
        
#        self.default_spec_probesets_tbl_name = self.default_spec_sql.probesets_tbl_name
#        self.default_spec_probe_pairs_tbl_name = self.default_spec_sql.array_spec_tbl_name
#        self.default_spec_probe_seqs_tbl_name = self.default_spec_sql.probe_seqs_tbl_name
#        
#        self.default_spec_qc_units_tbl_name = self.default_spec_sql.qc_units_tbl_name
#        self.default_spec_qc_unit_cells_tbl_name = self.default_spec_sql.qc_unit_cells_tbl_name
#        
#        self.default_spec_units_tbl_name = self.default_spec_sql.units_tbl_name
#        self.default_spec_unit_blocks_tbl_name = self.default_spec_sql.unit_blocks_tbl_name
#        self.default_spec_unit_block_cells_tbl_name = self.default_spec_sql.unit_block_cells_tbl_name
            
    def getHeaderData(self, return_type="DATATABLE"):        
        sql_list = []
        sql_list.append("select '" + self.custom_spec_id + "' as spec_id, magic_num, version_num, ")
        sql_list.append("num_columns, num_rows,")
        sql_list.append("(")
        sql_list.append("\tselect num_probe_sets as unit_count from " + self.spec_sql.affy_expr_array_spec_stats_tbl_name)
        sql_list.append(") as num_units,")
        sql_list.append("num_qc_units, refseq_len, refseq")
        sql_list.append("from " + self.affy_cdf_registry_tbl_name)
        sql_list.append("where spec_id = '" + self.default_spec_id + "'")
        
        sql = string.join(sql_list, "\n")   
        return(self.select(sql, return_type="DATATABLE"))
    
    def getStats(self, return_type="DATATABLE", hash_key_fields=None):
        sql_list = []
        
        sql_list.append("select a.spec_id as default_spec_id, a.spec_name as default_spec_name, a.description as default_spec_desc,")
        sql_list.append("c.custom_spec_id, c.custom_spec_name, c.description as custom_spec_desc, c.date_added, b.version_num, b.num_rows, b.num_columns,")
        sql_list.append("b.num_qc_units, b.refseq, d.num_probe_sets, d.num_probe_pairs")
        sql_list.append("from " + self.spec_sql.default_spec_registry_tbl_name + " a,")
        sql_list.append(self.spec_sql.affy_xda_registry_tbl_name + " b, " + self.spec_sql.custom_spec_registry_tbl_name + " c, ")
        sql_list.append(self.spec_sql.affy_expr_array_spec_stats_tbl_name + " d")
        sql_list.append("where a.spec_id = b.spec_id and a.spec_id = c.default_spec_id and c.custom_spec_id = d.spec_id")
        sql_list.append("\tand a.spec_id = '" + self.default_spec_id + "' and c.custom_spec_id = '" + self.custom_spec_id + "'")
        
        sql = string.join(sql_list, "\n")
        
        if (return_type == "HASH"):
            if (hash_key_fields == None):
                hash_key_fields = ["spec_id"]
            return(self.select(sql, return_type=return_type, hash_key_fields=hash_key_fields))
        else:
            return(self.select(sql, return_type=return_type))
    
    def getUnitCount(self):        
        sql = "select num_probe_sets as unit_count from " + self.spec_sql.affy_expr_array_spec_stats_tbl_name
        res = self.select(sql, return_type="DATATABLE")
        
        row_count = res.datarows[0]["unit_count"]
        return(row_count)

    def getQCUnitCount(self):        
        sql = "select count(unit_num) as qc_unit_count from " + self.default_spec_sql.qc_units_tbl_name
        res = self.select(sql, return_type="SQLITE3")
        
        row_count = res[0]["qc_unit_count"]
        return(row_count)
    
    def getQCUnitData(self, unit_num=None, return_type="DATATABLE", hash_key_fields=None):        
        sql_list = []
        sql_list.append("select * from " + self.default_spec_sql.qc_units_tbl_name)
        
        filter_list = []
        if (unit_num):
            filter_list.append("unit_num = " + str(unit_num))
            
        if (len(filter_list) > 0):
            filter = "where " + string.join(filter_list, " AND ")
            sql_list.append(filter)
            
        sql_list.append("order by unit_num ASC")
        
        sql = string.join(sql_list, "\n")
        
        if (return_type == "HASH"):
            if (hash_key_fields == None):
                hash_key_fields = ["unit_num"]
            return(self.select(sql, return_type=return_type, hash_key_fields=hash_key_fields))
        else:
            return(self.select(sql, return_type=return_type))
        
    def getQCUnitCellData(self, unit_num=None, cell_num=None, return_type="DATATABLE", hash_key_fields=None):        
        sql_list = []
        sql_list.append("select * from " + self.default_spec_sql.qc_unit_cells_tbl_name)
        
        filter_list = []
        if (unit_num):
            filter_list.append("unit_num = " + str(unit_num))
            
        if (cell_num):
            filter_list.append("cell_num = " + str(cell_num))
            
        if (len(filter_list) > 0):
            filter = "where " + string.join(filter_list, " AND ")
            sql_list.append(filter)
            
        sql_list.append("order by unit_num ASC, cell_num ASC")
        
        sql = string.join(sql_list, "\n")        
        
        if (return_type == "HASH"):
            if (hash_key_fields == None):
                if (unit_num != None and cell_num != None):
                    hash_key_fields = ["unit_num", "cell_num"]
                else:
                    hash_key_fields = ["unit_num"]
                
            return(self.select(sql, return_type=return_type, hash_key_fields=hash_key_fields))
        else:
            return(self.select(sql, return_type=return_type))
    
    def getProbeSets(self, return_type="DATATABLE", hash_key_fields=None):
        sql = "select probeset_id from " + self.custom_array_spec_tbl_name    
        
        if (return_type == "HASH"):
            if (hash_key_fields == None):
                hash_key_fields = ["probeset_id"]
            return(self.select(sql, return_type=return_type, hash_key_fields=hash_key_fields))
        else:
            return(self.select(sql, return_type=return_type))
    
    def getUnitData(self, probeset_id=None, return_type="DATATABLE", hash_key_fields=None):        
        sql_list = []
        
        sql_list.append("select probeset_id, 3 as unit_type, num_probe_pairs*2 as num_probes, num_probe_pairs as num_atoms")
        sql_list.append("from " + self.custom_array_probesets_tbl_name)
        
#        filter_list = []
#        if (probeset_id != None):
#            filter_list.append("a.probeset_id = '" + probeset_id + "'")
#            
#        if (len(filter_list) > 0):
#            filter = "where " + string.join(filter_list, " AND ")
#            sql_list.append(filter)
        
        sql = string.join(sql_list, "\n")
        
        if (return_type == "HASH"):
            if (hash_key_fields == None):
                hash_key_fields = ["probeset_id"]
            return(self.select(sql, return_type=return_type, hash_key_fields=hash_key_fields))
        else:
            return(self.select(sql, return_type=return_type))
        
    def getUnitBlockCellData(self, probeset_id=None, return_type="DATATABLE", hash_key_fields=None):
        sql_list = []
        
#        columns_list = [
#            "a.probeset_id as probeset_id",
#            "a.probe_type as custom_spec_probe_type",
#            "b.probe_id as probe_id",
#            "b.x_coord as x_coord",
#            "b.y_coord as y_coord", 
#            "b.atom_num as atom_num",
#            "b.index_pos as index_pos",
#            "b.base_val_at_substitution_pos as base_val_at_substitution_pos",
#            "b.base_val_at_interrogation_pos as base_val_at_interrogation_pos",
#            "b.seq_len as seq_len",
#            "b.physical_grouping as physical_grouping",
#            "b.probe_type as default_spec_probe_type"
#        ]
#        
#        columns = string.join(columns_list, ", ")
#        
#        sql_list.append("select " + columns)
#        sql_list.append("from " + self.custom_spec_probes_tbl_name + " a,")
#        sql_list.append("\t" + self.default_spec_sql.unit_block_cells_tbl_name + " b")
#        sql_list.append("where a.probe_id = b.probe_id")

        columns_list = [
            "a.probeset_id as probeset_id",
            "b.probe_id as probe_id",
            "b.x_coord as x_coord",
            "b.y_coord as y_coord", 
            "b.atom_num as atom_num",
            "b.index_pos as index_pos",
            "b.base_val_at_substitution_pos as base_val_at_substitution_pos",
            "b.base_val_at_interrogation_pos as base_val_at_interrogation_pos",
            "b.seq_len as seq_len",
            "b.physical_grouping as physical_grouping",
            "b.probe_type as default_spec_probe_type"
        ]

        columns = string.join(columns_list, ", ")
        
        sql_list.append("select 1 as custom_spec_probe_type, " + columns)
        sql_list.append("from " + self.custom_array_spec_tbl_name + " a,")
        sql_list.append("\t" + self.default_spec_sql.unit_block_cells_tbl_name + " b")
        sql_list.append("where a.pm_probe_id = b.probe_id\n")
        
        sql_list.append("union")
        
        sql_list.append("select 2 as custom_spec_probe_type, " + columns)
        sql_list.append("from " + self.custom_array_spec_tbl_name + " a,")
        sql_list.append("\t" + self.default_spec_sql.unit_block_cells_tbl_name + " b")
        sql_list.append("where a.mm_probe_id = b.probe_id\n")
        
        sql = string.join(sql_list, "\n")
        
        if (return_type == "HASH"):
            if (hash_key_fields == None):
                hash_key_fields = ["probeset_id"]                
            return(self.select(sql, return_type=return_type, hash_key_fields=hash_key_fields))
        else:
            return(self.select(sql, return_type=return_type))
        
#    def getProbeSetDefs(self, return_type="DATATABLE"):
#        sql_list = []
#        
#        sql_list.append("drop view if exists tmp_vw_pm_probes;")
#        sql_list.append("create temporary view tmp_vw_pm_probes")
#        sql_list.append("as")
#        
#        sql_list.append("\tselect a.probeset_id, a.probe_id, b.x_coord, b.y_coord, b.index_pos")
#        sql_list.append("\tfrom " + self.custom_spec_probes_tbl_name + " a, " + self.default_spec_sql.unit_block_cells_tbl_name + " b")
#        sql_list.append("\twhere a.probe_id = b.probe_id and a.probe_type = 1;")
#        
#        sql_list.append("drop view if exists tmp_vw_mm_probes;")
#        sql_list.append("create temporary view tmp_vw_mm_probes")
#        sql_list.append("as")
#
#        sql_list.append("\tselect a.probeset_id, a.probe_id, b.x_coord, b.y_coord, b.index_pos")
#        sql_list.append("\tfrom " + self.custom_spec_probes_tbl_name + " a, " + self.default_spec_sql.unit_block_cells_tbl_name + " b")
#        sql_list.append("\twhere a.probe_id = b.probe_id and a.probe_type = 2;")
#        
#        sql = string.join(sql_list, "\n")
#        self.cur.executescript(sql)
#        
#        sql_list = []
#        
#        sql_list.append("select a.probeset_id as probeset_id, a.probe_id as pm_probe_id, a.x_coord as pm_x_coord, a.y_coord as pm_y_coord,")
#        sql_list.append("b.probe_id as mm_probe_id, b.x_coord as mm_x_coord, b.y_coord as mm_y_coord")
#        sql_list.append("from tmp_vw_pm_probes a, tmp_vw_mm_probes b")
#        sql_list.append("where a.probeset_id = b.probeset_id and a.index_pos = b.index_pos")
#        sql_list.append("order by a.probeset_id;")
#        
#        sql = string.join(sql_list, "\n")
#        res = self.select(sql, return_type=return_type)
#        
#        return(res)
##        sql_list = []
##        
##        sql_list.append("drop view if exists tmp_vw_pm_probes;")
##        sql_list.append("create temporary view tmp_vw_pm_probes")
##        sql_list.append("as")
##        
##        sql_list.append("\tselect a.probeset_id, a.probe_id, b.index_pos")
##        sql_list.append("\tfrom " + self.custom_spec_probes_tbl_name + " a, " + self.default_spec_sql.unit_block_cells_tbl_name + " b")
##        sql_list.append("\twhere a.probe_id = b.probe_id and a.probe_type = 1;")
##        
##        sql_list.append("drop view if exists tmp_vw_mm_probes;")
##        sql_list.append("create temporary view tmp_vw_mm_probes")
##        sql_list.append("as")
##
##        sql_list.append("\tselect a.probeset_id, a.probe_id, b.index_pos")
##        sql_list.append("\tfrom " + self.custom_spec_probes_tbl_name + " a, " + self.default_spec_sql.unit_block_cells_tbl_name + " b")
##        sql_list.append("\twhere a.probe_id = b.probe_id and a.probe_type = 2;")
##        
##        sql = string.join(sql_list, "\n")
##        self.cur.executescript(sql)
##        
##        sql_list = []
##        
##        sql_list.append("select a.probeset_id as probeset_id, a.probe_id as pm_probe_id, b.probe_id as mm_probe_id")
##        sql_list.append("from tmp_vw_pm_probes a, tmp_vw_mm_probes b")
##        sql_list.append("where a.probeset_id = b.probeset_id and a.index_pos = b.index_pos")
##        sql_list.append("order by a.probeset_id;")
##        
##        sql = string.join(sql_list, "\n")
##        res = self.select(sql, return_type=return_type)
##        
##        return(res)
#    
#    def getProbeSetDefsWithSeqs(self, return_type="DATATABLE"):
#        sql_list = []
#        
#        sql_list.append("drop view if exists tmp_vw_pm_probes;")
#        sql_list.append("create temporary view tmp_vw_pm_probes")
#        sql_list.append("as")
#        
#        sql_list.append("\tselect a.probeset_id, a.probe_id, b.x_coord, b.y_coord, b.index_pos, c.seq")
#        sql_list.append("\tfrom " + self.custom_spec_probes_tbl_name + " a, " + self.default_spec_sql.unit_block_cells_tbl_name + " b, " + self.default_spec_sql.probe_seqs_tbl_name + " c")
#        sql_list.append("\twhere a.probe_id = b.probe_id and b.probe_id = c.probe_id and a.probe_type = 1;")
#        
#        sql_list.append("drop view if exists tmp_vw_mm_probes;")
#        sql_list.append("create temporary view tmp_vw_mm_probes")
#        sql_list.append("as")
#
#        sql_list.append("\tselect a.probeset_id, a.probe_id, b.x_coord, b.y_coord, b.index_pos, c.seq")
#        sql_list.append("\tfrom " + self.custom_spec_probes_tbl_name + " a, " + self.default_spec_sql.unit_block_cells_tbl_name + " b, " + self.default_spec_sql.probe_seqs_tbl_name + " c")
#        sql_list.append("\twhere a.probe_id = b.probe_id and b.probe_id = c.probe_id and a.probe_type = 2;")
#        
#        sql = string.join(sql_list, "\n")
#        self.cur.executescript(sql)
#        
#        sql_list = []
#        
#        sql_list.append("select a.probeset_id as probeset_id, a.probe_id as pm_probe_id, a.x_coord as pm_x_coord, a.y_coord as pm_y_coord, b.seq as pm_probe_seq,")
#        sql_list.append("b.probe_id as mm_probe_id, b.x_coord as mm_x_coord, b.y_coord as mm_y_coord, b.seq as mm_probe_seq")
#        sql_list.append("from tmp_vw_pm_probes a, tmp_vw_mm_probes b")
#        sql_list.append("where a.probeset_id = b.probeset_id and a.index_pos = b.index_pos")
#        sql_list.append("order by a.probeset_id;")
#        
#        sql = string.join(sql_list, "\n")
#        res = self.select(sql, return_type=return_type)
#        
#        return(res)
#        
##        sql_list = []
##        
##        sql_list.append("drop view if exists tmp_vw_pm_probes;")
##        sql_list.append("create temporary view tmp_vw_pm_probes")
##        sql_list.append("as")
##        
##        sql_list.append("\tselect a.probeset_id, a.probe_id, b.index_pos, c.seq")
##        sql_list.append("\tfrom " + self.custom_spec_probes_tbl_name + " a, " + self.default_spec_sql.unit_block_cells_tbl_name + " b, " + self.default_spec_sql.probe_seqs_tbl_name + " c")
##        sql_list.append("\twhere a.probe_id = b.probe_id and b.probe_id = c.probe_id and a.probe_type = 1;")
##        
##        sql_list.append("drop view if exists tmp_vw_mm_probes;")
##        sql_list.append("create temporary view tmp_vw_mm_probes")
##        sql_list.append("as")
##
##        sql_list.append("\tselect a.probeset_id, a.probe_id, b.index_pos, c.seq")
##        sql_list.append("\tfrom " + self.custom_spec_probes_tbl_name + " a, " + self.default_spec_sql.unit_block_cells_tbl_name + " b, " + self.default_spec_sql.probe_seqs_tbl_name + " c")
##        sql_list.append("\twhere a.probe_id = b.probe_id and b.probe_id = c.probe_id and a.probe_type = 2;")
##        
##        sql = string.join(sql_list, "\n")
##        self.cur.executescript(sql)
##        
##        sql_list = []
##        
##        sql_list.append("select a.probeset_id as probeset_id, a.probe_id as pm_probe_id, a.seq as pm_probe_seq,")
##        sql_list.append("b.probe_id as mm_probe_id, b.seq as mm_probe_seq")
##        sql_list.append("from tmp_vw_pm_probes a, tmp_vw_mm_probes b")
##        sql_list.append("where a.probeset_id = b.probeset_id and a.index_pos = b.index_pos")
##        sql_list.append("order by a.probeset_id;")
##        
##        sql = string.join(sql_list, "\n")
##        res = self.select(sql, return_type=return_type)
##        
##        return(res)
    
class SqliteAffyExprAsciiCdfCustomSpecSql(SqliteAffyExprCdfCustomSpecSql):
    def __init__(self, db_conn, custom_spec_id):
        SqliteAffyExprCdfCustomSpecSql.__init__(self, db_conn, custom_spec_id)
        
        self.affy_cdf_registry_tbl_name = self.spec_sql.affy_ascii_registry_tbl_name
        self.custom_spec_registry_tbl_name = self.spec_sql.custom_spec_registry_tbl_name        
        
        self.default_spec_sql = SqliteAffyExprAsciiCdfSql(db_conn=db_conn, spec_id=self.default_spec_id)
        
#        self.default_spec_probesets_tbl_name = self.default_spec_sql.probesets_tbl_name
#        self.default_spec_probe_pairs_tbl_name = self.default_spec_sql.array_spec_tbl_name
#        self.default_spec_probe_seqs_tbl_name = self.default_spec_sql.probe_seqs_tbl_name
#        
#        self.default_spec_qc_units_tbl_name = self.default_spec_sql.qc_units_tbl_name
#        self.default_spec_qc_unit_cells_tbl_name = self.default_spec_sql.qc_unit_cells_tbl_name
#        self.default_spec_qc_unit_cell_headers_tbl_name = self.default_spec_sql.qc_unit_cell_headers_tbl_name
#        
#        self.default_spec_units_tbl_name = self.default_spec_sql.units_tbl_name
#        self.default_spec_unit_blocks_tbl_name = self.default_spec_sql.unit_blocks_tbl_name
#        self.default_spec_unit_block_cells_tbl_name = self.default_spec_sql.unit_block_cells_tbl_name
#        self.default_spec_unit_block_cell_headers_tbl_name = self.default_spec_sql.unit_block_cell_headers_tbl_name
        
    def getHeaderData(self, return_type="DATATABLE"):        
#        sql_list = []
#        sql_list.append("select '" + self.custom_spec_id + "' as spec_id, version_num, '" + self.custom_spec_id + "' as array_name,")
#        sql_list.append("num_rows, num_columns,")
#        sql_list.append("(")
#        sql_list.append("\tselect num_probe_sets as unit_count from " + self.spec_sql.affy_expr_array_spec_stats_tbl_name)
#        sql_list.append(") as num_units,")
#        sql_list.append("(")
#        sql_list.append("\tselect num_probe_sets as unit_count from " + self.spec_sql.affy_expr_array_spec_stats_tbl_name)
#        sql_list.append(") as max_unit_num, num_qc_units, refseq")
#        sql_list.append("from " + self.affy_cdf_registry_tbl_name)
#        sql_list.append("where spec_id = '" + self.default_spec_id + "'")

        sql_list = []
        sql_list.append("select a.spec_id as default_spec_id, a.spec_name as default_spec_name, b.custom_spec_id, b.custom_spec_name,")
        sql_list.append("c.version_num, c.array_name, c.num_rows, c.num_columns, c.num_qc_units, c.refseq, d.num_probe_sets as num_units,")
        sql_list.append("d.num_probe_sets as max_unit_num")
        sql_list.append("from " + self.spec_sql.default_spec_registry_tbl_name + " a, ")
        sql_list.append(self.spec_sql.custom_spec_registry_tbl_name + " b, ") 
        sql_list.append(self.spec_sql.affy_ascii_registry_tbl_name + " c, " + self.spec_sql.affy_expr_array_spec_stats_tbl_name + " d")
        sql_list.append("where a.spec_id = b.default_spec_id and a.spec_id = c.spec_id and b.custom_spec_id = d.spec_id")
        sql_list.append("and b.custom_spec_id = '" + self.custom_spec_id + "'")
        
        sql = string.join(sql_list, "\n")
#        print(sql)
        return(self.select(sql, return_type="DATATABLE"))
    
    def getStats(self, return_type="DATATABLE", hash_key_fields=None):
        sql_list = []
        
        sql_list.append("select a.spec_id as default_spec_id, a.spec_name as default_spec_name, a.description as default_spec_desc,")
        sql_list.append("c.custom_spec_id, c.custom_spec_name, c.description as custom_spec_desc, c.date_added, b.version_num, b.array_name, b.num_rows, b.num_columns,")
        sql_list.append("b.num_qc_units, b.refseq, d.num_probe_sets, d.num_probe_pairs")
        sql_list.append("from " + self.spec_sql.default_spec_registry_tbl_name + " a,")
        sql_list.append(self.spec_sql.affy_ascii_registry_tbl_name + " b, " + self.spec_sql.custom_spec_registry_tbl_name + " c, ")
        sql_list.append(self.spec_sql.affy_expr_array_spec_stats_tbl_name + " d")
        sql_list.append("where a.spec_id = b.spec_id and a.spec_id = c.default_spec_id and c.custom_spec_id = d.spec_id")
        sql_list.append("\tand a.spec_id = '" + self.default_spec_id + "' and c.custom_spec_id = '" + self.custom_spec_id + "'")
        
        sql = string.join(sql_list, "\n")
        
        if (return_type == "HASH"):
            if (hash_key_fields == None):
                hash_key_fields = ["spec_id"]
            return(self.select(sql, return_type=return_type, hash_key_fields=hash_key_fields))
        else:
            return(self.select(sql, return_type=return_type))
    
    def getUnitCount(self):        
        sql = "select num_probe_sets as unit_count from " + self.spec_sql.affy_expr_array_spec_stats_tbl_name
        res = self.select(sql, return_type="DATATABLE")
        
        row_count = res.datarows[0]["unit_count"]
        return(row_count)
    
    def getQCUnitCount(self):        
        sql = "select count(unit_num) as qc_unit_count from " + self.default_spec_sql.qc_units_tbl_name
        res = self.select(sql, return_type="DATATABLE")
        
        row_count = res.datarows[0]["qc_unit_count"]
        return(row_count)
    
    def getQCUnitData(self, unit_num=None, return_type="DATATABLE", hash_key_fields=None):        
        sql_list = []
        sql_list.append("select * from " + self.default_spec_sql.qc_units_tbl_name)
        
        filter_list = []
        if (unit_num):
            filter_list.append("unit_num = " + str(unit_num))
            
        if (len(filter_list) > 0):
            filter = "where " + string.join(filter_list, " AND ")
            sql_list.append(filter)
            
        sql_list.append("order by unit_num ASC")
        
        sql = string.join(sql_list, "\n")
        
        if (return_type == "HASH"):
            if (hash_key_fields == None):
                hash_key_fields = ["unit_num"]
            return(self.select(sql, return_type=return_type, hash_key_fields=hash_key_fields))
        else:
            return(self.select(sql, return_type=return_type))
        
    def getQCUnitCellData(self, unit_num=None, cell_num=None, return_type="DATATABLE", hash_key_fields=None):        
        sql_list = []
        sql_list.append("select * from " + self.default_spec_sql.qc_unit_cells_tbl_name)
        
        filter_list = []
        if (unit_num):
            filter_list.append("unit_num = " + str(unit_num))
            
        if (cell_num):
            filter_list.append("cell_num = " + str(cell_num))
            
        if (len(filter_list) > 0):
            filter = "where " + string.join(filter_list, " AND ")
            sql_list.append(filter)
            
        sql_list.append("order by unit_num ASC, cell_num ASC")
        
        sql = string.join(sql_list, "\n")        
        
        if (return_type == "HASH"):
            if (hash_key_fields == None):
                if (unit_num != None and cell_num != None):
                    hash_key_fields = ["unit_num", "cell_num"]
                else:
                    hash_key_fields = ["unit_num"]
                
            return(self.select(sql, return_type=return_type, hash_key_fields=hash_key_fields))
        else:
            return(self.select(sql, return_type=return_type))
        
    def getQCUnitCellHeaderData(self, unit_num=None, return_type="DATATABLE"):        
        sql_list = []
        sql_list.append("select * from " + self.default_spec_sql.qc_unit_cell_headers_tbl_name)
        
        filter_list = []
        if (unit_num):
            filter_list.append("unit_num = " + str(unit_num))
            
        if (len(filter_list) > 0):
            filter = "where " + string.join(filter_list, " AND ")
            sql_list.append(filter)
            
        sql_list.append("order by unit_num ASC")
        
        sql = string.join(sql_list, "\n")        
        
        if (return_type == "HASH"):
            hash_key_fields = ["unit_num"]                
            return(self.select(sql, return_type=return_type, hash_key_fields=hash_key_fields))
        else:
            return(self.select(sql, return_type=return_type))
        
    def getUnitData(self, probeset_id=None, return_type="DATATABLE"):
        sql_list = []
        
#        sql_list.append("drop table if exists tmp_counts;")
#        sql_list.append("create temporary table tmp_counts(probeset_id TEXT PRIMARY KEY, num_probes INTEGER, num_atoms INTEGER);")
#        
#        sql_list.append("\ninsert into tmp_counts")
#        sql_list.append("\tselect probeset_id, count(probeset_id) as num_probes, count(probeset_id)/2 as num_atoms")
#        sql_list.append("\tfrom " + self.custom_spec_probes_tbl_name)
#        sql_list.append("\tgroup by probeset_id;")
#        
#        sql = string.join(sql_list, "\n")
#        self.db_conn.executescript(sql)
#        
#        sql_list = []
#        
#        sql_list.append("select distinct a.probeset_id as probeset_id, 3 as unit_type, b.num_probes as num_probes, b.num_atoms as num_atoms")
#        sql_list.append("from " + self.custom_spec_probes_tbl_name + " a, tmp_counts b")
#        sql_list.append("where a.probeset_id = b.probeset_id")

        sql_list.append("select probeset_id, 3 as unit_type, num_probe_pairs*2 as num_probes, num_probe_pairs as num_atoms")
        sql_list.append("from " + self.custom_array_probesets_tbl_name)
        
#        filter_list = []
#        if (probeset_id != None):
#            filter_list.append("probeset_id = '" + probeset_id + "'")
#            
#        if (len(filter_list) > 0):
#            filter = "where " + string.join(filter_list, " AND ")
#            sql_list.append(filter)
            
#        sql_list.append("order by a.probeset_id")
        
        sql = string.join(sql_list, "\n")
        
        if (return_type == "HASH"):
            hash_key_fields = ["probeset_id"]
            return(self.select(sql, return_type=return_type, hash_key_fields=hash_key_fields))
        else:
            return(self.select(sql, return_type=return_type))
        
    def getUnitCellsCount(self, probeset_id):
        sql_list = []
        sql_list.append("select count(*) as unit_atom_count from " + self.custom_spec_probes_tbl_name)
        sql_list.append("where probeset_id='" + probeset_id + "'")
        
        sql = string.join(sql_list, "\n")        
        res = self.select(sql, return_type="DATATABLE")
        
        count = res.datarows[0]["unit_atom_count"]
        return(count)
    
    def getUnitAtomsCount(self, probeset_id):
        return(self.getUnitCellsCount(probeset_id)/2)
        
    def getUnitBlockData(self, unit_num=None, block_num=None, return_type="DATATABLE"):        
        pass
    
    def getUnitBlockCellData(self, probeset_id=None, return_type="DATATABLE"):
        sql_list = []
        
        columns_list = [
            "a.probeset_id as probeset_id",
            "b.probe_id as probe_id",
            "b.x_coord as x_coord",
            "b.y_coord as y_coord", 
            "b.probe as probe",
            "b.feat as feat",
            "b.qual as qual",
            "b.expos as expos",
            "b.plen as plen",
            "b.pos as pos",
            "b.cbase as cbase",
            "b.pbase as pbase",
            "b.tbase as tbase",
            "b.atom as atom",
            "b.affy_index as affy_index",
            "b.affy_group as affy_group",
            "b.codonind as codonind",
            "b.codon as codon",
            "b.regiontype as regiontype",
            "b.region as region",
            "b.probe_type as default_spec_probe_type"
        ]
        
        columns = string.join(columns_list, ", ")
        
        sql_list.append("select 1 as custom_spec_probe_type, " + columns)
        sql_list.append("from " + self.custom_array_spec_tbl_name + " a,")
        sql_list.append("\t" + self.default_spec_sql.unit_block_cells_tbl_name + " b")
        sql_list.append("where a.pm_probe_id = b.probe_id\n")
        
        sql_list.append("union")
        
        sql_list.append("select 2 as custom_spec_probe_type, " + columns)
        sql_list.append("from " + self.custom_array_spec_tbl_name + " a,")
        sql_list.append("\t" + self.default_spec_sql.unit_block_cells_tbl_name + " b")
        sql_list.append("where a.mm_probe_id = b.probe_id\n")
        
        sql = string.join(sql_list, "\n")
        
        if (return_type == "HASH"):
            hash_key_fields = ["probeset_id"]                
            return(self.select(sql, return_type=return_type, hash_key_fields=hash_key_fields))
        else:
            return(self.select(sql, return_type=return_type))  
   
def testSqliteAffyExprCdfSql():
    db_file_path = "/home/coverall/workspace/ArrayInitiative/src/user_data/db/array_initiative.db"
    db_conn = sqlite3.connect(db_file_path)
    
    spec_id = "BLAH"
    
    dbm = SqliteAffyExprCdfSql(db_conn=db_conn, spec_id=spec_id)
    res = dbm.getProbePair(1234)
    
    print(res)
    
def testSqliteAffyExprXdaCdfSql():
    db_file_path = "/home/coverall/workspace/ArrayInitiative/src/user_data/db/array_initiative.db"   
    db_conn = sqlite3.connect(db_file_path)
    
    spec_id = "blah"
    spec_file_path = "/spec/file/path/test.cdf"
    
    dbm = SqliteAffyExprXdaCdfSql(db_conn=db_conn, spec_id=spec_id)
    dbm.registerSpec(spec_file_path=spec_file_path)
#    db_conn = sqlite3.connect(db_file_path)
#    dbm = SqliteAffyExprXdaCdfSql(db_conn=db_conn, spec_id=spec_id)
#    dbm.unRegisterSpec()

def testSqliteAffyExprAsciiCdfSql():
    db_file_path = "/home/coverall/workspace/ArrayInitiative/src/user_data/db/array_initiative.db"   
    db_conn = sqlite3.connect(db_file_path)
    
    spec_id = "blah"
    spec_file_path = "/home/coverall/workspace/ArrayInitiative/src/dev/test_data/cdf/gcos/Ecoli_ASv2.CDF"
    
    dbm = SqliteAffyExprAsciiCdfSql(db_conn=db_conn, spec_id=spec_id)
def main():
#    testSqliteAffyExprCdfSql()
#    testSqliteAffyExprXdaCdfSql()
    testSqliteAffyExprAsciiCdfSql()

if __name__ == "__main__":
    print("Running...")
    main()
    print("It is accomplished!")
