# Supplementary material for: ArrayInitiative - a tool that simplifies creating custom Affymetrix CDFs
Source: BMC Bioinformatics. 2011 May 6;12:136. doi: 10.1186/1471-2105-12-136 (PMC3113937; doi:10.1186/1471-2105-12-136)
Supplement: Additional file 1 — ArrayInitiative 1.0. The first release of ArrayInitiative. [file 1471-2105-12-136-S1.ZIP › array_initiative_version_1.0/db/sqlite/spec_sql.py]

import datetime
import string
import sqlite3

from db.sqlite.general_sql import SqliteGeneralSql

class SqliteSpecSql(SqliteGeneralSql):
    def __init__(self, db_conn, drop_tables=False):
        SqliteGeneralSql.__init__(self, db_conn)
        self.cur = db_conn.cursor()
        
#        self.cur.execute("PRAGMA cache_size=32000")
#        self.cur.execute("PRAGMA page_size=64000")
        
        self.drop_tables = drop_tables
        
        self.default_spec_registry_tbl_name = "default_spec_registry"
        self.affy_xda_registry_tbl_name = "affy_xda_cdf_registry"
        self.affy_ascii_registry_tbl_name = "affy_ascii_cdf_registry"
        self.custom_spec_registry_tbl_name = "custom_spec_registry"
        self.affy_cdf_unit_types_tbl_name = "affy_cdf_unit_types"
        self.spec_types_tbl_name = "spec_types"
        
        self.affy_expr_array_spec_stats_tbl_name = "affy_expr_array_spec_stats"
    
    def initDB(self):  
        if (self.drop_tables):
            self.__dropTables()
             
        self.createRegistryTables()
        self.createStatsTables()
        self.createLookupTables()
        
    def createStatsTables(self):
        #================================================================================
        # Create stats table for Affymetrix expression arrays (ASCII and XDA)
        sql_list = []
        sql_list.append("create table if not exists " + self.affy_expr_array_spec_stats_tbl_name)
        
        columns_list = [
            "spec_id TEXT PRIMARY KEY",
            "num_probe_sets INT",
            "num_probe_pairs INT"
        ]
        
        columns = string.join(columns_list, ",")
        sql_list.append("(" + columns + ")")
        
        sql = string.join(sql_list, "\n")
        
        self.cur.execute(sql)
    
    def createRegistryTables(self):
        #================================================================================
        # Create registry table for every type of array spec file e.g. Affy CDF files        
        sql_list = []
        sql_list.append("create table if not exists " + self.default_spec_registry_tbl_name)
        
        columns_list = [
            "spec_num INT",
            "spec_id TEXT PRIMARY KEY",
            "spec_name TEXT",
            "spec_file_path TEXT",
            "spec_type TEXT",
            "description TEXT",
            "date_added TIMESTAMP"
        ]
        
        columns = string.join(columns_list, ",")
        sql_list.append("(" + columns + ")")
        
        sql = string.join(sql_list, "\n")
        
        self.cur.execute(sql)
        
        #================================================================================
        # Create Affy XDA CDF registry table
        
        sql_list = []
        sql_list.append("create table if not exists " + self.affy_xda_registry_tbl_name)
        
        columns_list = [
            "spec_id TEXT",
            "magic_num INTEGER",
            "version_num INTEGER",
            "num_columns INTEGER",
            "num_rows INTEGER",
            "num_units INTEGER",
            "num_qc_units INTEGER",
            "refseq_len INTEGER",
            "refseq TEXT"
        ]   
        
        columns = string.join(columns_list, ",")
        sql_list.append("(" + columns + ")")
        
        sql = string.join(sql_list, "\n")
        
        self.cur.execute(sql)
        
        #================================================================================
        # Create Affy ASCII CDF registry table
        
        sql_list = []
        sql_list.append("create table if not exists " + self.affy_ascii_registry_tbl_name)
        
        columns_list = [
            "spec_id TEXT",
            "version_num TEXT",
            "array_name TEXT",
            "num_rows INTEGER",
            "num_columns INTEGER",
            "num_units INTEGER",
            "max_unit_num INTEGER",
            "num_qc_units INTEGER",
            "refseq TEXT"
        ]   
        
        columns = string.join(columns_list, ",")
        sql_list.append("(" + columns + ")")
        
        sql = string.join(sql_list, "\n")
        
        self.cur.execute(sql)
        
        #================================================================================
        # Create custom_spec_registry table
        
        sql_list = []
        sql_list.append("create table if not exists " + self.custom_spec_registry_tbl_name)
        
        #TODO: Maybe add hash id to this if not too time-consuming
        columns_list = [
            "custom_spec_num INT",
            "custom_spec_id TEXT PRIMARY KEY",
            "custom_spec_name TEXT",
            "custom_spec_file_path TEXT",
            "description TEXT",
            "default_spec_id TEXT",
            "date_added TIMESTAMP"
        ]
        
        columns = string.join(columns_list, ",")
        sql_list.append("(" + columns + ")")
        
        sql = string.join(sql_list, "\n")
        
        self.cur.execute(sql)
        
    def createLookupTables(self):
        #================================================================================
        # Create Affy unit types table
        
        sql_list = []
        sql_list.append("create table if not exists " + self.affy_cdf_unit_types_tbl_name)
        
        columns_list = [
            "array_type TEXT",
            "affy_unit_type INTEGER",
            "unit_type TEXT"
        ]
        
        columns = string.join(columns_list, ",")
        sql_list.append("(" + columns + ")")
        
        sql = string.join(sql_list, "\n")
        
        self.cur.execute(sql)
        
        unit_type_data = []
        
        unit_type_data.append(("XDA", 1, "EXPRESSION"))
        unit_type_data.append(("XDA", 2, "GENOTYPING"))
        unit_type_data.append(("XDA", 3, "CUSTOMSEQ"))
        unit_type_data.append(("XDA", 4, "TAG"))
        unit_type_data.append(("XDA", 5, "COPY_NUMBER"))
        unit_type_data.append(("XDA", 6, "GENOTYPING_CONTROL"))
        unit_type_data.append(("XDA", 7, "EXPRESSION_CONTROL"))
        unit_type_data.append(("XDA", 8, "POLYMORPHIC_MARKER"))
        
        unit_type_data.append(("ASCII", 0, "UNKNOWN"))
        unit_type_data.append(("ASCII", 1, "CUSTOMSEQ"))
        unit_type_data.append(("ASCII", 2, "GENOTYPING"))
        unit_type_data.append(("ASCII", 3, "EXPRESSION"))
        unit_type_data.append(("ASCII", 7, "TAG"))
        unit_type_data.append(("ASCII", 8, "COPY_NUMBER"))
        unit_type_data.append(("ASCII", 9, "GENOTYPING_CONTROL"))
        unit_type_data.append(("ASCII", 10, "EXPRESSION_CONTROL"))
        unit_type_data.append(("ASCII", 11, "POLYMORPHIC_MARKER"))

        insert_sql = "insert into " + self.affy_cdf_unit_types_tbl_name + " values(?,?,?)"
        self.cur.executemany(insert_sql, unit_type_data)
        self.db_conn.commit()
        
        #================================================================================
        # Create spec types table
        
        sql_list = []
        sql_list.append("create table if not exists " + self.spec_types_tbl_name)
        
        columns_list = [
            "spec_type_num INTEGER",
            "spec_type_name TEXT",
            "spec_type_desc TEXT"
        ]
        
        columns = string.join(columns_list, ",")
        sql_list.append("(" + columns + ")")
        
        sql = string.join(sql_list, "\n")
        
        self.cur.execute(sql)
        
        spec_type_data = []
        
        spec_type_data.append((1, "Affymetrix Expression ASCII CDF", None))
        spec_type_data.append((2, "Affymetrix Expression XDA CDF", None))

        insert_sql = "insert into " + self.spec_types_tbl_name + " values(?,?,?)"
        self.cur.executemany(insert_sql, spec_type_data)
        self.db_conn.commit()
        
        #================================================================================
        
    def dropTables(self):
        tbl_names_list = [
            self.default_spec_registry_tbl_name,
            self.affy_xda_registry_tbl_name,
            self.affy_ascii_registry_tbl_name,
            self.custom_spec_registry_tbl_name,
            self.affy_cdf_unit_types_tbl_name,
            self.spec_types_tbl_name
        ]
        
        for tbl_name in tbl_names_list:
            sql = "drop table if exists " + tbl_name
            self.cur.execute(sql)
            
    def registerDefaultSpec(self, spec_name, spec_file_path, spec_desc, spec_type, commit=True):        
        spec_id = self.getDefaultSpecID(spec_name=spec_name)
        
        if (not spec_id):
            spec_num = self.getNextDefaultSpecNum()
        else:
            spec_num = self.getDefaultSpecNum(spec_id=spec_id)
            
        spec_id = "ds_" + str(spec_num).zfill(7)
        
        sql = "delete from " + self.default_spec_registry_tbl_name + " where spec_id = '" + spec_id + "'"
        self.cur.execute(sql)
        
        qmarks = ["?"] * 7
        sql = "insert into " + self.default_spec_registry_tbl_name + " values(" + string.join(qmarks, ",") + ")"
        values = (spec_num, spec_id, spec_name, spec_file_path, spec_type, spec_desc, datetime.datetime.now())
        
        self.cur.execute(sql, values)
        
        if (commit):
            self.db_conn.commit()
        
        return(spec_id)
    
    def unRegisterDefaultSpec(self, spec_id, commit=True):
        sql = "delete from " + self.default_spec_registry_tbl_name + " where spec_id = '" + spec_id + "'"
        self.cur.execute(sql)
        
        sql = "delete from " + self.affy_expr_array_spec_stats_tbl_name + " where spec_id = '" + spec_id + "'"
        self.cur.execute(sql)
        
        sql = "delete from " + self.affy_ascii_registry_tbl_name + " where spec_id = '" + spec_id + "'"
        self.cur.execute(sql)
        
        sql = "delete from " + self.affy_xda_registry_tbl_name + " where spec_id = '" + spec_id + "'"
        self.cur.execute(sql)
        
        if (commit):
            self.db_conn.commit()
    
    def registerCustomSpec(self, default_spec_id, custom_spec_name, custom_spec_file_path, custom_spec_desc, commit=True):        
        is_default_spec= self.isDefaultSpec(spec_id=default_spec_id)
        
        if (not is_default_spec):
            raise(Exception, "Invalid default specification ID.")
        
        custom_spec_id = self.getCustomSpecID(default_spec_id=default_spec_id, custom_spec_name=custom_spec_name)
        
        if (not custom_spec_id):
            custom_spec_num = self.getNextCustomSpecNum()
        else:
            custom_spec_num = self.getCustomSpecNum(custom_spec_id=custom_spec_id)
            
        custom_spec_id = default_spec_id + "_cs_" + str(custom_spec_num).zfill(7)
        
        sql = "delete from " + self.custom_spec_registry_tbl_name + " where custom_spec_id = '" + custom_spec_id + "'"
        self.cur.execute(sql)
        
        qmarks = ["?"] * 7
        sql = "insert into " + self.custom_spec_registry_tbl_name + " values(" + string.join(qmarks, ",") + ")"
        values = (custom_spec_num, custom_spec_id, custom_spec_name, custom_spec_file_path, custom_spec_desc, default_spec_id, datetime.datetime.now())
        
        self.cur.execute(sql, values)
        
        if (commit):
            self.db_conn.commit()
        
        return(custom_spec_id)
    
    def unRegisterCustomSpec(self, spec_id, commit=True):
        sql = "delete from " + self.custom_spec_registry_tbl_name + " where custom_spec_id = '" + spec_id + "'"
        self.cur.execute(sql)
        
        if (commit):
            self.db_conn.commit()
    
    def getDefaultSpecs(self, return_type="DATATABLE"):
        sql_list = []
        
        sql_list.append("select * from " + self.default_spec_registry_tbl_name)
        sql_list.append("order by spec_name")
        
        sql = string.join(sql_list, "\n")
        return(self.select(sql, return_type=return_type))
    
    def getAffyExprDefs(self, return_type="DATATABLE"):
        sql_list = []
        sql_list.append("select * from " + self.default_spec_registry_tbl_name)
        sql_list.append("where spec_type in (1,2)")
        
        sql = string.join(sql_list, "\n")
        return(self.select(sql, return_type=return_type))
        
    def getCustomSpecs(self, default_spec_id, return_type="DATATABLE"):        
        sql_list = []
        sql_list.append("select * from " + self.custom_spec_registry_tbl_name)
        sql_list.append("where default_spec_id = '" + default_spec_id + "'")
        sql_list.append("order by custom_spec_name")
        
        sql = string.join(sql_list, "\n")
        return(self.select(sql, return_type=return_type))
    
    def getDefaultSpecType(self, default_spec_id):        
        sql_list = []
        sql_list.append("select spec_type from " + self.default_spec_registry_tbl_name)
        sql_list.append("where spec_id = '" + default_spec_id + "'")
        
        sql = string.join(sql_list, "\n")
        res = self.select(sql, return_type="DATATABLE")
        
        if (len(res.datarows) > 0):
            spec_file_type = int(res.datarows[0]["spec_type"])
            return(spec_file_type)
        else:
            return(None)
        
    def specExists(self, spec_id=None, spec_name=None):
        spec_exists = False
        
        if (self.isDefaultSpec(spec_id) or self.isCustomSpec(spec_id)):
            spec_exists = True
        
        return(spec_exists)
    
    def defaultSpecExists(self):
        pass
    
    def getDefaultSpecID(self, spec_name=None, custom_spec_id=None):
        default_spec_id = None        
        sql_list = []
        
        if (spec_name is not None):            
            sql_list.append("select spec_id from " + self.default_spec_registry_tbl_name)
            sql_list.append("where spec_name = '" + spec_name + "'")
        elif (custom_spec_id is not None):
            sql_list.append("select default_spec_id from " + self.custom_spec_registry_tbl_name)
            sql_list.append("where custom_spec_id = '" + custom_spec_id + "'")
        else:
            return(None)
        
        sql = string.join(sql_list, "\n")
        res = self.select(sql, return_type="DATATABLE")
        
        if (len(res.datarows) > 0):
            default_spec_id = res.datarows[0][0]
            
        return(default_spec_id)
    
    def getDefaultSpecNum(self, spec_id):
        spec_num = None
        
        sql_list = []
        sql_list.append("select spec_num from " + self.default_spec_registry_tbl_name)
        sql_list.append("where spec_id = '" + spec_id + "'")
        
        sql = string.join(sql_list, "\n")
        res = self.select(sql, return_type="DATATABLE")
        
        if (len(res.datarows) > 0):
            spec_num = int(res.datarows[0]["spec_num"])
            
        return(spec_num)
    
    def getDefaultSpecName(self, default_spec_id):
        spec_name = None
        
        sql_list = []
        sql_list.append("select spec_name from " + self.default_spec_registry_tbl_name)
        sql_list.append("where spec_id = '" + default_spec_id + "'")
        
        sql = string.join(sql_list, "\n")
        res = self.select(sql, return_type="DATATABLE")
        
        if (len(res.datarows) > 0):
            spec_name = str(res.datarows[0]["spec_name"])
            
        return(spec_name)
    
    def getNextDefaultSpecNum(self):
        next_spec_num = None
        
        sql = "select max(spec_num) as max_spec_num from " + self.default_spec_registry_tbl_name
        res = self.select(sql, return_type="DATATABLE")
        
        max_spec_num = res.datarows[0]["max_spec_num"]
        
        if (max_spec_num != None):
            max_spec_num = int(max_spec_num)
            next_spec_num = max_spec_num + 1
        else:
            next_spec_num = 1
            
        return(next_spec_num)
    
    def getCustomSpecID(self, custom_spec_name, default_spec_id=None, default_spec_name=None):
        custom_spec_id = None        
        sql_list = []        
        
        if (default_spec_id is not None):
            sql_list.append("select custom_spec_id from " + self.custom_spec_registry_tbl_name)
            sql_list.append("where default_spec_id = '" + default_spec_id + "'")
            sql_list.append("and custom_spec_name = '" + custom_spec_name + "'")
        elif (default_spec_name is not None):
            sql_list.append("select a.custom_spec_id from " + self.custom_spec_registry_tbl_name + " a, ")
            sql_list.append(self.default_spec_registry_tbl_name + " b")
            sql_list.append("where a.default_spec_id = b.spec_id")
            sql_list.append("and b.spec_name = '" + default_spec_name + "'")
            sql_list.append("and a.custom_spec_name = '" + custom_spec_name + "'")
        else:
            return(None)        
        
        sql = string.join(sql_list, "\n")
        res = self.select(sql, return_type="DATATABLE")
        
        if (len(res.datarows) > 0):
            custom_spec_id = res.datarows[0][0]
            
        return(custom_spec_id)
    
    def getCustomSpecNum(self, custom_spec_id):
        custom_spec_num = None
        
        sql_list = []
        sql_list.append("select custom_spec_num from " + self.custom_spec_registry_tbl_name)
        sql_list.append("where custom_spec_id = '" + custom_spec_id + "'")
        
        sql = string.join(sql_list, "\n")
        res = self.select(sql, return_type="DATATABLE")
        
        if (len(res.datarows) > 0):
            custom_spec_num = int(res.datarows[0]["custom_spec_num"])
            
        return(custom_spec_num)
    
    def getCustomSpecName(self, custom_spec_id):
        custom_spec_name = None
        
        sql_list = []
        sql_list.append("select custom_spec_name from " + self.custom_spec_registry_tbl_name)
        sql_list.append("where custom_spec_id = '" + custom_spec_id + "'")
        
        sql = string.join(sql_list, "\n")
        res = self.select(sql, return_type="DATATABLE")
        
        if (len(res.datarows) > 0):
            custom_spec_name = str(res.datarows[0]["custom_spec_name"])
            
        return(custom_spec_name)
    
    def getNextCustomSpecNum(self):
        next_custom_spec_num = None
        
        sql = "select max(custom_spec_num) as max_custom_spec_num from " + self.custom_spec_registry_tbl_name
        res = self.select(sql, return_type="DATATABLE")
        
        max_custom_spec_num = res.datarows[0]["max_custom_spec_num"]
        
        if (max_custom_spec_num != None):
            max_custom_spec_num = int(max_custom_spec_num)
            next_custom_spec_num = max_custom_spec_num + 1
        else:
            next_custom_spec_num = 1
            
        return(next_custom_spec_num)
    
#    def getSpecType(self, spec_id):
#        spec_type = None
#        
#        if (self.isDefaultSpec()):
#            return()
    
    def isDefaultSpec(self, spec_id=None, spec_name=None):
        is_default_spec = False
        
        sql_list = []
        if (spec_id is not None):
            sql_list.append("select count(spec_id) as spec_id_count from " + self.default_spec_registry_tbl_name)
            sql_list.append("where spec_id = '" + spec_id + "'")
        elif (spec_name is not None):
            sql_list.append("select count(spec_id) as spec_id_count from " + self.default_spec_registry_tbl_name)
            sql_list.append("where spec_name = '" + spec_name + "'")
        else:
            return(False)
        
        sql = string.join(sql_list, "\n")
        res = self.select(sql, return_type="DATATABLE")
        
        spec_id_count = res.datarows[0]["spec_id_count"]
        
        if (spec_id_count != None):
            spec_id_count = int(spec_id_count)
            return(spec_id_count > 0)
        else:
            return(False)
    
    def isCustomSpec(self, custom_spec_id=None, default_spec_id=None, default_spec_name=None, custom_spec_name=None):
        is_custom_spec = False
        sql_list = []
        
        if (custom_spec_id is not None):
            sql_list.append("select count(custom_spec_id) as custom_spec_id_count from " + self.custom_spec_registry_tbl_name)
            sql_list.append("where custom_spec_id = '" + custom_spec_id + "'") 
        elif (default_spec_id is not None and custom_spec_name is not None):
            sql_list.append("select count(custom_spec_id) as custom_spec_id_count from " + self.custom_spec_registry_tbl_name)
            sql_list.append("where default_spec_id = '" + default_spec_id + "' and custom_spec_name = '" + custom_spec_name + "'")
        elif (default_spec_name is not None and custom_spec_name is not None):
            sql_list.append("select count(a.custom_spec_id) as custom_spec_id_count from " + self.custom_spec_registry_tbl_name + " a,")
            sql_list.append(self.default_spec_registry_tbl_name + " b")
            sql_list.append("where a.default_spec_id = b.spec_id and b.default_spec_name = '" + default_spec_name)
            sql_list.append("and a.custom_spec_name = '" + custom_spec_name + "'")
        else:
            return(False)
        
        sql = string.join(sql_list, "\n")
        res = self.select(sql, return_type="DATATABLE")
        
        if (len(res.datarows) > 0):
            row_count = res.datarows[0]["custom_spec_id_count"]
            
            if (row_count > 0):
                is_custom_spec = True                
            
        return(is_custom_spec)
    
    def getAffySummaryStats(self, return_type="DATATABLE"):
        sql_list = []
         
        sql_list.append("select 'Affymetrix' as array_type,")
        
        sql_list.append("(")
        sql_list.append("\tselect count(*) from " + self.default_spec_registry_tbl_name)
        sql_list.append("\twhere spec_type in (1,2)")
        sql_list.append(") as affy_expr_default_spec_count,")
        
        sql_list.append("(")
        sql_list.append("\tselect count(*) from " + self.default_spec_registry_tbl_name + " a, " + self.custom_spec_registry_tbl_name + " b")
        sql_list.append("\twhere a.spec_id = b.default_spec_id and a.spec_type in (1,2)")
        sql_list.append(") as affy_expr_custom_spec_count")
#        sql_list.append("from " + self.default_spec_registry_tbl_name)
        
        sql = string.join(sql_list, "\n")
        res = self.select(sql, return_type=return_type)
        
        return(res)
    
    def getAffyExprSummaryStats(self, return_type="DATATABLE"):
        sql_list = []
         
        sql_list.append("select 'Affymetrix' as array_type,")
        
        sql_list.append("(")
        sql_list.append("\tselect count(*) from " + self.default_spec_registry_tbl_name)
        sql_list.append("\twhere spec_type = 1")
        sql_list.append(") as affy_ascii_default_spec_count,")
        
        sql_list.append("(")
        sql_list.append("\tselect count(*) from " + self.default_spec_registry_tbl_name)
        sql_list.append("\twhere spec_type = 2")
        sql_list.append(") as affy_xda_default_spec_count,")
        
        sql_list.append("(")
        sql_list.append("\tselect count(*) from " + self.default_spec_registry_tbl_name)
        sql_list.append("\twhere spec_type in (1,2)")
        sql_list.append(") as affy_default_spec_count,")
        
        sql_list.append("(")
        sql_list.append("\tselect count(*) from " + self.default_spec_registry_tbl_name + " a, " + self.custom_spec_registry_tbl_name + " b")
        sql_list.append("\twhere a.spec_id = b.default_spec_id and a.spec_type = 1")
        sql_list.append(") as affy_ascii_custom_spec_count,")
        
        sql_list.append("(")
        sql_list.append("\tselect count(*) from " + self.default_spec_registry_tbl_name + " a, " + self.custom_spec_registry_tbl_name + " b")
        sql_list.append("\twhere a.spec_id = b.default_spec_id and a.spec_type = 2")
        sql_list.append(") as affy_xda_custom_spec_count,")
        
        sql_list.append("(")
        sql_list.append("\tselect count(*) from " + self.default_spec_registry_tbl_name + " a, " + self.custom_spec_registry_tbl_name + " b")
        sql_list.append("\twhere a.spec_id = b.default_spec_id and a.spec_type in (1,2)")
        sql_list.append(") as affy_custom_spec_count")
#        sql_list.append("from " + self.default_spec_registry_tbl_name)
        
        sql = string.join(sql_list, "\n")
        res = self.select(sql, return_type=return_type)
        
        return(res)
    
    def getDefaultSpecInfo(self, default_spec_id, return_type="DATATABLE"):
        sql_list = []
        
        sql_list.append("select * from " + self.default_spec_registry_tbl_name)
        sql_list.append("where spec_id = '" + default_spec_id + "'")
        
        sql = string.join(sql_list, "\n")
        res = self.select(sql, return_type=return_type)
        
        return(res)
    
    def getCustomSpecInfo(self, custom_spec_id, return_type="DATATABLE"):
        sql_list = []
        
        sql_list.append("select * from " + self.custom_spec_registry_tbl_name)
        sql_list.append("where custom_spec_id = '" + custom_spec_id + "'")
        
        sql = string.join(sql_list, "\n")
        res = self.select(sql, return_type=return_type)
        
        return(res)
    
    def renameDefaultSpec(self, default_spec_id, new_name, commit=True):
        sql_list = []
        
        sql_list.append("update " + self.default_spec_registry_tbl_name)
        sql_list.append("set spec_name = '" + new_name + "'")
        sql_list.append("where spec_id = '" + default_spec_id + "'")
        
        sql = string.join(sql_list, "\n")
        self.cur.execute(sql)
        
        if (commit):
            self.db_conn.commit()
    
    def renameCustomSpec(self, custom_spec_id, new_name, commit=True):
        sql_list = []
        
        sql_list.append("update " + self.custom_spec_registry_tbl_name)
        sql_list.append("set custom_spec_name = '" + new_name + "'")
        sql_list.append("where custom_spec_id = '" + custom_spec_id + "'")
        
        sql = string.join(sql_list, "\n")
        self.cur.execute(sql)
        
        if (commit):
            self.db_conn.commit()

def main():
    db_file_path = "/home/coverall/workspace/ArrayInitiative/src/user_data/db/array_initiative.db"   
    db_conn = sqlite3.connect(db_file_path)
    
    spec_sql = SqliteSpecSql(db_conn=db_conn)
    spec_sql.initDB()
    
if __name__ == "__main__":
    print("Running...")
    main()
    print("It is accomplished!")
