# Supplementary material for: ArrayInitiative - a tool that simplifies creating custom Affymetrix CDFs
Source: BMC Bioinformatics. 2011 May 6;12:136. doi: 10.1186/1471-2105-12-136 (PMC3113937; doi:10.1186/1471-2105-12-136)
Supplement: Additional file 1 — ArrayInitiative 1.0. The first release of ArrayInitiative. [file 1471-2105-12-136-S1.ZIP › array_initiative_version_1.0/writers/converters/affy_file_converters.py]

import os
import re
import string
import struct
import sys
import time

from helper_functions.affy import AffyHelperFunctions
from helper_functions.binary_files import BinaryFileHelper

class AffyXda2DelimConverter:
    def __init__(self,  map_id, map_file_path, output_dir, delim=",", null_val=""):
        self.map_file_path = map_file_path
        # TODO: Remove white space and special characters from CDF ID        
        self.map_id = map_id
        self.map_file_path = map_file_path
        self.output_dir = output_dir
        self.delim = delim
        self.null_val = null_val
        
        self.version_num = None        
        self.chunk_size = 50000        
        
        file_name_prefix = map_id.upper()
        file_name_prefix = file_name_prefix.replace(" ", "_")
        
        self.header_file_path = self.output_dir + "/" + file_name_prefix + "_HEADER.csv"
        self.probeset_file_path = self.output_dir + "/" + file_name_prefix + "_PROBESETS.csv"
        self.qc_unit_file_path = self.output_dir + "/" + file_name_prefix + "_QC_UNITS.csv"
        self.qc_unit_cell_file_path = self.output_dir + "/" + file_name_prefix + "_QC_UNIT_CELLS.csv"
        self.unit_file_path = self.output_dir + "/" + file_name_prefix + "_UNITS.csv"
        self.unit_block_file_path = self.output_dir + "/" + file_name_prefix + "_UNIT_BLOCKS.csv"
        self.unit_block_cell_file_path = self.output_dir + "/" + file_name_prefix + "_UNIT_BLOCK_CELLS.csv"
    
    def convert(self):
        convert_start_time = time.time()
        
        if (not os.path.exists(self.output_dir)):
            os.makedirs(self.output_dir)
        
        cdf_file_handle = open(self.map_file_path, 'rb')
        
        # Write the header info
        print("\nWriting header info...")
        start_time = time.time()
        self.__writeHeaderInfo(cdf_file_handle=cdf_file_handle)
        end_time = time.time()
        print("Wrote header info in " + str(end_time - start_time) + " seconds!")
        
        # Write the probe set data
        print("\nWriting probe sets...")
        start_time = time.time()
        self.__writeProbeSetData(cdf_file_handle=cdf_file_handle, num_units=self.num_units)
        end_time = time.time()
        print("Wrote probe sets " + str(end_time - start_time) + " seconds!")
        
        # Skip the QC units portion of the CDF and unit locations portion of the CDF
        offset = self.num_qc_units * BinaryFileHelper.getIntSize()
        cdf_file_handle.seek(offset, os.SEEK_CUR)
        
        # Skip the units portion of the CDF and unit locations portion of the CDF
        offset = self.num_units * BinaryFileHelper.getIntSize()
        cdf_file_handle.seek(offset, os.SEEK_CUR)
        
        # Write all of the data related to QC units
        print("\nWriting QC units...")
        start_time = time.time()
        self.__writeQCUnitData(cdf_file_handle=cdf_file_handle, num_qc_units=self.num_qc_units)
        end_time = time.time()
        print("Wrote QC units in " + str(end_time - start_time) + " seconds!")
        
        # Write all of the data related to units
        print("\nWriting units...")
        start_time = time.time()
        self.__writeUnitData(cdf_file_handle=cdf_file_handle, num_units=self.num_units)
        end_time = time.time()
        print("Wrote units in " + str(end_time - start_time) + " seconds!")
        
        cdf_file_handle.close()
            
        convert_end_time = time.time()
        print("=" * 50)
        print("\nTime to completion (seconds): " + str(convert_end_time-convert_start_time))         
    
    def __writeHeaderInfo(self, cdf_file_handle, reload=False):        
        # Read header data from CDF
        magic_num = BinaryFileHelper.readInt(file_handle=cdf_file_handle)
        version_num = BinaryFileHelper.readInt(file_handle=cdf_file_handle)
        self.version_num = version_num
        num_columns = BinaryFileHelper.readUnsignedShort(file_handle=cdf_file_handle)
        self.num_columns = num_columns
        num_rows = BinaryFileHelper.readUnsignedShort(file_handle=cdf_file_handle)
        num_units = BinaryFileHelper.readInt(file_handle=cdf_file_handle)
        self.num_units = num_units
        num_qc_units = BinaryFileHelper.readInt(file_handle=cdf_file_handle)
        self.num_qc_units = num_qc_units
        refseq_len = BinaryFileHelper.readInt(file_handle=cdf_file_handle)
        
        if (refseq_len > 0):
            refseq = BinaryFileHelper.readString(cdf_file_handle, refseq_len)
        else:
            refseq = self.null_val
        
        # Write header data to output file        
        header_output_fh = open(self.header_file_path, 'w')
        
        columns_list = [
            "Magic Number",
            "Version Number",
            "Number of Columns",
            "Number of Rows",
            "Number of Units",
            "Number of QC Units",
            "RefSeq Length",
            "RefSeq"    
        ]
        
        columns = string.join(columns_list, self.delim) + "\n"
        header_output_fh.write(columns)
        
        line_list = [magic_num, version_num, num_columns, num_rows, num_units, num_qc_units, refseq_len, refseq]
        line_list = map(str, line_list)
        line = string.join(line_list, self.delim) + "\n"
        header_output_fh.write(line)
        
        header_output_fh.close()
    
    def __writeProbeSetData(self, cdf_file_handle, num_units):
        # Open output files
        probeset_output_fh = open(self.probeset_file_path, 'w')
        
        # Write header for the units file
        probeset_columns_list = [
            "Unit Number",
            "Probe Set ID"
        ]
        
        probeset_columns = string.join(probeset_columns_list, self.delim) + "\n"
        probeset_output_fh.write(probeset_columns)
        
        for i in xrange(0, self.num_units):
            unit_num = i + 1
            probeset_id = BinaryFileHelper.readString(file_handle=cdf_file_handle, num_chars=64, remove_null_chars=True)
            
            # Write the probe set data to the probe set file
            line_list = [unit_num, probeset_id]
            line_list = map(str, line_list)
            line = string.join(line_list, self.delim) + "\n"
            probeset_output_fh.write(line)
        
        probeset_output_fh.close()
    
    def __writeQCUnitData(self, cdf_file_handle, num_qc_units):        
        # Open output files
        unit_output_fh = open(self.qc_unit_file_path, 'w')
        cell_output_fh = open(self.qc_unit_cell_file_path, 'w')
        
        # Write header for the QC units file
        unit_columns_list = [
            "Unit Num",
            "Unit Type",
            "Number of Cells"
        ]
        
        unit_columns = string.join(unit_columns_list, self.delim) + "\n"
        unit_output_fh.write(unit_columns)
        
        # Write header for the QC unit cells file
        cell_columns_list = [
            "Unit Num",
            "Hash Index",
            "X Coordinate",
            "Y Coordinate",
            "Probe Length",
            "Perfect Match Flag",
            "Background Probe Flag"
        ]
        
        cell_columns = string.join(cell_columns_list, self.delim) + "\n"
        cell_output_fh.write(cell_columns)
        
        for i in xrange(0, self.num_qc_units):
            unit_num = i + 1  
            unit_type = BinaryFileHelper.readUnsignedShort(file_handle=cdf_file_handle)
            num_cells = BinaryFileHelper.readInt(file_handle=cdf_file_handle)
            
            # Write unit data values to the unit file
            line_list = [unit_num, unit_type, num_cells]
            line_list = map(str, line_list)
            line = string.join(line_list, self.delim) + "\n"
            unit_output_fh.write(line)
            
            for i in xrange(0, num_cells):                
                cell_x_coord = BinaryFileHelper.readUnsignedShort(file_handle=cdf_file_handle)
                cell_y_coord = BinaryFileHelper.readUnsignedShort(file_handle=cdf_file_handle)
                probe_id = AffyHelperFunctions.getAffyHash(x=cell_x_coord, y=cell_y_coord, num_cols=self.num_columns)
                cell_probe_len = BinaryFileHelper.readUnsignedChar(file_handle=cdf_file_handle)
                cell_perfect_match_flag = BinaryFileHelper.readUnsignedChar(file_handle=cdf_file_handle)
                cell_bg_probe_flag = BinaryFileHelper.readUnsignedChar(file_handle=cdf_file_handle)
                
                # Write cell data values to the unit cell file
                line_list = [unit_num,  probe_id, cell_x_coord, cell_y_coord, cell_probe_len, cell_perfect_match_flag, cell_bg_probe_flag]
                line_list = map(str, line_list)
                line = string.join(line_list, self.delim) + "\n"
                cell_output_fh.write(line)
                
        unit_output_fh.close()
        cell_output_fh.close()
        
    def __writeUnitData(self, cdf_file_handle, num_units):
        # Open output files
        unit_output_fh = open(self.unit_file_path, 'w')
        block_output_fh = open(self.unit_block_file_path, 'w')
        cell_output_fh = open(self.unit_block_cell_file_path, 'w')
        
        # Write header for the units file
        unit_columns_list = [
            "Unit Number",
            "Unit Type",
            "Direction",
            "Number of Atoms",
            "Number of Blocks",
            "Number of Cells",
            "Unit Number (CDF)",
            "Number of Cells Per Atom"
        ]
        
        unit_columns = string.join(unit_columns_list, self.delim) + "\n"
        unit_output_fh.write(unit_columns)
        
        # Write header for the unit blocks file
        block_columns_list = [
            "Unit Number",
            "Block Number",
            "Number of Atoms",
            "Number of Cells",
            "Number of Cells Per Atom",
            "Direction",
            "First Atom Position",
            "Unused Integer Value",
            "Block Name",
            "Wobble Situation",
            "Allele Code",
            "Channel",
            "RepType"
        ]
        
        
        block_columns = string.join(block_columns_list, self.delim) + "\n"
        block_output_fh.write(block_columns)
        
        # Write header for the unit block cells file
        cell_columns_list = [
            "Unit Number",
            "Block Number",
            "Cell Number",
            "Hash Index",
            "Atom Number",
            "X Coordinate",
            "Y Coordinate",
            "Index Position",
            "Probe Base at Substitution Position",
            "Probe Base at Interrogation Position",
            "Probe Sequence Length",
            "Probe Physical Grouping",
            "Probe Type"
        ]
        
        cell_columns = string.join(cell_columns_list, self.delim) + "\n"
        cell_output_fh.write(cell_columns)
        
        for i in xrange(0, self.num_units):
            unit_num = i + 1
            
            # Get the unit data
            unit_type = BinaryFileHelper.readUnsignedShort(file_handle=cdf_file_handle)
            unit_direction = BinaryFileHelper.readUnsignedChar(file_handle=cdf_file_handle)
            unit_num_atoms = BinaryFileHelper.readInt(file_handle=cdf_file_handle)
            unit_num_blocks = BinaryFileHelper.readInt(file_handle=cdf_file_handle)
            unit_num_cells = BinaryFileHelper.readInt(file_handle=cdf_file_handle)           
            unit_num_cdf = BinaryFileHelper.readInt(file_handle=cdf_file_handle)
            unit_num_cells_per_atom = BinaryFileHelper.readUnsignedChar(file_handle=cdf_file_handle) 
            
            # Write unit values to the unit file
            line_list = [unit_num, unit_type, unit_direction, unit_num_atoms, unit_num_blocks, unit_num_cells, unit_num_cdf, unit_num_cells_per_atom]
            line_list = map(str, line_list)
            line = string.join(line_list, self.delim) + "\n"
            unit_output_fh.write(line)
            
            for j in xrange(0, unit_num_blocks):
                block_num = j + 1
                
                # Get the unit block data
                block_num_atoms = BinaryFileHelper.readInt(file_handle=cdf_file_handle)
                block_num_cells = BinaryFileHelper.readInt(file_handle=cdf_file_handle)
                block_num_cells_per_atom = BinaryFileHelper.readUnsignedChar(file_handle=cdf_file_handle)
                block_direction = BinaryFileHelper.readUnsignedChar(file_handle=cdf_file_handle)
                block_first_atom_pos = BinaryFileHelper.readInt(file_handle=cdf_file_handle)
                block_unused_int_val = BinaryFileHelper.readInt(file_handle=cdf_file_handle)
                block_name = BinaryFileHelper.readString(file_handle=cdf_file_handle, num_chars=64, remove_null_chars=True)
                
                if (self.version_num > 1):
                    block_wobble_situation = BinaryFileHelper.readUnsignedShort(file_handle=cdf_file_handle)
                    block_allele_code = BinaryFileHelper.readUnsignedShort(file_handle=cdf_file_handle)
                else:
                    block_wobble_situation = self.null_val
                    block_allele_code = self.null_val
                    
                if (self.version_num > 2):
                    block_rep_type = BinaryFileHelper.readUnsignedChar(file_handle=cdf_file_handle)
                else:
                    block_rep_type = self.null_val
                    
                # Write block values to the block file
                line_list = [unit_num, block_num, block_num_atoms, block_num_cells, block_num_cells_per_atom, block_direction,
                             block_first_atom_pos, block_unused_int_val, block_name, block_wobble_situation, block_allele_code, block_rep_type]
                
                line_list = map(str, line_list)
                line = string.join(line_list, self.delim) + "\n"
                block_output_fh.write(line)
                
                for k in xrange(0, block_num_cells):
                    cell_num = k + 1
                    
                    cell_atom_num = BinaryFileHelper.readInt(file_handle=cdf_file_handle)
                    cell_x_coord = BinaryFileHelper.readUnsignedShort(file_handle=cdf_file_handle)
                    cell_y_coord = BinaryFileHelper.readUnsignedShort(file_handle=cdf_file_handle)
                    cell_probe_id = AffyHelperFunctions.getAffyHash(x=cell_x_coord, y=cell_y_coord, num_cols=self.num_columns)
                    cell_index_pos = BinaryFileHelper.readInt(file_handle=cdf_file_handle)
                    cell_base_val_at_substitution_pos = BinaryFileHelper.readChar(file_handle=cdf_file_handle)
                    cell_base_val_at_interrogation_pos = BinaryFileHelper.readChar(file_handle=cdf_file_handle)
                    
                    if (cell_base_val_at_substitution_pos != cell_base_val_at_interrogation_pos):
                        cell_probe_type = "PM"
                    else:
                        cell_probe_type = "MM"
                        
                    if (self.version_num > 1):
                        cell_probe_seq_len = BinaryFileHelper.readUnsignedShort(file_handle=cdf_file_handle)
                        cell_probe_physical_grouping = BinaryFileHelper.readUnsignedShort(file_handle=cdf_file_handle)
                    else:
                        cell_probe_seq_len = self.null_val
                        cell_probe_physical_grouping = self.null_val
                        
                    # Write cell values to the cell file
                    line_list = [unit_num, block_num, cell_num, cell_probe_id, cell_atom_num, cell_x_coord, cell_y_coord,
                                 cell_index_pos, cell_base_val_at_substitution_pos, cell_base_val_at_interrogation_pos, 
                                 cell_probe_seq_len, cell_probe_physical_grouping, cell_probe_type]
                
                    line_list = map(str, line_list)
                    line = string.join(line_list, self.delim) + "\n"
                    cell_output_fh.write(line)            
    #=================================================================================

def testAffyXda2DelimConverter():
#    map_id = "ecoli_asv2"
#    map_file_path = "/home/coverall/workspace/ArrayInitiative/src/dev/test_data/cdf/xda/Ecoli_ASv2.CDF"
#    output_dir = "/home/coverall/Desktop/ECOLI_ASV2_DELIM"
#    delim=","
#    null_val = ""

    map_id = "human_snp_6"
    map_file_path = "/home/coverall/research_OLD/affy_data/arrays/snp_6.0/GenomeWideSNP_6.Full.cdf"
    output_dir = "/home/coverall/Desktop/HUMAN_SNP_6/"
    delim=","
    null_val = ""
      
    c = AffyXda2DelimConverter(map_id=map_id, map_file_path=map_file_path, output_dir=output_dir, delim=delim, null_val=null_val)
    c.convert()

def main():    
    testAffyXda2DelimConverter()

if __name__ == "__main__":
    print("Running...")
    main()
    print("It is accomplished!")
