# Supplementary material for: ArrayInitiative - a tool that simplifies creating custom Affymetrix CDFs
Source: BMC Bioinformatics. 2011 May 6;12:136. doi: 10.1186/1471-2105-12-136 (PMC3113937; doi:10.1186/1471-2105-12-136)
Supplement: Additional file 1 — ArrayInitiative 1.0. The first release of ArrayInitiative. [file 1471-2105-12-136-S1.ZIP › array_initiative_version_1.0/ui/xml_schemas/affy_expr_diff_spec.xsd]

<xsd:schema xmlns:xsd="http://www.w3.org/2001/XMLSchema">
	<xsd:annotation>
		<xsd:documentation xml:lang="en">
			Map file full specification schema.
		</xsd:documentation>
	</xsd:annotation>

	<xsd:element name="mapSpec" type="MapSpecType"/>

	<xsd:complexType name="MapSpecType">
		<xsd:sequence>
			<xsd:choice minOccurs="0" maxOccurs="unbounded">
				<xsd:element name="probeSetOperations" type="ProbeSetOperationsType"/>
			</xsd:choice>
			<xsd:choice minOccurs="0" maxOccurs="unbounded">
				<xsd:element name="probePairOperations" type="ProbePairOperationsType"/>
			</xsd:choice>
		</xsd:sequence>
	</xsd:complexType>

	<xsd:complexType name="ProbeSetOperationsType">
		<xsd:sequence>
			<xsd:choice minOccurs="0" maxOccurs="unbounded">
				<xsd:element name="add" type="AddProbeSetType"/>
			</xsd:choice>
			<xsd:choice minOccurs="0" maxOccurs="unbounded">
				<xsd:element name="copy" type="CopyProbeSetType"/>
			</xsd:choice>
			<xsd:choice minOccurs="0" maxOccurs="unbounded">
				<xsd:element name="remove" type="RemoveProbeSetType"/>
			</xsd:choice>
		</xsd:sequence>
	</xsd:complexType>

	<xsd:complexType name="AddProbeSetType">
		<xsd:sequence>
			<xsd:choice minOccurs="0" maxOccurs="unbounded">
				<xsd:element name="probePair" type="ProbePairType"/>
			</xsd:choice>
		</xsd:sequence>
		<xsd:attribute name="id" type="xsd:string" use="required"/>
	</xsd:complexType>

	<xsd:complexType name="CopyProbeSetType">
		<xsd:attribute name="origProbesetID" type="xsd:string" use="required"/>
		<xsd:attribute name="newProbesetID" type="xsd:string" use="required"/>
	</xsd:complexType>

	<xsd:complexType name="RemoveProbeSetType">
		<xsd:attribute name="probeSetID" type="xsd:string" use="required"/>
	</xsd:complexType>

	<xsd:complexType name="ProbePairType">
		<xsd:attribute name="x" type="xsd:positiveInteger" use="required"/>
		<xsd:attribute name="y" type="xsd:positiveInteger" use="required"/>
		<xsd:attribute name="switchProbeType" type="xsd:boolean"/>		
	</xsd:complexType>

	<xsd:complexType name="ProbePairOperationsType">
		<xsd:sequence>
			<xsd:choice minOccurs="0" maxOccurs="unbounded">
				<xsd:element name="remove" type="RemoveProbePairType"/>
			</xsd:choice>
			<xsd:choice minOccurs="0" maxOccurs="unbounded">
				<xsd:element name="copy" type="CopyProbePairType"/>
			</xsd:choice>
			<xsd:choice minOccurs="0" maxOccurs="unbounded">
				<xsd:element name="move" type="MoveProbePairType"/>
			</xsd:choice>
		</xsd:sequence>
	</xsd:complexType>

	<xsd:complexType name="RemoveProbePairType">
		<xsd:attribute name="probeSetID" type="xsd:string"/>
		<xsd:attribute name="x" type="xsd:positiveInteger" use="required"/>
		<xsd:attribute name="y" type="xsd:positiveInteger" use="required"/>
	</xsd:complexType>

	<xsd:complexType name="CopyProbePairType">
		<xsd:attribute name="x" type="xsd:positiveInteger" use="required"/>
		<xsd:attribute name="y" type="xsd:positiveInteger" use="required"/>
		<xsd:attribute name="to" type="xsd:string" use="required"/>
		<xsd:attribute name="switchProbeType" type="xsd:boolean"/>
	</xsd:complexType>
		<xsd:complexType name="MoveProbePairType">
		<xsd:attribute name="x" type="xsd:positiveInteger" use="required"/>
		<xsd:attribute name="y" type="xsd:positiveInteger" use="required"/>
		<xsd:attribute name="from" type="xsd:string" use="required"/>
		<xsd:attribute name="to" type="xsd:string" use="required"/>
		<xsd:attribute name="switchProbeType" type="xsd:boolean"/>
	</xsd:complexType>
</xsd:schema>
