# Supplementary material for: ArrayInitiative - a tool that simplifies creating custom Affymetrix CDFs
Source: BMC Bioinformatics. 2011 May 6;12:136. doi: 10.1186/1471-2105-12-136 (PMC3113937; doi:10.1186/1471-2105-12-136)
Supplement: Additional file 1 — ArrayInitiative 1.0. The first release of ArrayInitiative. [file 1471-2105-12-136-S1.ZIP › array_initiative_version_1.0/readers/sqlite/meta_reader.py]

import string

from db.accessor import SqliteDBAccessor

class SqliteMetaReader():
    def __init__(self, db_conn):
        self.db_conn = db_conn
        self.sqlite_db_accessor = SqliteDBAccessor(db_conn=db_conn)
    
    def getMapFiles(self):
        if (self.sqlite_db_accessor.tableExists("map_file_registry")):
            sql = "select * from map_file_registry"
            return(self.sqlite_db_accessor.select(sql, return_type="DATATABLE"))
        else:
            return(None)
        
    def getAltMapFiles(self, base_map_id):
        if (self.sqlite_db_accessor.tableExists("map_file_registry")):
            columns_list = [
                "alt_map_id",
                "base_map_id",
                "description",
                "date_added"
            ]
            
            columns = string.join(columns_list, ",")
            
            sql_list = []
            sql_list.append("select " + columns + " from alt_map_registry")
            sql_list.append("where base_map_id = '" + base_map_id + "'")
            
            sql = string.join(sql_list, "\n")
            return(self.sqlite_db_accessor.select(sql, return_type="DATATABLE"))
        else:
            return(None)
    
    def getMapFileType(self, map_id):
        cur = self.db_conn.cursor()
        
        sql = "select map_file_type from map_file_registry where map_id = '" + map_id + "'"
        res = cur.execute(sql)
        
        row = res.fetchone()
        
        cur.close()
        
        if (row != None):
            map_file_type = row["map_file_type"]
            return(map_file_type)
        else:
            return(None)
        
    def mapExists(self, map_id):
        map_exists = False
        
        if (self.isBaseMap(map_id) or self.isAltMap(map_id)):
            map_exists = True
        
        return(map_exists)
    
    def isBaseMap(self, map_id):
        is_base_map = False
        
        sql = "select count(map_id) as map_id_count from map_file_registry where map_id = '" + map_id + "'"
        res = self.sqlite_db_accessor.select(sql, return_type="DATATABLE")
        
        row_count = res.datarows[0]["map_id_count"]
        
        if (row_count > 0):
            is_base_map = True                
            
        return(is_base_map)
    
    def isAltMap(self, map_id):
        is_alt_map = False
        
        sql = "select count(alt_map_id) as alt_map_id_count from alt_map_registry where alt_map_id = '" + map_id + "'"
        res = self.sqlite_db_accessor.select(sql, return_type="DATATABLE")
        
        row_count = res.datarows[0]["alt_map_id_count"]
        
        if (row_count > 0):
            is_alt_map = True                
            
        return(is_alt_map)
    
    def getBaseMapID(self, alt_map_id):
        sql = "select base_map_id from alt_map_registry where alt_map_id = '" + alt_map_id + "'"
        res = self.sqlite_db_accessor.select(sql, return_type="DATATABLE")
        
        return(res.datarows[0]["base_map_id"])
