# Supplementary material for: ArrayInitiative - a tool that simplifies creating custom Affymetrix CDFs
Source: BMC Bioinformatics. 2011 May 6;12:136. doi: 10.1186/1471-2105-12-136 (PMC3113937; doi:10.1186/1471-2105-12-136)
Supplement: Additional file 1 — ArrayInitiative 1.0. The first release of ArrayInitiative. [file 1471-2105-12-136-S1.ZIP › array_initiative_version_1.0/writers/sqlite/affy/xda_writer.py]

import os
import sqlite3
import string
import time

from helper_functions.binary_files import BinaryFileHelper
from helper_functions.affy import AffyHelperFunctions
from db.sqlite.spec_sql import SqliteSpecSql
from db.sqlite.affy_cdf_sql import SqliteAffyExprXdaCdfSql
from db.sqlite.affy_cdf_sql import SqliteAffyExprXdaCdfCustomSpecSql

class SqliteAffyExprXdaCdfDefaultSpecWriter:
    def __init__(self, db_conn, spec_id, output_file_path):
        self.db_conn = db_conn
        self.spec_id = spec_id
        self.output_file_path = output_file_path
        self.output_file_handle = None
        
        self.spec_sql = SqliteSpecSql(db_conn=db_conn)
        spec_exists = self.spec_sql.specExists(spec_id=self.spec_id)
        
        if (not spec_exists):
            raise(StandardError, "The specified spec does not exist.")
        
        is_default_spec = self.spec_sql.isDefaultSpec(spec_id=self.spec_id)
        if (not is_default_spec):
            raise(StandardError, "The specified spec is not a default spec.")
        
        self.cdf_sql = SqliteAffyExprXdaCdfSql(db_conn=db_conn, spec_id=spec_id)
        
        header_data = self.cdf_sql.getHeaderData(return_type="SQLITE3")[0]
        self.version_num = header_data["version_num"]
        
        self.qc_unit_start_locs = []
        self.unit_start_locs = []
        
        self.qc_unit_section_start_loc = None
        self.unit_section_start_loc = None
        
    def write(self):
        self.output_file_handle = open(self.output_file_path, 'wb')
        
        self.__writeHeaderSection()
        self.__writeProbsetSetNameSection()
        self.__writeQCUnitFilePosSection()
        self.__writeUnitFilePosSection()
        self.__writeQCUnitSection()
        self.__writeUnitSection()
        self.__updateQCUnitFilePosSection()
        self.__updateUnitFilePosSection()
        
        self.output_file_handle.close()
        
    def __writeHeaderSection(self):        
        default_spec_header_data = self.cdf_sql.getHeaderData(return_type="SQLITE3")[0]
        
        # Write the magic number
        BinaryFileHelper.writeInt(self.output_file_handle, default_spec_header_data["magic_num"])
        # Write the version number
        BinaryFileHelper.writeInt(self.output_file_handle, default_spec_header_data["version_num"])
        # Write the number of array columns
        BinaryFileHelper.writeUnsignedShort(self.output_file_handle, default_spec_header_data["num_columns"])
        # Write the number of array rows
        BinaryFileHelper.writeUnsignedShort(self.output_file_handle, default_spec_header_data["num_rows"])
        
        # Write the number of units in the array not including QC units
        num_units = self.cdf_sql.getUnitCount()
        BinaryFileHelper.writeInt(self.output_file_handle, num_units)
        
        # Write the number of QC units
        num_qc_units = self.cdf_sql.getQCUnitCount()
        BinaryFileHelper.writeInt(self.output_file_handle, num_qc_units)
        
        refseq_len = default_spec_header_data["refseq_len"]
        
        # Write the length of the CustomSeq reference sequence
        BinaryFileHelper.writeInt(self.output_file_handle, refseq_len)
        # Write the CustomSeq reference sequence        
        if (refseq_len > 0):
            BinaryFileHelper.writeInt(self.output_file_handle, refseq_len)
            
    def __writeProbsetSetNameSection(self):
        probeset_data = self.cdf_sql.getProbeSets(return_type="SQLITE3")
        
        for probeset_row in probeset_data:
            probeset_name = probeset_row["probeset_id"]
            probeset_name = probeset_name + ("\x00" * (64-len(probeset_name)))
            probeset_name = str(probeset_name)
            BinaryFileHelper.writeString(self.output_file_handle, probeset_name)
            
    def __writeQCUnitFilePosSection(self):
        self.qc_unit_section_start_loc = self.output_file_handle.tell()
        
        num_qc_units = self.cdf_sql.getQCUnitCount()
        for i in xrange(0, num_qc_units):
            # Add a place holder value
            BinaryFileHelper.writeInt(self.output_file_handle, 0)
            
    def __writeUnitFilePosSection(self):
        self.unit_section_start_loc = self.output_file_handle.tell()
        
        num_units = self.cdf_sql.getUnitCount()
        for i in xrange(0, num_units):
            # Add a place holder value
            BinaryFileHelper.writeInt(self.output_file_handle, 0)
            
    def __writeQCUnitSection(self):
        qc_unit_data = self.cdf_sql.getQCUnitData(return_type="SQLITE3")
        qc_unit_cell_data = self.cdf_sql.getQCUnitCellData(return_type="HASH")
        
        for qc_unit_row in qc_unit_data:
            curr_output_file_file_pos = self.output_file_handle.tell()
            self.qc_unit_start_locs.append(curr_output_file_file_pos)
            
            qc_unit_num = qc_unit_row["unit_num"]
            
            qc_unit_type = qc_unit_row["unit_type"]
            # Write the QC unit type
            BinaryFileHelper.writeUnsignedShort(self.output_file_handle, qc_unit_type)
            
            # Write the number of probes
            num_cells = qc_unit_row["num_cells"]
            BinaryFileHelper.writeInt(self.output_file_handle, num_cells)
            
            qc_unit_key = str(qc_unit_num)
            qc_unit_cell_rows = qc_unit_cell_data[qc_unit_key]
            
            for qc_unit_cell_row in qc_unit_cell_rows:
                # Write the x coordinate
                x_coord = qc_unit_cell_row["x_coord"]
                BinaryFileHelper.writeUnsignedShort(self.output_file_handle, x_coord)
                
                # Write the y coordinate
                y_coord = qc_unit_cell_row["y_coord"]
                BinaryFileHelper.writeUnsignedShort(self.output_file_handle, y_coord)
                
                # Write the probe length
                probe_length = qc_unit_cell_row["probe_len"]
                BinaryFileHelper.writeUnsignedChar(self.output_file_handle, probe_length)
                
                # Write the perfect match flag
                perfect_match_flag = qc_unit_cell_row["perfect_match_flag"]
                BinaryFileHelper.writeUnsignedChar(self.output_file_handle, perfect_match_flag)
                
                # Write the background probe flag
                background_probe_flag = qc_unit_cell_row["bg_probe_flag"]
                BinaryFileHelper.writeUnsignedChar(self.output_file_handle, background_probe_flag)
                
    def __writeUnitSection(self):
        start_time = time.time()
        unit_data = self.cdf_sql.getUnitData(return_type="SQLITE3")
        end_time = time.time()
#        print("Retrieved unit data in " + str(end_time-start_time) + " seconds!")
        
        start_time = time.time()
        unit_block_data = self.cdf_sql.getUnitBlockData(return_type="HASH")
        end_time = time.time()
#        print("Retrieved unit block data in " + str(end_time-start_time) + " seconds!")
        
        start_time = time.time()
        unit_block_cell_data = self.cdf_sql.getUnitBlockCellData(return_type="HASH")
        end_time = time.time()
#        print("Retrieved unit block cell data in " + str(end_time-start_time) + " seconds!")
        
        num_units = len(unit_data)
        
        for i in xrange(0, num_units):
            curr_output_file_pos = self.output_file_handle.tell()
            self.unit_start_locs.append(curr_output_file_pos)
            
            # Get the unit values
            unit_type = unit_data[i]["unit_type"]
            BinaryFileHelper.writeUnsignedShort(self.output_file_handle, unit_type)
            
            direction = unit_data[i]["direction"]
            BinaryFileHelper.writeUnsignedChar(self.output_file_handle, direction)
            
            num_atoms = unit_data[i]["num_atoms"]
            BinaryFileHelper.writeInt(self.output_file_handle, num_atoms)
            
            num_blocks = unit_data[i]["num_blocks"]
            BinaryFileHelper.writeInt(self.output_file_handle, num_blocks)
            
            num_cells = unit_data[i]["num_cells"]
            BinaryFileHelper.writeInt(self.output_file_handle, num_cells)
            
            unit_num = unit_data[i]["unit_num"]
            unit_num_cdf = unit_data[i]["unit_num_cdf"]
            BinaryFileHelper.writeInt(self.output_file_handle, unit_num_cdf)
            
            num_cells_per_atoms = unit_data[i]["num_cells_per_atom"]
            BinaryFileHelper.writeUnsignedChar(self.output_file_handle, num_cells_per_atoms)
            
            block_rows = unit_block_data[str(unit_num)]
            
            for block_row in block_rows:
                block_num = block_row["block_num"]
                
                num_atoms = block_row["num_atoms"]
                BinaryFileHelper.writeInt(self.output_file_handle, num_atoms)
                
                num_cells = block_row["num_cells"]
                BinaryFileHelper.writeInt(self.output_file_handle, num_cells)
                
                num_cells_per_atom = block_row["num_cells_per_atom"]
                BinaryFileHelper.writeUnsignedChar(self.output_file_handle, num_cells_per_atom)
                
                direction = block_row["direction"]
                BinaryFileHelper.writeUnsignedChar(self.output_file_handle, direction)
                
                first_atom_pos = block_row["first_atom_pos"]
                BinaryFileHelper.writeInt(self.output_file_handle, first_atom_pos)
                
                block_unused_val = block_row["unused_int_val"]
                BinaryFileHelper.writeInt(self.output_file_handle, block_unused_val)
                
                block_name = str(block_row["block_name"])
                block_name = block_name + ("\x00" * (64-len(block_name)))
                BinaryFileHelper.writeString(self.output_file_handle, block_name)
                
                if (self.version_num > 1):
                    wobble_situation = block_row["wobble_situation"]
                    BinaryFileHelper.writeUnsignedShort(self.output_file_handle, wobble_situation)
                    
                    allele_code = block_row["allele_code"]
                    BinaryFileHelper.writeUnsignedShort(self.output_file_handle, allele_code)
                    
                block_key = str(unit_num) + "." + str(block_num)
                cell_rows = unit_block_cell_data[block_key]                
                
                for cell_row in cell_rows:
                    atom_num = cell_row["atom_num"]
                    BinaryFileHelper.writeInt(self.output_file_handle, atom_num)
                    
                    x_coord = cell_row["x_coord"]
                    BinaryFileHelper.writeUnsignedShort(self.output_file_handle, x_coord)
                    
                    y_coord = cell_row["y_coord"]
                    BinaryFileHelper.writeUnsignedShort(self.output_file_handle, y_coord)
                    
                    index_pos = cell_row["index_pos"]
                    BinaryFileHelper.writeInt(self.output_file_handle, index_pos)
                    
                    base_of_probe_substitution_pos = str(cell_row["base_val_at_substitution_pos"])
                    BinaryFileHelper.writeChar(self.output_file_handle, base_of_probe_substitution_pos)
                    
                    base_of_target_interrogation_pos = str(cell_row["base_val_at_interrogation_pos"])
                    BinaryFileHelper.writeChar(self.output_file_handle, base_of_target_interrogation_pos)
                    
                    if (self.version_num > 1):
                        probe_seq_len = cell_row["seq_len"]
                        BinaryFileHelper.writeUnsignedShort(self.output_file_handle, probe_seq_len)
                         
                        probe_physical_grouping = cell_row["physical_grouping"]
                        BinaryFileHelper.writeUnsignedShort(self.output_file_handle, probe_physical_grouping)
    
    def __updateQCUnitFilePosSection(self):
        self.output_file_handle.seek(self.qc_unit_section_start_loc)
        
        num_qc_units = len(self.qc_unit_start_locs)
        for i in xrange(0, num_qc_units):
            file_loc = self.qc_unit_start_locs[i]
            BinaryFileHelper.writeInt(self.output_file_handle, file_loc)
    
    def __updateUnitFilePosSection(self):
        self.output_file_handle.seek(self.unit_section_start_loc)
        
        num_units = len(self.unit_start_locs)
        for i in xrange(0, num_units):
            file_loc = self.unit_start_locs[i]
            BinaryFileHelper.writeInt(self.output_file_handle, file_loc)
            
#========================================================================================
#========================================================================================

class SqliteAffyExprXdaCdfDefaultSpecXmlWriter:
    def __init__(self, db_conn, spec_id, output_file_path):
        self.db_conn = db_conn
        self.spec_id = spec_id
        self.output_file_path = output_file_path
        self.output_file_handle = None
        
        self.spec_sql = SqliteSpecSql(db_conn=db_conn)
        spec_exists = self.spec_sql.specExists(spec_id=self.spec_id)
        
        if (not spec_exists):
            raise(StandardError, "The specified spec does not exist.")
        
        is_default_spec = self.spec_sql.isDefaultSpec(spec_id=self.spec_id)
        if (not is_default_spec):
            raise(StandardError, "The specified spec is not a default spec.")
        
        self.cdf_sql = SqliteAffyExprXdaCdfSql(db_conn=db_conn, spec_id=spec_id)
        
        header_data = self.cdf_sql.getHeaderData().datarows[0]
        self.version_num = header_data["version_num"]
        self.num_columns = header_data["num_columns"]
        
    def write(self):
        self.output_file_handle = open(self.output_file_path, 'w')
        
        self.output_file_handle.write("<?xml version=\"1.0\" ?>\n")
        self.output_file_handle.write("<affyExprXdaCdf spec_id=\"" + self.spec_id + "\">\n")
        
        self.__writeHeaderSection()
        self.__writeProbsetSetNameSection()
        self.__writeQCUnitSection()
        self.__writeUnitSection()
        
        self.output_file_handle.write("</affyExprXdaCdf>")
        
        self.output_file_handle.close()
        
    def __writeHeaderSection(self):        
        default_spec_header_data = self.cdf_sql.getHeaderData(return_type="SQLITE3")[0]        
        
        magic_num = default_spec_header_data["magic_num"]
        magic_num = str(magic_num) if magic_num != None else ""
        
        version_num = default_spec_header_data["version_num"]
        version_num = str(version_num) if version_num != None else ""
        
        num_columns = default_spec_header_data["num_columns"]
        num_columns = str(num_columns) if num_columns != None else ""
        
        num_rows = default_spec_header_data["num_rows"]
        num_rows = str(num_rows) if num_rows != None else ""
        
        num_units = self.cdf_sql.getUnitCount()
        num_units = str(num_units) if num_units != None else ""
        
        num_qc_units = self.cdf_sql.getQCUnitCount()
        num_qc_units = str(num_qc_units) if num_qc_units != None else ""
        
        refseq_len = default_spec_header_data["refseq_len"]
        refseq_len = str(refseq_len) if refseq_len != None else ""
        
        refseq = default_spec_header_data["refseq"]
        refseq = str(refseq) if refseq != None else ""
            
        self.output_file_handle.write("\t<header>\n")
        
        self.output_file_handle.write("\t\t<magicNum>" + magic_num + "</magicNum>\n")
        self.output_file_handle.write("\t\t<versionNum>" + version_num + "</versionNum>\n")
        self.output_file_handle.write("\t\t<numColumns>" + num_columns + "</numColumns>\n")
        self.output_file_handle.write("\t\t<numRows>" + num_rows + "</numRows>\n")
        self.output_file_handle.write("\t\t<numUnits>" + num_units + "</numUnits>\n")
        self.output_file_handle.write("\t\t<numQCUnits>" + num_qc_units + "</numQCUnits>\n")
        self.output_file_handle.write("\t\t<refSeqLen>" + refseq_len + "</refSeqLen>\n")
        self.output_file_handle.write("\t\t<refSeq>" + refseq + "</refSeq>\n")
        
        self.output_file_handle.write("\t</header>\n")
            
    def __writeProbsetSetNameSection(self):
        probeset_data = self.cdf_sql.getProbeSets(return_type="SQLITE3")
        
        self.output_file_handle.write("\t<probeSets>\n")
        
        for probeset_row in probeset_data:
            probeset_id = str(probeset_row["probeset_id"])            
            self.output_file_handle.write("\t\t<probeSet>" + probeset_id + "</probeSet>\n")
            
        self.output_file_handle.write("\t</probeSets>\n")
            
    def __writeQCUnitSection(self):
        qc_unit_data = self.cdf_sql.getQCUnitData(return_type="SQLITE3")
        qc_unit_cell_data = self.cdf_sql.getQCUnitCellData(return_type="HASH")
        
        self.output_file_handle.write("\t<qcUnits>\n")
        
        for qc_unit_row in qc_unit_data:            
            qc_unit_num = qc_unit_row["unit_num"]
            qc_unit_num = str(qc_unit_num) if qc_unit_num != None else ""
            
            qc_unit_type = qc_unit_row["unit_type"]
            qc_unit_type = str(qc_unit_type) if qc_unit_type != None else ""
            
            num_cells = qc_unit_row["num_cells"]
            num_cells = str(num_cells) if num_cells != None else ""
            
            qc_unit_key = str(qc_unit_num)
            qc_unit_cell_rows = qc_unit_cell_data[qc_unit_key]
            
            self.output_file_handle.write("\t\t<unit num=\"" + qc_unit_num + "\">\n")
            self.output_file_handle.write("\t\t\t<unitType>" + qc_unit_type + "</unitType>\n")
            self.output_file_handle.write("\t\t\t<numCells>" + num_cells + "</numCells>\n")
            self.output_file_handle.write("\t\t\t<cells>\n")
            
            for qc_unit_cell_row in qc_unit_cell_rows:
                x_coord = int(qc_unit_cell_row["x_coord"])                
                y_coord = int(qc_unit_cell_row["y_coord"])                
                
                probe_id = AffyHelperFunctions.getAffyHash(x=x_coord, y=y_coord, num_cols=self.num_columns)
                
                x_coord = str(x_coord) if x_coord != None else ""                
                y_coord = str(y_coord) if y_coord != None else ""
                probe_id = str(probe_id) if probe_id != None else ""
                
                probe_length = qc_unit_cell_row["probe_len"]
                probe_length = str(probe_length) if probe_length != None else ""
                
                perfect_match_flag = qc_unit_cell_row["perfect_match_flag"]
                perfect_match_flag = str(perfect_match_flag) if perfect_match_flag != None else ""
                
                # Write the background probe flag
                background_probe_flag = qc_unit_cell_row["bg_probe_flag"]
                background_probe_flag = str(background_probe_flag) if background_probe_flag != None else ""
                
                self.output_file_handle.write("\t\t\t\t<cell id=\"" + probe_id + "\">\n")
                self.output_file_handle.write("\t\t\t\t\t<x>" + x_coord + "</x>\n")
                self.output_file_handle.write("\t\t\t\t\t<y>" + y_coord + "</y>\n")
                self.output_file_handle.write("\t\t\t\t\t<probeLen>" + probe_length + "</probeLen>\n")
                self.output_file_handle.write("\t\t\t\t\t<perfectMatchFlag>" + perfect_match_flag + "</perfectMatchFlag>\n")
                self.output_file_handle.write("\t\t\t\t\t<backgroundProbeFlag>" + background_probe_flag + "</backgroundProbeFlag>\n")
                self.output_file_handle.write("\t\t\t\t</cell>\n")
            
            self.output_file_handle.write("\t\t\t</cells>\n")
            self.output_file_handle.write("\t\t</unit>\n")
                
        self.output_file_handle.write("\t</qcUnits>\n")
                
    def __writeUnitSection(self):
        unit_data = self.cdf_sql.getUnitData(return_type="SQLITE3")        
        unit_block_data = self.cdf_sql.getUnitBlockData(return_type="HASH")        
        unit_block_cell_data = self.cdf_sql.getUnitBlockCellData(return_type="HASH")
        
        self.output_file_handle.write("\t<units>\n")
        
        for unit_row in unit_data:            
            # Get the unit values
            unit_type = unit_row["unit_type"]
            unit_type = str(unit_type) if unit_type != None else ""
            
            direction = unit_row["direction"]
            direction = str(direction) if direction != None else ""
            
            num_atoms = unit_row["num_atoms"]
            num_atoms = str(num_atoms) if num_atoms != None else ""
            
            num_blocks = unit_row["num_blocks"]
            num_blocks = str(num_blocks) if num_blocks != None else ""
            
            num_cells = unit_row["num_cells"]
            num_cells = str(num_cells) if num_cells != None else ""
            
            unit_num = unit_row["unit_num"]
            unit_num = str(unit_num) if unit_num != None else ""
            
            unit_num_cdf = unit_row["unit_num_cdf"]
            unit_num_cdf = str(unit_num_cdf) if unit_num_cdf != None else ""
            
            num_cells_per_atom = unit_row["num_cells_per_atom"]
            num_cells_per_atom = str(num_cells_per_atom) if num_cells_per_atom != None else ""
            
            self.output_file_handle.write("\t\t<unit num=\"" + unit_num_cdf + "\">\n")
            self.output_file_handle.write("\t\t\t<unitType>" + unit_type + "</unitType>\n")
            self.output_file_handle.write("\t\t\t<direction>" + direction + "</direction>\n")
            self.output_file_handle.write("\t\t\t<numAtoms>" + num_atoms + "</numAtoms>\n")
            self.output_file_handle.write("\t\t\t<numBlocks>" + num_blocks + "</numBlocks>\n")
            self.output_file_handle.write("\t\t\t<numCells>" + num_cells + "</numCells>\n")
            self.output_file_handle.write("\t\t\t<numCellsPerAtom>" + num_cells_per_atom + "</numCellsPerAtom>\n")
            
            self.output_file_handle.write("\t\t\t<unitBlocks>\n")
            
            block_rows = unit_block_data[str(unit_num)]
            
            for block_row in block_rows:
                block_num = block_row["block_num"]
                block_num = str(block_num) if block_num != None else ""
                
                num_atoms = block_row["num_atoms"]
                num_atoms = str(num_atoms) if num_atoms != None else ""
                
                num_cells = block_row["num_cells"]
                num_cells = str(num_cells) if num_cells != None else ""
                
                num_cells_per_atom = block_row["num_cells_per_atom"]
                num_cells_per_atom = str(num_cells_per_atom) if num_cells_per_atom != None else ""
                
                direction = block_row["direction"]
                direction = str(direction) if direction != None else ""
                
                first_atom_pos = block_row["first_atom_pos"]
                first_atom_pos = str(first_atom_pos) if first_atom_pos != None else ""
                
                block_unused_val = block_row["unused_int_val"]
                block_unused_val = str(block_unused_val) if block_unused_val != None else ""
                
                block_name = str(block_row["block_name"])
                block_name = str(block_name) if block_name != None else ""
                
                if (self.version_num > 1):
                    wobble_situation = block_row["wobble_situation"]
                    wobble_situation = str(wobble_situation) if wobble_situation != None else ""
                    
                    allele_code = block_row["allele_code"]
                    allele_code = str(allele_code) if allele_code != None else ""
                    
                self.output_file_handle.write("\t\t\t\t<block num=\"" + block_num + "\">\n")
                self.output_file_handle.write("\t\t\t\t\t<numAtoms>" + num_atoms + "</numAtoms>\n")
                self.output_file_handle.write("\t\t\t\t\t<numCells>" + num_cells + "</numCells>\n")
                self.output_file_handle.write("\t\t\t\t\t<numCellsPerAtom>" + num_cells_per_atom + "</numCellsPerAtom>\n")
                self.output_file_handle.write("\t\t\t\t\t<direction>" + direction + "</direction>\n")
                self.output_file_handle.write("\t\t\t\t\t<firstAtomPos>" + first_atom_pos + "</firstAtomPos>\n")
                self.output_file_handle.write("\t\t\t\t\t<unusedValue>" + block_unused_val + "</unusedValue>\n")
                self.output_file_handle.write("\t\t\t\t\t<blockName>" + block_name + "</blockName>\n")
                
                if (self.version_num > 1):
                    self.output_file_handle.write("\t\t\t\t\t<wobbleSituation>" + wobble_situation + "</wobbleSituation>\n")
                    self.output_file_handle.write("\t\t\t\t\t<alleleCode>" + allele_code + "</alleleCode>\n")
                
                block_key = str(unit_num) + "." + str(block_num)
                cell_rows = unit_block_cell_data[block_key]
                
                self.output_file_handle.write("\t\t\t\t\t<unitBlockCells>\n")
                
                for cell_row in cell_rows:
                    atom_num = cell_row["atom_num"]
                    atom_num = str(atom_num) if atom_num != None else ""
                    
                    x_coord = int(cell_row["x_coord"])                    
                    y_coord = int(cell_row["y_coord"])
                    
                    probe_id = AffyHelperFunctions.getAffyHash(x=x_coord, y=y_coord, num_cols=self.num_columns)
                    
                    x_coord = str(x_coord) if x_coord != None else ""
                    y_coord = str(y_coord) if y_coord != None else ""
                    probe_id = str(probe_id) if probe_id != None else ""
                    
                    index_pos = cell_row["index_pos"]
                    index_pos = str(index_pos) if index_pos != None else ""
                    
                    base_val_at_substitution_pos = str(cell_row["base_val_at_substitution_pos"])
                    base_val_at_substitution_pos = str(base_val_at_substitution_pos) if base_val_at_substitution_pos != None else ""
                    
                    base_val_at_interrogation_pos = str(cell_row["base_val_at_interrogation_pos"])
                    base_val_at_interrogation_pos = str(base_val_at_interrogation_pos) if base_val_at_interrogation_pos != None else ""
                    
                    if (self.version_num > 1):
                        probe_seq_len = cell_row["seq_len"]
                        probe_seq_len = str(probe_seq_len) if probe_seq_len != None else ""
                         
                        probe_physical_grouping = cell_row["physical_grouping"]
                        probe_physical_grouping = str(probe_physical_grouping) if probe_physical_grouping != None else ""
                        
                    probe_type = int(cell_row["probe_type"])
                    if (probe_type == 1):
                        probe_type = "PM"
                    elif (probe_type == 2):
                        probe_type = "MM"
                    else:
                        probe_type = ""
                        
                    self.output_file_handle.write("\t\t\t\t\t\t<cell id=\"" + probe_id + "\">\n")
                    self.output_file_handle.write("\t\t\t\t\t\t\t<atomNum>" + atom_num + "</atomNum>\n")
                    self.output_file_handle.write("\t\t\t\t\t\t\t<x>" + x_coord + "</x>\n")
                    self.output_file_handle.write("\t\t\t\t\t\t\t<y>" + y_coord + "</y>\n")
                    self.output_file_handle.write("\t\t\t\t\t\t\t<indexPos>" + index_pos + "</indexPos>\n")
                    self.output_file_handle.write("\t\t\t\t\t\t\t<baseAtSubstitutionPos>" + base_val_at_substitution_pos + "</baseAtSubstitutionPos>\n")
                    self.output_file_handle.write("\t\t\t\t\t\t\t<baseAtInterrogationPos>" + base_val_at_interrogation_pos + "</baseAtInterrogationPos>\n")
                    
                    if (self.version_num > 1):
                        self.output_file_handle.write("\t\t\t\t\t\t\t<probeSeqLen>" + probe_seq_len + "</probeSeqLen>\n")
                        self.output_file_handle.write("\t\t\t\t\t\t\t<probePhysicalGrouping>" + probe_physical_grouping + "</probePhysicalGrouping>\n")
                        
                    self.output_file_handle.write("\t\t\t\t\t\t\t<probeType>" + probe_type + "</probeType>\n")
                            
                    self.output_file_handle.write("\t\t\t\t\t\t</cell>\n")
                        
                self.output_file_handle.write("\t\t\t\t\t<unitBlockCells>\n")                        
                self.output_file_handle.write("\t\t\t\t</block>\n")
            
            self.output_file_handle.write("\t\t\t</unitBlocks>\n")
            self.output_file_handle.write("\t\t</unit>\n")
                        
        self.output_file_handle.write("\t</units>\n")

#========================================================================================
#========================================================================================

class SqliteAffyExprXdaCdfDefaultSpecDelimWriter:
    def __init__(self, db_conn, spec_id, output_dir, delim=","):
        self.db_conn = db_conn
        self.spec_id = spec_id
        self.output_dir = output_dir
        self.delim = delim
        self.output_file_handle = None
        
        self.spec_sql = SqliteSpecSql(db_conn=db_conn)
        spec_exists = self.spec_sql.specExists(spec_id=self.spec_id)
        
        if (not spec_exists):
            raise(StandardError, "The specified spec does not exist.")
        
        is_default_spec = self.spec_sql.isDefaultSpec(spec_id=self.spec_id)
        if (not is_default_spec):
            raise(StandardError, "The specified spec is not a default spec.")
        
        self.cdf_sql = SqliteAffyExprXdaCdfSql(db_conn=db_conn, spec_id=spec_id)
        
        header_data = self.cdf_sql.getHeaderData().datarows[0]
        self.version_num = header_data["version_num"]
        self.num_columns = header_data["num_columns"]
            
        file_name_prefix = spec_id.upper()
        file_name_prefix = file_name_prefix.replace(" ", "_")
        
        self.header_file_path = self.output_dir + "/" + file_name_prefix + "_HEADER.csv"
        self.qc_unit_file_path = self.output_dir + "/" + file_name_prefix + "_QC_UNITS.csv"
        self.qc_unit_cell_file_path = self.output_dir + "/" + file_name_prefix + "_QC_UNIT_CELLS.csv"
        self.unit_file_path = self.output_dir + "/" + file_name_prefix + "_UNITS.csv"
        self.unit_block_file_path = self.output_dir + "/" + file_name_prefix + "_UNIT_BLOCKS.csv"
        self.unit_block_cell_file_path = self.output_dir + "/" + file_name_prefix + "_UNIT_BLOCK_CELLS.csv"
        
    def write(self):
        if (not os.path.exists(self.output_dir)):
            os.makedirs(self.output_dir)
            
        self.__writeHeaderFiles()
        self.__writeQCUnitFiles()
        self.__writeUnitFiles()
            
    def __writeHeaderFiles(self):        
        default_spec_header_data = self.cdf_sql.getHeaderData(return_type="SQLITE3")[0]        
        
        #=====================================================================================
        # Get header data from DB
        #=====================================================================================
        magic_num = default_spec_header_data["magic_num"]
        magic_num = str(magic_num) if magic_num != None else ""
        
        version_num = default_spec_header_data["version_num"]
        version_num = str(version_num) if version_num != None else ""
        
        num_columns = default_spec_header_data["num_columns"]
        num_columns = str(num_columns) if num_columns != None else ""
        
        num_rows = default_spec_header_data["num_rows"]
        num_rows = str(num_rows) if num_rows != None else ""
        
        num_units = self.cdf_sql.getUnitCount()
        num_units = str(num_units) if num_units != None else ""
        
        num_qc_units = self.cdf_sql.getQCUnitCount()
        num_qc_units = str(num_qc_units) if num_qc_units != None else ""
        
        refseq_len = default_spec_header_data["refseq_len"]
        refseq_len = str(refseq_len) if refseq_len != None else ""
        
        refseq = default_spec_header_data["refseq"]
        refseq = str(refseq) if refseq != None else ""
        
        #=====================================================================================
        # Write header data to output file
        #=====================================================================================
        
        header_output_fh = open(self.header_file_path, 'w')
        
        columns_list = [
            "Magic Number",
            "Version Number",
            "Number of Columns",
            "Number of Rows",
            "Number of Units",
            "Number of QC Units",
            "RefSeq Length",
            "RefSeq"    
        ]
        
        columns = string.join(columns_list, self.delim) + "\n"
        header_output_fh.write(columns)
        
        line_list = [magic_num, version_num, num_columns, num_rows, num_units, num_qc_units, refseq_len, refseq]
        line_list = map(str, line_list)
        line = string.join(line_list, self.delim) + "\n"
        header_output_fh.write(line)
        
        header_output_fh.close()
        
        #=====================================================================================
        #=====================================================================================
    
    def __writeQCUnitFiles(self):   
        unit_output_fh = open(self.qc_unit_file_path, 'w')
        cell_output_fh = open(self.qc_unit_cell_file_path, 'w')
        
        # Write header for the QC units file
        unit_columns_list = [
            "Unit Num",
            "Unit Type",
            "Number of Cells"
        ]
        
        unit_columns = string.join(unit_columns_list, self.delim) + "\n"
        unit_output_fh.write(unit_columns)
        
        # Write header for the QC unit cells file
        cell_columns_list = [
            "Unit Num",
            "Hash Index",
            "X Coordinate",
            "Y Coordinate",
            "Probe Length",
            "Perfect Match Flag",
            "Background Probe Flag"
        ]
        
        cell_columns = string.join(cell_columns_list, self.delim) + "\n"
        cell_output_fh.write(cell_columns)
        
        # Get unit and cell data
        qc_unit_data = self.cdf_sql.getQCUnitData(return_type="SQLITE3")
        qc_unit_cell_data = self.cdf_sql.getQCUnitCellData(return_type="HASH")
        
        for qc_unit_row in qc_unit_data:            
            # Get unit data values
            qc_unit_num = qc_unit_row["unit_num"]
            qc_unit_num = str(qc_unit_num) if qc_unit_num != None else ""
            
            qc_unit_type = qc_unit_row["unit_type"]
            qc_unit_type = str(qc_unit_type) if qc_unit_type != None else ""
            
            num_cells = qc_unit_row["num_cells"]
            num_cells = str(num_cells) if num_cells != None else ""
            
            # Write unit data values to the unit file
            line_list = [qc_unit_num, qc_unit_type, num_cells]
            line_list = map(str, line_list)
            line = string.join(line_list, self.delim) + "\n"
            unit_output_fh.write(line)
            
            # Get cell data
            qc_unit_key = str(qc_unit_num)
            qc_unit_cell_rows = qc_unit_cell_data[qc_unit_key]
            
            for qc_unit_cell_row in qc_unit_cell_rows:
                # Get cell data values
                x_coord = int(qc_unit_cell_row["x_coord"])                
                y_coord = int(qc_unit_cell_row["y_coord"])                
                
                probe_id = AffyHelperFunctions.getAffyHash(x=x_coord, y=y_coord, num_cols=self.num_columns)
                
                x_coord = str(x_coord) if x_coord != None else ""                
                y_coord = str(y_coord) if y_coord != None else ""
                probe_id = str(probe_id) if probe_id != None else ""
                
                probe_length = qc_unit_cell_row["probe_len"]
                probe_length = str(probe_length) if probe_length != None else ""
                
                perfect_match_flag = qc_unit_cell_row["perfect_match_flag"]
                perfect_match_flag = str(perfect_match_flag) if perfect_match_flag != None else ""
                
                background_probe_flag = qc_unit_cell_row["bg_probe_flag"]
                background_probe_flag = str(background_probe_flag) if background_probe_flag != None else ""
                
                # Write cell data values to the unit cell file
                line_list = [qc_unit_num,  probe_id, x_coord, y_coord, probe_length, perfect_match_flag, background_probe_flag]
                line_list = map(str, line_list)
                line = string.join(line_list, self.delim) + "\n"
                cell_output_fh.write(line)
        
        unit_output_fh.close()
        cell_output_fh.close()
        
        #=====================================================================================
        #=====================================================================================
        
    def __writeUnitFiles(self):
        # Get unit, block and cell data from DB
        unit_data = self.cdf_sql.getUnitData(return_type="SQLITE3")        
        unit_block_data = self.cdf_sql.getUnitBlockData(return_type="HASH")        
        unit_block_cell_data = self.cdf_sql.getUnitBlockCellData(return_type="HASH")
        
        # Open output files
        unit_output_fh = open(self.unit_file_path, 'w')
        block_output_fh = open(self.unit_block_file_path, 'w')
        cell_output_fh = open(self.unit_block_cell_file_path, 'w')
        
        # Write header for the units file
        unit_columns_list = [
            "Unit Number",
            "Unit Type",
            "Direction",
            "Number of Atoms",
            "Number of Blocks",
            "Number of Cells",
            "Unit Number (CDF)",
            "Number of Cells Per Atoms"
        ]
        
        unit_columns = string.join(unit_columns_list, self.delim) + "\n"
        unit_output_fh.write(unit_columns)
        
        # Write header for the unit blocks file
        block_columns_list = [
            "Unit Number",
            "Block Number",
            "Number of Atoms",
            "Number of Cells",
            "Number of Cells Per Atom",
            "Direction",
            "First Atom Position",
            "Unused Integer Value",
            "Block Name"
        ]
        
        if (self.version_num > 1):
            block_columns_list.append("Wobble Situation")
            block_columns_list.append("Allele Code")
        
        block_columns = string.join(block_columns_list, self.delim) + "\n"
        block_output_fh.write(block_columns)
        
        # Write header for the unit block cells file
        cell_columns_list = [
            "Unit Number",
            "Block Number",
            "Hash Index",
            "Atom Number",
            "X Coordinate",
            "Y Coordinate",
            "Index Position",
            "Probe Base at Substitution Position",
            "Probe Base at Interrogation Position",
            "Probe Type"
        ]
        
        if (self.version_num > 1):
            cell_columns_list.append("Probe Sequence Length")
            cell_columns_list.append("Probe Physical Grouping")
            
        cell_columns_list.append("Probe Type")
        
        cell_columns = string.join(cell_columns_list, self.delim) + "\n"
        cell_output_fh.write(cell_columns)
        
        for unit_row in unit_data:            
            # Get the unit values
            unit_type = unit_row["unit_type"]
            unit_type = str(unit_type) if unit_type != None else ""
            
            direction = unit_row["direction"]
            direction = str(direction) if direction != None else ""
            
            num_atoms = unit_row["num_atoms"]
            num_atoms = str(num_atoms) if num_atoms != None else ""
            
            num_blocks = unit_row["num_blocks"]
            num_blocks = str(num_blocks) if num_blocks != None else ""
            
            num_cells = unit_row["num_cells"]
            num_cells = str(num_cells) if num_cells != None else ""
            
            unit_num = unit_row["unit_num"]
            unit_num = str(unit_num) if unit_num != None else ""
            
            unit_num_cdf = unit_row["unit_num_cdf"]
            unit_num_cdf = str(unit_num_cdf) if unit_num_cdf != None else ""
            
            num_cells_per_atom = unit_row["num_cells_per_atom"]
            num_cells_per_atom = str(num_cells_per_atom) if num_cells_per_atom != None else ""
            
            # Write unit values to the unit file
            line_list = [unit_num, unit_type, direction, num_atoms, num_blocks, num_cells, unit_num_cdf, num_cells_per_atom]
            line_list = map(str, line_list)
            line = string.join(line_list, self.delim) + "\n"
            unit_output_fh.write(line)
            
            block_rows = unit_block_data[str(unit_num)]
            
            for block_row in block_rows:
                # Get the block values
                block_num = block_row["block_num"]
                block_num = str(block_num) if block_num != None else ""
                
                num_atoms = block_row["num_atoms"]
                num_atoms = str(num_atoms) if num_atoms != None else ""
                
                num_cells = block_row["num_cells"]
                num_cells = str(num_cells) if num_cells != None else ""
                
                num_cells_per_atom = block_row["num_cells_per_atom"]
                num_cells_per_atom = str(num_cells_per_atom) if num_cells_per_atom != None else ""
                
                direction = block_row["direction"]
                direction = str(direction) if direction != None else ""
                
                first_atom_pos = block_row["first_atom_pos"]
                first_atom_pos = str(first_atom_pos) if first_atom_pos != None else ""
                
                block_unused_val = block_row["unused_int_val"]
                block_unused_val = str(block_unused_val) if block_unused_val != None else ""
                
                block_name = str(block_row["block_name"])
                block_name = str(block_name) if block_name != None else ""
                
                if (self.version_num > 1):
                    wobble_situation = block_row["wobble_situation"]
                    wobble_situation = str(wobble_situation) if wobble_situation != None else ""
                    
                    allele_code = block_row["allele_code"]
                    allele_code = str(allele_code) if allele_code != None else ""
                    
                # Write block values to the block file
                line_list = [unit_num, block_num, num_atoms, num_cells, num_cells_per_atom, direction,
                             first_atom_pos, block_unused_val, block_name]
                
                if (self.version_num > 1):
                    line_list.append(wobble_situation)
                    line_list.append(allele_code)
                
                line_list = map(str, line_list)
                line = string.join(line_list, self.delim) + "\n"
                block_output_fh.write(line)
                
                block_key = str(unit_num) + "." + str(block_num)
                cell_rows = unit_block_cell_data[block_key]
                
                for cell_row in cell_rows:
                    # Get the cell values
                    atom_num = cell_row["atom_num"]
                    atom_num = str(atom_num) if atom_num != None else ""
                    
                    x_coord = int(cell_row["x_coord"])                    
                    y_coord = int(cell_row["y_coord"])
                    
                    probe_id = AffyHelperFunctions.getAffyHash(x=x_coord, y=y_coord, num_cols=self.num_columns)
                    
                    x_coord = str(x_coord) if x_coord != None else ""
                    y_coord = str(y_coord) if y_coord != None else ""
                    probe_id = str(probe_id) if probe_id != None else ""
                    
                    index_pos = cell_row["index_pos"]
                    index_pos = str(index_pos) if index_pos != None else ""
                    
                    base_val_at_substitution_pos = str(cell_row["base_val_at_substitution_pos"])
                    base_val_at_substitution_pos = str(base_val_at_substitution_pos) if base_val_at_substitution_pos != None else ""
                    
                    base_val_at_interrogation_pos = str(cell_row["base_val_at_interrogation_pos"])
                    base_val_at_interrogation_pos = str(base_val_at_interrogation_pos) if base_val_at_interrogation_pos != None else ""
                    
                    probe_type = int(cell_row["probe_type"])
                    if (probe_type == 1):
                        probe_type = "PM"
                    elif (probe_type == 2):
                        probe_type = "MM"
                    else:
                        probe_type = ""
                    
                    if (self.version_num > 1):
                        probe_seq_len = cell_row["seq_len"]
                        probe_seq_len = str(probe_seq_len) if probe_seq_len != None else ""
                         
                        probe_physical_grouping = cell_row["physical_grouping"]
                        probe_physical_grouping = str(probe_physical_grouping) if probe_physical_grouping != None else ""
                    
                    # Write cell values to the cell file
                    line_list = [unit_num, block_num, probe_id, atom_num, x_coord, y_coord,
                                 index_pos, base_val_at_substitution_pos, base_val_at_interrogation_pos]
                    
                    if (self.version_num > 1):
                        line_list.append(probe_seq_len)
                        line_list.append(probe_physical_grouping)
                    
                    line_list.append(probe_type)
                
                    line_list = map(str, line_list)
                    line = string.join(line_list, self.delim) + "\n"
                    cell_output_fh.write(line)                    

#========================================================================================
#========================================================================================
         
class SqliteAffyExprXdaCdfCustomSpecWriter:
    def __init__(self, db_conn, spec_id, output_file_path):
        self.db_conn = db_conn
        self.spec_id = spec_id
        self.output_file_path = output_file_path
        self.output_file_handle = None
        
        self.spec_sql = SqliteSpecSql(db_conn=db_conn)
        spec_exists = self.spec_sql.specExists(spec_id=self.spec_id)
        
        if (not spec_exists):
            raise(StandardError, "The specified spec does not exist.")
        
        is_custom_spec = self.spec_sql.isCustomSpec(custom_spec_id=self.spec_id)
        if (not is_custom_spec):
            raise(StandardError, "The specified spec is not a custom spec.")
            
        self.cdf_sql = SqliteAffyExprXdaCdfCustomSpecSql(db_conn=db_conn, custom_spec_id=spec_id)
           
        header_data = self.cdf_sql.getHeaderData(return_type="SQLITE3")[0]
        self.version_num = header_data["version_num"]
        
        self.qc_unit_start_locs = []
        self.unit_start_locs = []
        
        self.qc_unit_section_start_loc = None
        self.unit_section_start_loc = None
        
    def write(self):
        self.output_file_handle = open(self.output_file_path, 'wb')
        
        self.__writeHeaderSection()
        self.__writeProbsetSetNameSection()
        self.__writeQCUnitFilePosSection()
        self.__writeUnitFilePosSection()
        self.__writeQCUnitSection()
        self.__writeUnitSection()
        self.__updateQCUnitFilePosSection()
        self.__updateUnitFilePosSection()
        
        self.output_file_handle.close()
        
    def __writeHeaderSection(self):        
        default_spec_header_data = self.cdf_sql.getHeaderData(return_type="SQLITE3")[0]
        
        # Write the magic number
        BinaryFileHelper.writeInt(self.output_file_handle, default_spec_header_data["magic_num"])
        # Write the version number
        BinaryFileHelper.writeInt(self.output_file_handle, default_spec_header_data["version_num"])
        # Write the number of array columns
        BinaryFileHelper.writeUnsignedShort(self.output_file_handle, default_spec_header_data["num_columns"])
        # Write the number of array rows
        BinaryFileHelper.writeUnsignedShort(self.output_file_handle, default_spec_header_data["num_rows"])
        
        # Write the number of units in the array not including QC units
        num_units = self.cdf_sql.getUnitCount()
        BinaryFileHelper.writeInt(self.output_file_handle, num_units)
        
        # Write the number of QC units
        num_qc_units = self.cdf_sql.getQCUnitCount()
        BinaryFileHelper.writeInt(self.output_file_handle, num_qc_units)
        
        refseq_len = default_spec_header_data["refseq_len"]
        
        # Write the length of the CustomSeq reference sequence
        BinaryFileHelper.writeInt(self.output_file_handle, refseq_len)
        # Write the CustomSeq reference sequence        
        if (refseq_len > 0):
            BinaryFileHelper.writeInt(self.output_file_handle, refseq_len)
            
    def __writeProbsetSetNameSection(self):
        probeset_data = self.cdf_sql.getProbeSets(return_type="SQLITE3")
        num_probesets = len(probeset_data)
        
        for i in xrange(0 ,num_probesets):
            probeset_name = probeset_data[i]["probeset_id"]
            probeset_name = probeset_name + ("\x00" * (64-len(probeset_name)))
            probeset_name = str(probeset_name)
            BinaryFileHelper.writeString(self.output_file_handle, probeset_name)
            
    def __writeQCUnitFilePosSection(self):
        self.qc_unit_section_start_loc = self.output_file_handle.tell()
        
        num_qc_units = self.cdf_sql.getQCUnitCount()
        for i in xrange(0, num_qc_units):
            # Add a place holder value
            BinaryFileHelper.writeInt(self.output_file_handle, 0)
            
    def __writeUnitFilePosSection(self):
        self.unit_section_start_loc = self.output_file_handle.tell()
        
        num_units = self.cdf_sql.getUnitCount()
        for i in xrange(0, num_units):
            # Add a place holder value
            BinaryFileHelper.writeInt(self.output_file_handle, 0)
            
    def __writeQCUnitSection(self):
        qc_unit_data = self.cdf_sql.getQCUnitData(return_type="SQLITE3")        
        qc_unit_cell_data = self.cdf_sql.getQCUnitCellData(return_type="HASH")
        
        for qc_unit_row in qc_unit_data:
            curr_output_file_file_pos = self.output_file_handle.tell()
            self.qc_unit_start_locs.append(curr_output_file_file_pos)
            
            qc_unit_num = qc_unit_row["unit_num"]
            
            qc_unit_type = qc_unit_row["unit_type"]
            # Write the QC unit type
            BinaryFileHelper.writeUnsignedShort(self.output_file_handle, qc_unit_type)
            
            # Write the number of probes
            num_cells = qc_unit_row["num_cells"]
            BinaryFileHelper.writeInt(self.output_file_handle, num_cells)
            
            qc_unit_cell_key = str(qc_unit_num)
            
            qc_unit_cell_rows = qc_unit_cell_data[qc_unit_cell_key]
            
            for qc_unit_cell_row in qc_unit_cell_rows:
                # Write the x coordinate
                x_coord = qc_unit_cell_row["x_coord"]
                BinaryFileHelper.writeUnsignedShort(self.output_file_handle, x_coord)
                
                # Write the y coordinate
                y_coord = qc_unit_cell_row["y_coord"]
                BinaryFileHelper.writeUnsignedShort(self.output_file_handle, y_coord)
                
                # Write the probe length
                probe_length = qc_unit_cell_row["probe_len"]
                BinaryFileHelper.writeUnsignedChar(self.output_file_handle, probe_length)
                
                # Write the perfect match flag
                perfect_match_flag = qc_unit_cell_row["perfect_match_flag"]
                BinaryFileHelper.writeUnsignedChar(self.output_file_handle, perfect_match_flag)
                
                # Write the background probe flag
                background_probe_flag = qc_unit_cell_row["bg_probe_flag"]
                BinaryFileHelper.writeUnsignedChar(self.output_file_handle, background_probe_flag)
                
    def __writeUnitSection(self):
        start_time = time.time()
        unit_data = self.cdf_sql.getUnitData(return_type="SQLITE3")
        end_time = time.time()
#        print("Retrieved unit data in " + str(end_time-start_time) + " seconds!")
        
        start_time = time.time()
        unit_block_cell_data = self.cdf_sql.getUnitBlockCellData(return_type="HASH")
        end_time = time.time()
#        print("Retrieved unit block cell data in " + str(end_time-start_time) + " seconds!")
        
        unit_num = 1
        
        for unit_row in unit_data:
            curr_output_file_pos = self.output_file_handle.tell()
            self.unit_start_locs.append(curr_output_file_pos)
            
            #==============================================================================================
            # Write unit data
            probeset_id = str(unit_row["probeset_id"])
            num_cells = len(unit_block_cell_data[probeset_id])
            num_atoms = num_cells/2
            
            unit_type = 1 # expression unit
            BinaryFileHelper.writeUnsignedShort(self.output_file_handle, unit_type)
            
            direction = 3
            BinaryFileHelper.writeUnsignedChar(self.output_file_handle, direction)
            
            BinaryFileHelper.writeInt(self.output_file_handle, num_atoms)
            
            # Always one block
            num_blocks = 1
            BinaryFileHelper.writeInt(self.output_file_handle, num_blocks)
            
            BinaryFileHelper.writeInt(self.output_file_handle, num_cells)
            
            BinaryFileHelper.writeInt(self.output_file_handle, unit_num)
            
            # Always a probe pair
            num_cells_per_atom = 2
            BinaryFileHelper.writeUnsignedChar(self.output_file_handle, num_cells_per_atom)
            
            #==============================================================================================
            # Write block data            
            
            BinaryFileHelper.writeInt(self.output_file_handle, num_atoms)
            
            BinaryFileHelper.writeInt(self.output_file_handle, num_cells)
            
            BinaryFileHelper.writeUnsignedChar(self.output_file_handle, num_cells_per_atom)
            
            direction = 0
            BinaryFileHelper.writeUnsignedChar(self.output_file_handle, direction)
            
            first_atom_pos = 0
            BinaryFileHelper.writeInt(self.output_file_handle, first_atom_pos)
            
            block_unused_val = 1
            BinaryFileHelper.writeInt(self.output_file_handle, block_unused_val)
            
            block_name = probeset_id
            block_name = block_name + ("\x00" * (64-len(block_name)))
            BinaryFileHelper.writeString(self.output_file_handle, block_name)
            
            if (self.version_num > 1):
                wobble_situation = 1
                BinaryFileHelper.writeUnsignedShort(self.output_file_handle, wobble_situation)
                
                allele_code = 1
                BinaryFileHelper.writeUnsignedShort(self.output_file_handle, allele_code)            
            
            #==============================================================================================
            # Write cell data
            
            cell_rows = unit_block_cell_data[probeset_id]
            
            for cell_row in cell_rows:
                atom_num = cell_row["atom_num"]
                BinaryFileHelper.writeInt(self.output_file_handle, atom_num)
                
                x_coord = cell_row["x_coord"]
                BinaryFileHelper.writeUnsignedShort(self.output_file_handle, x_coord)
                
                y_coord = cell_row["y_coord"]
                BinaryFileHelper.writeUnsignedShort(self.output_file_handle, y_coord)
                
                index_pos = cell_row["index_pos"]
                BinaryFileHelper.writeInt(self.output_file_handle, index_pos)
                
                base_of_probe_substitution_pos = str(cell_row["base_val_at_substitution_pos"])
                BinaryFileHelper.writeChar(self.output_file_handle, base_of_probe_substitution_pos)
                
                base_of_target_interrogation_pos = str(cell_row["base_val_at_interrogation_pos"])
                BinaryFileHelper.writeChar(self.output_file_handle, base_of_target_interrogation_pos)
                
                if (self.version_num > 1):
                    probe_seq_len = cell_row["seq_len"]
                    BinaryFileHelper.writeUnsignedShort(self.output_file_handle, probe_seq_len)
                     
                    probe_physical_grouping = cell_row["physical_grouping"]
                    BinaryFileHelper.writeUnsignedShort(self.output_file_handle, probe_physical_grouping)
                    
            #==============================================================================================
            
            unit_num += 1
    
    def __updateQCUnitFilePosSection(self):
        self.output_file_handle.seek(self.qc_unit_section_start_loc)
        
        num_qc_units = len(self.qc_unit_start_locs)
        for i in xrange(0, num_qc_units):
            file_loc = self.qc_unit_start_locs[i]
            BinaryFileHelper.writeInt(self.output_file_handle, file_loc)
    
    def __updateUnitFilePosSection(self):
        self.output_file_handle.seek(self.unit_section_start_loc)
        
        num_units = len(self.unit_start_locs)
        for i in xrange(0, num_units):
            file_loc = self.unit_start_locs[i]
            BinaryFileHelper.writeInt(self.output_file_handle, file_loc)

class SqliteAffyExprXdaCdfCustomSpecXmlWriter:
    def __init__(self, db_conn, spec_id, output_file_path):
        self.db_conn = db_conn
        self.spec_id = spec_id
        self.output_file_path = output_file_path
        self.output_file_handle = None
        
        self.spec_sql = SqliteSpecSql(db_conn=db_conn)
        spec_exists = self.spec_sql.specExists(spec_id=self.spec_id)
        
        if (not spec_exists):
            raise(StandardError, "The specified spec does not exist.")
        
        is_custom_spec = self.spec_sql.isCustomSpec(custom_spec_id=self.spec_id)
        if (not is_custom_spec):
            raise(StandardError, "The specified spec is not a custom spec.")
            
        self.cdf_sql = SqliteAffyExprXdaCdfCustomSpecSql(db_conn=db_conn, custom_spec_id=spec_id)
        
        header_data = self.cdf_sql.getHeaderData().datarows[0]
        self.version_num = header_data["version_num"]
        self.num_columns = header_data["num_columns"]
        
    def write(self):
        self.output_file_handle = open(self.output_file_path, 'w')
        
        self.output_file_handle.write("<?xml version=\"1.0\" ?>\n")
        self.output_file_handle.write("<affyExprXdaCdf spec_id=\"" + self.spec_id + "\">\n")
        
        self.__writeHeaderSection()
        self.__writeProbsetSetNameSection()
        self.__writeQCUnitSection()
        self.__writeUnitSection()
        
        self.output_file_handle.write("</affyExprXdaCdf>")
        
        self.output_file_handle.close()
        
    def __writeHeaderSection(self):        
        default_spec_header_data = self.cdf_sql.getHeaderData(return_type="SQLITE3")[0]        
        
        magic_num = default_spec_header_data["magic_num"]
        magic_num = str(magic_num) if magic_num != None else ""
        
        version_num = default_spec_header_data["version_num"]
        version_num = str(version_num) if version_num != None else ""
        
        num_columns = default_spec_header_data["num_columns"]
        num_columns = str(num_columns) if num_columns != None else ""
        
        num_rows = default_spec_header_data["num_rows"]
        num_rows = str(num_rows) if num_rows != None else ""
        
        num_units = self.cdf_sql.getUnitCount()
        num_units = str(num_units) if num_units != None else ""
        
        num_qc_units = self.cdf_sql.getQCUnitCount()
        num_qc_units = str(num_qc_units) if num_qc_units != None else ""
        
        refseq_len = default_spec_header_data["refseq_len"]
        refseq_len = str(refseq_len) if refseq_len != None else ""
        
        refseq = default_spec_header_data["refseq"]
        refseq = str(refseq) if refseq != None else ""
            
        self.output_file_handle.write("\t<header>\n")
        
        self.output_file_handle.write("\t\t<magicNum>" + magic_num + "</magicNum>\n")
        self.output_file_handle.write("\t\t<versionNum>" + version_num + "</versionNum>\n")
        self.output_file_handle.write("\t\t<numColumns>" + num_columns + "</numColumns>\n")
        self.output_file_handle.write("\t\t<numRows>" + num_rows + "</numRows>\n")
        self.output_file_handle.write("\t\t<numUnits>" + num_units + "</numUnits>\n")
        self.output_file_handle.write("\t\t<numQCUnits>" + num_qc_units + "</numQCUnits>\n")
        self.output_file_handle.write("\t\t<refSeqLen>" + refseq_len + "</refSeqLen>\n")
        self.output_file_handle.write("\t\t<refSeq>" + refseq + "</refSeq>\n")
        
        self.output_file_handle.write("\t</header>\n")
            
    def __writeProbsetSetNameSection(self):
        probeset_data = self.cdf_sql.getProbeSets(return_type="SQLITE3")
        
        self.output_file_handle.write("\t<probeSets>\n")
        
        for probeset_row in probeset_data:
            probeset_id = str(probeset_row["probeset_id"])            
            self.output_file_handle.write("\t\t<probeSet>" + probeset_id + "</probeSet>\n")
            
        self.output_file_handle.write("\t</probeSets>\n")
            
    def __writeQCUnitSection(self):
        qc_unit_data = self.cdf_sql.getQCUnitData(return_type="SQLITE3")
        qc_unit_cell_data = self.cdf_sql.getQCUnitCellData(return_type="HASH")
        
        self.output_file_handle.write("\t<qcUnits>\n")
        
        for qc_unit_row in qc_unit_data:            
            qc_unit_num = qc_unit_row["unit_num"]
            qc_unit_num = str(qc_unit_num) if qc_unit_num != None else ""
            
            qc_unit_type = qc_unit_row["unit_type"]
            qc_unit_type = str(qc_unit_type) if qc_unit_type != None else ""
            
            num_cells = qc_unit_row["num_cells"]
            num_cells = str(num_cells) if num_cells != None else ""
            
            qc_unit_key = str(qc_unit_num)
            qc_unit_cell_rows = qc_unit_cell_data[qc_unit_key]
            
            self.output_file_handle.write("\t\t<unit num=\"" + qc_unit_num + "\">\n")
            self.output_file_handle.write("\t\t\t<unitType>" + qc_unit_type + "</unitType>\n")
            self.output_file_handle.write("\t\t\t<numCells>" + num_cells + "</numCells>\n")
            self.output_file_handle.write("\t\t\t<cells>\n")
            
            for qc_unit_cell_row in qc_unit_cell_rows:
                x_coord = int(qc_unit_cell_row["x_coord"])                
                y_coord = int(qc_unit_cell_row["y_coord"])                
                
                probe_id = AffyHelperFunctions.getAffyHash(x=x_coord, y=y_coord, num_cols=self.num_columns)
                
                x_coord = str(x_coord) if x_coord != None else ""                
                y_coord = str(y_coord) if y_coord != None else ""
                probe_id = str(probe_id) if probe_id != None else ""
                
                probe_length = qc_unit_cell_row["probe_len"]
                probe_length = str(probe_length) if probe_length != None else ""
                
                perfect_match_flag = qc_unit_cell_row["perfect_match_flag"]
                perfect_match_flag = str(perfect_match_flag) if perfect_match_flag != None else ""
                
                # Write the background probe flag
                background_probe_flag = qc_unit_cell_row["bg_probe_flag"]
                background_probe_flag = str(background_probe_flag) if background_probe_flag != None else ""
                
                self.output_file_handle.write("\t\t\t\t<cell id=\"" + probe_id + "\">\n")
                self.output_file_handle.write("\t\t\t\t\t<x>" + x_coord + "</x>\n")
                self.output_file_handle.write("\t\t\t\t\t<y>" + y_coord + "</y>\n")
                self.output_file_handle.write("\t\t\t\t\t<probeLen>" + probe_length + "</probeLen>\n")
                self.output_file_handle.write("\t\t\t\t\t<perfectMatchFlag>" + perfect_match_flag + "</perfectMatchFlag>\n")
                self.output_file_handle.write("\t\t\t\t\t<backgroundProbeFlag>" + background_probe_flag + "</backgroundProbeFlag>\n")
                self.output_file_handle.write("\t\t\t\t</cell>\n")
            
            self.output_file_handle.write("\t\t\t</cells>\n")
            self.output_file_handle.write("\t\t</unit>\n")
                
        self.output_file_handle.write("\t</qcUnits>\n")
                
    def __writeUnitSection(self):
        unit_data = self.cdf_sql.getUnitData(return_type="SQLITE3")             
        unit_block_cell_data = self.cdf_sql.getUnitBlockCellData(return_type="HASH")
        
        self.output_file_handle.write("\t<units>\n")
        
        unit_num = 1
        
        for unit_row in unit_data:            
            # Get/set the unit values
            probeset_id = str(unit_row["probeset_id"])
            num_cells = len(unit_block_cell_data[probeset_id])
            num_atoms = num_cells/2
            
            # Expression unit
            unit_type = 1
            
            direction = 3
            
            # Always one block
            num_blocks = 1
            
            # Always a probe pair
            num_cells_per_atom = 2
            
            self.output_file_handle.write("\t\t<unit num=\"" + str(unit_num) + "\">\n")
            self.output_file_handle.write("\t\t\t<unitType>" + str(unit_type) + "</unitType>\n")
            self.output_file_handle.write("\t\t\t<direction>" + str(direction) + "</direction>\n")
            self.output_file_handle.write("\t\t\t<numAtoms>" + str(num_atoms) + "</numAtoms>\n")
            self.output_file_handle.write("\t\t\t<numBlocks>" + str(num_blocks) + "</numBlocks>\n")
            self.output_file_handle.write("\t\t\t<numCells>" + str(num_cells) + "</numCells>\n")
            self.output_file_handle.write("\t\t\t<numCellsPerAtom>" + str(num_cells_per_atom) + "</numCellsPerAtom>\n")
            
            self.output_file_handle.write("\t\t\t<unitBlocks>\n")
            
            # Get/set block values (unit values are used if not explicity set here)
            direction = 0
            block_num = 1
            first_atom_pos = 0
            block_unused_val = 1
            block_name = probeset_id
            
            if (self.version_num > 1):
                wobble_situation = 1                
                allele_code = 1   
            
            self.output_file_handle.write("\t\t\t\t<block num=\"" + str(block_num) + "\">\n")
            self.output_file_handle.write("\t\t\t\t\t<numAtoms>" + str(num_atoms) + "</numAtoms>\n")
            self.output_file_handle.write("\t\t\t\t\t<numCells>" + str(num_cells) + "</numCells>\n")
            self.output_file_handle.write("\t\t\t\t\t<numCellsPerAtom>" + str(num_cells_per_atom) + "</numCellsPerAtom>\n")
            self.output_file_handle.write("\t\t\t\t\t<direction>" + str(direction) + "</direction>\n")
            self.output_file_handle.write("\t\t\t\t\t<firstAtomPos>" + str(first_atom_pos) + "</firstAtomPos>\n")
            self.output_file_handle.write("\t\t\t\t\t<unusedValue>" + str(block_unused_val) + "</unusedValue>\n")
            self.output_file_handle.write("\t\t\t\t\t<blockName>" + str(block_name) + "</blockName>\n")
            
            if (self.version_num > 1):
                self.output_file_handle.write("\t\t\t\t\t<wobbleSituation>" + str(wobble_situation) + "</wobbleSituation>\n")
                self.output_file_handle.write("\t\t\t\t\t<alleleCode>" + str(allele_code) + "</alleleCode>\n")
                
            cell_rows = unit_block_cell_data[probeset_id]
            
            self.output_file_handle.write("\t\t\t\t\t<unitBlockCells>\n")
            
            for cell_row in cell_rows:
                atom_num = cell_row["atom_num"]
                atom_num = str(atom_num) if atom_num != None else ""
                
                x_coord = int(cell_row["x_coord"])                    
                y_coord = int(cell_row["y_coord"])
                
                probe_id = AffyHelperFunctions.getAffyHash(x=x_coord, y=y_coord, num_cols=self.num_columns)
                
                x_coord = str(x_coord) if x_coord != None else ""
                y_coord = str(y_coord) if y_coord != None else ""
                probe_id = str(probe_id) if probe_id != None else ""
                
                index_pos = cell_row["index_pos"]
                index_pos = str(index_pos) if index_pos != None else ""
                
                base_val_at_substitution_pos = str(cell_row["base_val_at_substitution_pos"])
                base_val_at_substitution_pos = str(base_val_at_substitution_pos) if base_val_at_substitution_pos != None else ""
                
                base_val_at_interrogation_pos = str(cell_row["base_val_at_interrogation_pos"])
                base_val_at_interrogation_pos = str(base_val_at_interrogation_pos) if base_val_at_interrogation_pos != None else ""
                
                if (self.version_num > 1):
                    probe_seq_len = cell_row["seq_len"]
                    probe_seq_len = str(probe_seq_len) if probe_seq_len != None else ""
                     
                    probe_physical_grouping = cell_row["physical_grouping"]
                    probe_physical_grouping = str(probe_physical_grouping) if probe_physical_grouping != None else ""
                    
                custom_spec_probe_type = int(cell_row["custom_spec_probe_type"])
                if (custom_spec_probe_type == 1):
                    probe_type = "PM"
                elif (custom_spec_probe_type == 2):
                    probe_type = "MM"
                else:
                    probe_type = ""
                    
                self.output_file_handle.write("\t\t\t\t\t\t<cell id=\"" + probe_id + "\">\n")
                self.output_file_handle.write("\t\t\t\t\t\t\t<atomNum>" + atom_num + "</atomNum>\n")
                self.output_file_handle.write("\t\t\t\t\t\t\t<x>" + x_coord + "</x>\n")
                self.output_file_handle.write("\t\t\t\t\t\t\t<y>" + y_coord + "</y>\n")
                self.output_file_handle.write("\t\t\t\t\t\t\t<indexPos>" + index_pos + "</indexPos>\n")
                self.output_file_handle.write("\t\t\t\t\t\t\t<baseAtSubstitutionPos>" + base_val_at_substitution_pos + "</baseAtSubstitutionPos>\n")
                self.output_file_handle.write("\t\t\t\t\t\t\t<baseAtInterrogationPos>" + base_val_at_interrogation_pos + "</baseAtInterrogationPos>\n")
                
                if (self.version_num > 1):
                    self.output_file_handle.write("\t\t\t\t\t\t\t<probeSeqLen>" + probe_seq_len + "</probeSeqLen>\n")
                    self.output_file_handle.write("\t\t\t\t\t\t\t<probePhysicalGrouping>" + probe_physical_grouping + "</probePhysicalGrouping>\n")
                        
                self.output_file_handle.write("\t\t\t\t\t\t\t<probeType>" + probe_type + "</probeType>\n")
                
                self.output_file_handle.write("\t\t\t\t\t\t</cell>\n")
                    
            self.output_file_handle.write("\t\t\t\t\t<unitBlockCells>\n")                        
            self.output_file_handle.write("\t\t\t\t</block>\n")
            
            self.output_file_handle.write("\t\t\t</unitBlocks>\n")
            self.output_file_handle.write("\t\t</unit>\n")
            
            unit_num += 1
                        
        self.output_file_handle.write("\t</units>\n")

#========================================================================================
#========================================================================================

class SqliteAffyExprXdaCdfCustomSpecDelimWriter:
    def __init__(self, db_conn, spec_id, output_dir, delim=","):
        self.db_conn = db_conn
        self.spec_id = spec_id
        self.output_dir = output_dir
        self.delim = delim
        self.output_file_handle = None
        
        self.spec_sql = SqliteSpecSql(db_conn=db_conn)
        spec_exists = self.spec_sql.specExists(spec_id=self.spec_id)
        
        if (not spec_exists):
            raise(StandardError, "The specified spec does not exist.")
        
        is_custom_spec = self.spec_sql.isCustomSpec(custom_spec_id=self.spec_id)
        if (not is_custom_spec):
            raise(StandardError, "The specified spec is not a custom spec.")
            
        self.cdf_sql = SqliteAffyExprXdaCdfCustomSpecSql(db_conn=db_conn, custom_spec_id=spec_id)
        
        header_data = self.cdf_sql.getHeaderData().datarows[0]
        self.version_num = header_data["version_num"]
        self.num_columns = header_data["num_columns"]
            
        file_name_prefix = spec_id.upper()
        file_name_prefix = file_name_prefix.replace(" ", "_")
        
        self.header_file_path = self.output_dir + "/" + file_name_prefix + "_HEADER.csv"
        self.qc_unit_file_path = self.output_dir + "/" + file_name_prefix + "_QC_UNITS.csv"
        self.qc_unit_cell_file_path = self.output_dir + "/" + file_name_prefix + "_QC_UNIT_CELLS.csv"
        self.unit_file_path = self.output_dir + "/" + file_name_prefix + "_UNITS.csv"
        self.unit_block_file_path = self.output_dir + "/" + file_name_prefix + "_UNIT_BLOCKS.csv"
        self.unit_block_cell_file_path = self.output_dir + "/" + file_name_prefix + "_UNIT_BLOCK_CELLS.csv"
        
    def write(self):
        if (not os.path.exists(self.output_dir)):
            os.makedirs(self.output_dir)
            
        self.__writeHeaderFiles()
        self.__writeQCUnitFiles()
        self.__writeUnitFiles()
            
    def __writeHeaderFiles(self):        
        default_spec_header_data = self.cdf_sql.getHeaderData(return_type="SQLITE3")[0]        
        
        #=====================================================================================
        # Get header data from DB
        #=====================================================================================
        magic_num = default_spec_header_data["magic_num"]
        magic_num = str(magic_num) if magic_num != None else ""
        
        version_num = default_spec_header_data["version_num"]
        version_num = str(version_num) if version_num != None else ""
        
        num_columns = default_spec_header_data["num_columns"]
        num_columns = str(num_columns) if num_columns != None else ""
        
        num_rows = default_spec_header_data["num_rows"]
        num_rows = str(num_rows) if num_rows != None else ""
        
        num_units = self.cdf_sql.getUnitCount()
        num_units = str(num_units) if num_units != None else ""
        
        num_qc_units = self.cdf_sql.getQCUnitCount()
        num_qc_units = str(num_qc_units) if num_qc_units != None else ""
        
        refseq_len = default_spec_header_data["refseq_len"]
        refseq_len = str(refseq_len) if refseq_len != None else ""
        
        refseq = default_spec_header_data["refseq"]
        refseq = str(refseq) if refseq != None else ""
        
        #=====================================================================================
        # Write header data to output file
        #=====================================================================================
        
        header_output_fh = open(self.header_file_path, 'w')
        
        columns_list = [
            "Magic Number",
            "Version Number",
            "Number of Columns",
            "Number of Rows",
            "Number of Units",
            "Number of QC Units",
            "RefSeq Length",
            "RefSeq"    
        ]
        
        columns = string.join(columns_list, self.delim) + "\n"
        header_output_fh.write(columns)
        
        line_list = [magic_num, version_num, num_columns, num_rows, num_units, num_qc_units, refseq_len, refseq]
        line_list = map(str, line_list)
        line = string.join(line_list, self.delim) + "\n"
        header_output_fh.write(line)
        
        header_output_fh.close()
        
        #=====================================================================================
        #=====================================================================================
        
    def __writeQCUnitFiles(self):   
        unit_output_fh = open(self.qc_unit_file_path, 'w')
        cell_output_fh = open(self.qc_unit_cell_file_path, 'w')
        
        # Write header for the QC units file
        unit_columns_list = [
            "Unit Num",
            "Unit Type",
            "Number of Cells"
        ]
        
        unit_columns = string.join(unit_columns_list, self.delim) + "\n"
        unit_output_fh.write(unit_columns)
        
        # Write header for the QC unit cells file
        cell_columns_list = [
            "Unit Num",
            "Hash Index",
            "X Coordinate",
            "Y Coordinate",
            "Probe Length",
            "Perfect Match Flag",
            "Background Probe Flag"
        ]
        
        cell_columns = string.join(cell_columns_list, self.delim) + "\n"
        cell_output_fh.write(cell_columns)
        
        # Get unit and cell data
        qc_unit_data = self.cdf_sql.getQCUnitData(return_type="SQLITE3")
        qc_unit_cell_data = self.cdf_sql.getQCUnitCellData(return_type="HASH")
        
        for qc_unit_row in qc_unit_data:            
            # Get unit data values
            qc_unit_num = qc_unit_row["unit_num"]
            qc_unit_num = str(qc_unit_num) if qc_unit_num != None else ""
            
            qc_unit_type = qc_unit_row["unit_type"]
            qc_unit_type = str(qc_unit_type) if qc_unit_type != None else ""
            
            num_cells = qc_unit_row["num_cells"]
            num_cells = str(num_cells) if num_cells != None else ""
            
            # Write unit data values to the unit file
            line_list = [qc_unit_num, qc_unit_type, num_cells]
            line_list = map(str, line_list)
            line = string.join(line_list, self.delim) + "\n"
            unit_output_fh.write(line)
            
            # Get cell data
            qc_unit_key = str(qc_unit_num)
            qc_unit_cell_rows = qc_unit_cell_data[qc_unit_key]
            
            for qc_unit_cell_row in qc_unit_cell_rows:
                # Get cell data values
                x_coord = int(qc_unit_cell_row["x_coord"])                
                y_coord = int(qc_unit_cell_row["y_coord"])                
                
                probe_id = AffyHelperFunctions.getAffyHash(x=x_coord, y=y_coord, num_cols=self.num_columns)
                
                x_coord = str(x_coord) if x_coord != None else ""                
                y_coord = str(y_coord) if y_coord != None else ""
                probe_id = str(probe_id) if probe_id != None else ""
                
                probe_length = qc_unit_cell_row["probe_len"]
                probe_length = str(probe_length) if probe_length != None else ""
                
                perfect_match_flag = qc_unit_cell_row["perfect_match_flag"]
                perfect_match_flag = str(perfect_match_flag) if perfect_match_flag != None else ""
                
                background_probe_flag = qc_unit_cell_row["bg_probe_flag"]
                background_probe_flag = str(background_probe_flag) if background_probe_flag != None else ""
                
                # Write cell data values to the unit cell file
                line_list = [qc_unit_num,  probe_id, x_coord, y_coord, probe_length, perfect_match_flag, background_probe_flag]
                line_list = map(str, line_list)
                line = string.join(line_list, self.delim) + "\n"
                cell_output_fh.write(line)
        
        unit_output_fh.close()
        cell_output_fh.close()
        
        #=====================================================================================
        #=====================================================================================
        
    def __writeUnitFiles(self):
        # Get unit, block and cell data from DB
        unit_data = self.cdf_sql.getUnitData(return_type="SQLITE3")    
        unit_block_cell_data = self.cdf_sql.getUnitBlockCellData(return_type="HASH")
        
        # Open output files
        unit_output_fh = open(self.unit_file_path, 'w')
        block_output_fh = open(self.unit_block_file_path, 'w')
        cell_output_fh = open(self.unit_block_cell_file_path, 'w')
        
        # Write header for the units file
        unit_columns_list = [
            "Unit Number",
            "Unit Type",
            "Direction",
            "Number of Atoms",
            "Number of Blocks",
            "Number of Cells",
            "Number of Cells Per Atoms"
        ]
        
        unit_columns = string.join(unit_columns_list, self.delim) + "\n"
        unit_output_fh.write(unit_columns)
        
        # Write header for the unit blocks file
        block_columns_list = [
            "Unit Number",
            "Block Number",
            "Number of Atoms",
            "Number of Cells",
            "Number of Cells Per Atom",
            "Direction",
            "First Atom Position",
            "Unused Integer Value",
            "Block Name"
        ]
        
        if (self.version_num > 1):
            block_columns_list.append("Wobble Situation")
            block_columns_list.append("Allele Code")
        
        block_columns = string.join(block_columns_list, self.delim) + "\n"
        block_output_fh.write(block_columns)
        
        # Write header for the unit block cells file
        cell_columns_list = [
            "Unit Number",
            "Block Number",
            "Hash Index",
            "Atom Number",
            "X Coordinate",
            "Y Coordinate",
            "Index Position",
            "Probe Base at Substitution Position",
            "Probe Base at Interrogation Position"  
        ]
        
        if (self.version_num > 1):
            cell_columns_list.append("Probe Sequence Length")
            cell_columns_list.append("Probe Physical Grouping")
            
        cell_columns_list.append("Probe Type")
        
        cell_columns = string.join(cell_columns_list, self.delim) + "\n"
        cell_output_fh.write(cell_columns)
        
        unit_num = 1
        
        for unit_row in unit_data:            
            # Get/set the unit values
            probeset_id = str(unit_row["probeset_id"])
            num_cells = len(unit_block_cell_data[probeset_id])
            num_atoms = num_cells/2
            
            # Expression unit
            unit_type = 1
            
            direction = 3
            
            # Always one block
            num_blocks = 1
            
            # Always a probe pair
            num_cells_per_atom = 2
            
            # Write unit values to the unit file
            line_list = [unit_num, unit_type, direction, num_atoms, num_blocks, num_cells, num_cells_per_atom]
            line_list = map(str, line_list)
            line = string.join(line_list, self.delim) + "\n"
            unit_output_fh.write(line)
            
            # Get/set block values (unit values are used if not explicity set here)
            direction = 0
            block_num = 1
            first_atom_pos = 0
            block_unused_val = 1
            block_name = probeset_id
            
            if (self.version_num > 1):
                wobble_situation = 1                
                allele_code = 1  
                
            # Write block values to the block file
            line_list = [unit_num, block_num, num_atoms, num_cells, num_cells_per_atom, direction,
                         first_atom_pos, block_unused_val, block_name]
            
            if (self.version_num > 1):
                line_list.append(wobble_situation)
                line_list.append(allele_code)
            
            line_list = map(str, line_list)
            line = string.join(line_list, self.delim) + "\n"
            block_output_fh.write(line)
            
            cell_rows = unit_block_cell_data[probeset_id]
            
            for cell_row in cell_rows:
                # Get the cell values
                atom_num = cell_row["atom_num"]
                atom_num = str(atom_num) if atom_num != None else ""
                
                x_coord = int(cell_row["x_coord"])                    
                y_coord = int(cell_row["y_coord"])
                
                probe_id = AffyHelperFunctions.getAffyHash(x=x_coord, y=y_coord, num_cols=self.num_columns)
                
                x_coord = str(x_coord) if x_coord != None else ""
                y_coord = str(y_coord) if y_coord != None else ""
                probe_id = str(probe_id) if probe_id != None else ""
                
                index_pos = cell_row["index_pos"]
                index_pos = str(index_pos) if index_pos != None else ""
                
                base_val_at_substitution_pos = str(cell_row["base_val_at_substitution_pos"])
                base_val_at_substitution_pos = str(base_val_at_substitution_pos) if base_val_at_substitution_pos != None else ""
                
                base_val_at_interrogation_pos = str(cell_row["base_val_at_interrogation_pos"])
                base_val_at_interrogation_pos = str(base_val_at_interrogation_pos) if base_val_at_interrogation_pos != None else ""
                
                custom_spec_probe_type = int(cell_row["custom_spec_probe_type"])
                if (custom_spec_probe_type == 1):
                    probe_type = "PM"
                elif (custom_spec_probe_type == 2):
                    probe_type = "MM"
                else:
                    probe_type = ""
                
                if (self.version_num > 1):
                    probe_seq_len = cell_row["seq_len"]
                    probe_seq_len = str(probe_seq_len) if probe_seq_len != None else ""
                     
                    probe_physical_grouping = cell_row["physical_grouping"]
                    probe_physical_grouping = str(probe_physical_grouping) if probe_physical_grouping != None else ""
                
                # Write cell values to the cell file
                line_list = [unit_num, block_num, probe_id, atom_num, x_coord, y_coord,
                             index_pos, base_val_at_substitution_pos, base_val_at_interrogation_pos]
                
                if (self.version_num > 1):
                    line_list.append(probe_seq_len)
                    line_list.append(probe_physical_grouping)
                
                line_list.append(probe_type)
            
                line_list = spec(str, line_list)
                line = string.join(line_list, self.delim) + "\n"
                cell_output_fh.write(line)
                    
            unit_num += 1

#========================================================================================
#========================================================================================
   
def testDefaultSpecWriter():    
    db_conn = sqlite3.connect(SQLITE3_CONFIG["db_file_path"])        
    db_conn.row_factory = sqlite3.Row
    
    spec_id = "ecoli_asv2_xda"
    output_file_path = "/home/coverall/Desktop/ECOLI_ASV2_XDA_BASEMAP_CLONE.cdf" 
    
    w = SqliteAffyExprXdaCdfDefaultSpecWriter(db_conn=db_conn, spec_id=spec_id, output_file_path=output_file_path)
    start_time = time.time()
    w.write()
    end_time = time.time()
    
    print("Time in seconds: " + str(end_time-start_time))
    
def testCustomSpecWriter():    
    db_conn = sqlite3.connect(SQLITE3_CONFIG["db_file_path"])        
    db_conn.row_factory = sqlite3.Row
    
    spec_id = "ecoli_asv2_clone_full_spec"
    output_file_path = "/home/coverall/Desktop/ECOLI_ASV2_XDA_CLONE_FULL_SPEC.cdf" 
    
    w = SqliteAffyExprXdaCdfCustomSpecWriter(db_conn=db_conn, spec_id=spec_id, output_file_path=output_file_path)
    start_time = time.time()
    w.write()
    end_time = time.time()
    
    print("Time in seconds: " + str(end_time-start_time))

def testDefaultSpecXmlWriter():
    db_conn = sqlite3.connect(SQLITE3_CONFIG["db_file_path"])        
    db_conn.row_factory = sqlite3.Row
    
    spec_id = "ecoli_asv2_xda"
    output_file_path = "/home/coverall/Desktop/ECOLI_ASV2_XDA_BASEMAP_CLONE.XML" 
    
    w = SqliteAffyExprXdaCdfDefaultSpecXmlWriter(db_conn=db_conn, spec_id=spec_id, output_file_path=output_file_path)
    start_time = time.time()
    w.write()
    end_time = time.time()
    
    print("Time in seconds: " + str(end_time-start_time))   
    
def testCustomSpecXmlWriter():    
    db_conn = sqlite3.connect(SQLITE3_CONFIG["db_file_path"])        
    db_conn.row_factory = sqlite3.Row
    
    spec_id = "ecoli_asv2_clone_full_spec"
    output_file_path = "/home/coverall/Desktop/ECOLI_ASV2_XDA_CLONE_FULL_SPEC.XML" 
    
    w = SqliteAffyExprXdaCdfCustomSpecXmlWriter(db_conn=db_conn, spec_id=spec_id, output_file_path=output_file_path)
    start_time = time.time()
    w.write()
    end_time = time.time()
    
    print("Time in seconds: " + str(end_time-start_time))
    
def testDefaultSpecDelimWriter():
    db_conn = sqlite3.connect(SQLITE3_CONFIG["db_file_path"])        
    db_conn.row_factory = sqlite3.Row
    
    spec_id = "ecoli_asv2_xda"
    output_dir = "/home/coverall/Desktop/ECOLI_ASV2_BASE_MAP"
    delim=","
    
    w = SqliteAffyExprXdaCdfDefaultSpecDelimWriter(db_conn=db_conn, spec_id=spec_id, output_dir=output_dir, delim=delim)
    start_time = time.time()
    w.write()
    end_time = time.time()
    
    print("Time in seconds: " + str(end_time-start_time))
    
def testCustomSpecDelimWriter():
    db_conn = sqlite3.connect(SQLITE3_CONFIG["db_file_path"])        
    db_conn.row_factory = sqlite3.Row
    
    spec_id = "ecoli_asv2_clone_full_spec"
    output_dir = "/home/coverall/Desktop/ECOLI_ASV2_CUSTOM_MAP"
    delim=","
    
    w = SqliteAffyExprXdaCdfCustomSpecDelimWriter(db_conn=db_conn, spec_id=_id, output_dir=output_dir, delim=delim)
    start_time = time.time()
    w.write()
    end_time = time.time()
    
    print("Time in seconds: " + str(end_time-start_time))
    
def main():
#    testCustomSpecWriter()
#    testDefaultSpecWriter()
#    testDefaultSpecXmlWriter()
#    testDefaultSpecDelimWriter()
#    testCustomSpecXmlWriter()
    testCustomSpecDelimWriter()

if __name__ == "__main__":
    print("Running...")
    main()
    print("It is accomplished!")
    
