# Supplementary material for: ArrayInitiative - a tool that simplifies creating custom Affymetrix CDFs
Source: BMC Bioinformatics. 2011 May 6;12:136. doi: 10.1186/1471-2105-12-136 (PMC3113937; doi:10.1186/1471-2105-12-136)
Supplement: Additional file 1 — ArrayInitiative 1.0. The first release of ArrayInitiative. [file 1471-2105-12-136-S1.ZIP › array_initiative_version_1.0/writers/sqlite/affy/ascii_writer.py]

import os
import sqlite3
import string
import time

from db.sqlite.spec_sql import SqliteSpecSql
from db.sqlite.affy_cdf_sql import SqliteAffyExprAsciiCdfSql
from db.sqlite.affy_cdf_sql import SqliteAffyExprAsciiCdfCustomSpecSql

from helper_functions.affy import AffyHelperFunctions

from enums import DefaultSpecTypes

class SqliteAffyExprAsciiCdfDefaultSpecWriter:
    def __init__(self, db_conn, spec_id, output_file_path):
        self.db_conn = db_conn
        self.spec_id = spec_id
        self.output_file_path = output_file_path
        self.output_file_handle = None
        
        self.spec_sql = SqliteSpecSql(db_conn=db_conn)
        spec_exists = self.spec_sql.specExists(spec_id=self.spec_id)
        
        if (not spec_exists):
            raise(StandardError, "The specified spec does not exist.")
        
        is_default_spec = self.spec_sql.isDefaultSpec(spec_id=self.spec_id)
        if (not is_default_spec):
            raise(StandardError, "The specified spec is not a default spec.")
        
        self.cdf_sql = SqliteAffyExprAsciiCdfSql(db_conn=db_conn, spec_id=spec_id)
        
        header_data = self.cdf_sql.getHeaderData(return_type="SQLITE3")[0]
        self.version_num = header_data["version_num"]
        
        self.qc_unit_start_locs = []
        self.unit_start_locs = []
        
        self.qc_unit_section_start_loc = None
        self.unit_section_start_loc = None
        
    def write(self):
        self.output_file_handle = open(self.output_file_path, 'w')
        
        self.__writeHeaderSection()
        self.__writeQCUnitSection()
        self.__writeUnitSection()
        
        self.output_file_handle.close()
        
    def __writeHeaderSection(self):        
        default_spec_header_data = self.cdf_sql.getHeaderData(return_type="SQLITE3")[0]
        
        self.output_file_handle.write("[CDF]\n")
        
        val = default_spec_header_data["version_num"]
        line = "Version=" + str(val) + "\n" if val != None  else ""
        self.output_file_handle.write(line)
        
        self.output_file_handle.write("\n")
        self.output_file_handle.write("[Chip]\n")

        val = default_spec_header_data["array_name"]
        line = "Name=" + str(val) + "\n" if val != None  else ""
        self.output_file_handle.write(line)
        
        val = default_spec_header_data["num_rows"]
        line = "Rows=" + str(val) + "\n" if val != None  else ""
        self.output_file_handle.write(line)
        
        val = default_spec_header_data["num_columns"]
        line = "Cols=" + str(val) + "\n" if val != None  else ""
        self.output_file_handle.write(line)
        
        val = default_spec_header_data["num_units"]
        line = "NumberOfUnits=" + str(val) + "\n" if val != None  else ""
        self.output_file_handle.write(line)
        
        val = default_spec_header_data["max_unit_num"]
        line = "MaxUnit=" + str(val) + "\n" if val != None  else ""
        self.output_file_handle.write(line)
        
        val = default_spec_header_data["num_qc_units"]
        line = "NumQCUnits=" + str(val) + "\n" if val != None  else ""
        self.output_file_handle.write(line)
        
        val = default_spec_header_data["refseq"]
        line = "ChipReference=" + str(val) + "\n" if val != None  else ""
        self.output_file_handle.write(line)
        
    def __writeQCUnitSection(self):        
        column_specping = {
            "CellHeader=X" : "x_coord",
            "Y" : "y_coord",
            "PROBE" : "probe",
            "PLEN" : "plen",
            "ATOM" : "atom",
            "INDEX" : "affy_index",
            "MATCH" : "match",
            "BG" : "bg",
            "CYCLES" : "cycles"
        }
        
        qc_unit_data = self.cdf_sql.getQCUnitData(return_type="SQLITE3")
        qc_unit_cell_data = self.cdf_sql.getQCUnitCellData(return_type="HASH")
        qc_unit_cell_header_data = self.cdf_sql.getQCUnitCellHeaderData(return_type="HASH")
        
        self.output_file_handle.write("\n")
        
        for unit_row in qc_unit_data:
            unit_num = unit_row["unit_num"]
            key = str(unit_num)         
            
            self.output_file_handle.write("[QC" + str(unit_num) + "]\n")
            
            val = unit_row["unit_type"]
            if (val != None):
                line = "Type=" + str(val) + "\n" if val != None  else ""
                self.output_file_handle.write(line)
            
            val = unit_row["num_probes"]
            if (val != None):
                line = "NumberCells=" + str(val) + "\n" if val != None  else ""
                self.output_file_handle.write(line)
            
            cell_header = str(qc_unit_cell_header_data[key][0]["cell_header"])
            cell_header_list = cell_header.split("\t")
            
            cells = qc_unit_cell_data[key]
            
            self.output_file_handle.write(cell_header + "\n")
            
            for cell_row in cells:
                cell_num = cell_row["cell_num"]
                
                line_list = []
                for file_column_name in cell_header_list:
                    db_column_name = column_specping[file_column_name]
                    
                    if (db_column_name == "x_coord"):
                        val = "Cell" + str(cell_num) + "=" + str(cell_row[db_column_name])
                    else:
                        val = str(cell_row[db_column_name]) if cell_row[db_column_name] != None else ""
                        val = val.replace("\n", "")
                    
                    line_list.append(val)
                    
                line_list = map(str, line_list)
                line = string.join(line_list, "\t") + "\n"
                self.output_file_handle.write(line)
            
            self.output_file_handle.write("\n")
            
    def __writeUnitSection(self):
        column_mapping = {
            "CellHeader=X" : "x_coord",
            "Y" : "y_coord",
            "PROBE" : "probe",
            "FEAT" : "feat",
            "QUAL" : "qual",
            "EXPOS" : "expos",
            "PLEN" : "plen",
            "POS" : "pos",
            "CBASE" : "cbase",
            "PBASE" : "pbase",
            "TBASE" : "tbase",
            "ATOM" : "atom",
            "INDEX" : "affy_index",
            "GROUP" : "affy_group",
            "CODONIND" : "codonind",
            "CODON" : "codon",
            "REGIONTYPE" : "regiontype",
            "REGION" : "region"
        }
        
        start_time = time.time()
        unit_data = self.cdf_sql.getUnitData(return_type="SQLITE3")
        end_time = time.time()
#        print("Retrieved unit data in " + str(end_time-start_time) + " seconds!")
        
        start_time = time.time()
        unit_block_data = self.cdf_sql.getUnitBlockData(return_type="HASH")
        end_time = time.time()
#        print("Retrieved unit block data in " + str(end_time-start_time) + " seconds!")
        
        start_time = time.time()
        unit_block_cell_data = self.cdf_sql.getUnitBlockCellData(return_type="HASH")
        end_time = time.time()
#        print("Retrieved unit block cell data in " + str(end_time-start_time) + " seconds!")

        start_time = time.time()
        unit_block_cell_header_data = self.cdf_sql.getUnitBlockCellHeaderData(return_type="HASH")
        end_time = time.time()
#        print("Retrieved unit block cell header data in " + str(end_time-start_time) + " seconds!")

#        self.output_file_handle.write("\n")
        
        for unit_row in unit_data:
            unit_num = unit_row["unit_num"]
            
            self.output_file_handle.write("[Unit" + str(unit_num) + "]\n")
            
            val = unit_row["unit_name"]
            if (val != None):       
                line = "Name=" + str(val) + "\n" if val != None  else ""
                self.output_file_handle.write(line)
            
            val = unit_row["direction"]
            if (val != None):         
                line = "Direction=" + str(val) + "\n" if val != None  else ""
                self.output_file_handle.write(line)
            
            val = unit_row["num_atoms"]
            if (val != None):         
                line = "NumAtoms=" + str(val) + "\n" if val != None  else ""
                self.output_file_handle.write(line)
            
            val = unit_row["num_probes"]
            if (val != None):          
                line = "NumCells=" + str(val) + "\n" if val != None  else ""
                self.output_file_handle.write(line)
            
            val = unit_row["unit_num"]
            if (val != None):         
                line = "UnitNumber=" + str(val) + "\n" if val != None  else ""
                self.output_file_handle.write(line)
            
            val = unit_row["unit_type"]
            if (val != None):           
                line = "UnitType=" + str(val) + "\n" if val != None  else ""
                self.output_file_handle.write(line)
            
            val = unit_row["num_blocks"]
            if (val != None):          
                line = "NumberBlocks=" + str(val) + "\n" if val != None  else ""
                self.output_file_handle.write(line)
            
            block_rows = unit_block_data[str(unit_num)]
            
            self.output_file_handle.write("\n")
            for block_row in block_rows:
                block_num = block_row["block_num"]

                self.output_file_handle.write("[Unit" + str(unit_num) + "_Block" + str(block_num) + "]\n")
                
                val = block_row["block_name"]
                if (val != None):           
                    line = "Name=" + str(val) + "\n" if val != None  else ""
                    self.output_file_handle.write(line)
                    
                val = block_row["block_num"]
                if (val != None):           
                    line = "BlockNumber=" + str(val) + "\n" if val != None  else ""
                    self.output_file_handle.write(line)
                    
                val = block_row["wobble"]
                if (val != None):           
                    line = "Wobble=" + str(val) + "\n" if val != None  else ""
                    self.output_file_handle.write(line)
                    
                val = block_row["allele"]
                if (val != None):           
                    line = "Allele=" + str(val) + "\n" if val != None  else ""
                    self.output_file_handle.write(line)
                    
                val = block_row["channel"]
                if (val != None):           
                    line = "Channel=" + str(val) + "\n" if val != None  else ""
                    self.output_file_handle.write(line)
                    
                val = block_row["rep_type"]
                if (val != None):           
                    line = "RepType=" + str(val) + "\n" if val != None  else ""
                    self.output_file_handle.write(line)
                    
                val = block_row["num_atoms"]
                if (val != None):           
                    line = "NumAtoms=" + str(val) + "\n" if val != None  else ""
                    self.output_file_handle.write(line)
                    
                val = block_row["num_cells"]
                if (val != None):           
                    line = "NumCells=" + str(val) + "\n" if val != None  else ""
                    self.output_file_handle.write(line)
                    
                val = block_row["start_pos"]
                if (val != None):           
                    line = "StartPosition=" + str(val) + "\n" if val != None  else ""
                    self.output_file_handle.write(line)
                    
                val = block_row["stop_pos"]
                if (val != None):           
                    line = "StopPosition=" + str(val) + "\n" if val != None  else ""
                    self.output_file_handle.write(line)
                    
                val = block_row["direction"]
                if (val != None):           
                    line = "Direction=" + str(val) + "\n" if val != None  else ""
                    self.output_file_handle.write(line)   
                    
                block_key = str(unit_num) + "." + str(block_num)
                
                cell_header = str(unit_block_cell_header_data[block_key][0]["cell_header"])
                cell_header = cell_header.replace("\n", "")
                cell_header_list = cell_header.split("\t")
                
                self.output_file_handle.write(cell_header + "\n")
                
                cell_rows = unit_block_cell_data[block_key]
                for cell_row in cell_rows:
                    cell_num = cell_row["cell_num"]
                    
                    line_list = []
                    for file_column_name in cell_header_list:
                        db_column_name = column_mapping[file_column_name]
                        if (db_column_name == "x_coord"):
                            val = "Cell" + str(cell_num) + "=" + str(cell_row[db_column_name])
                        else:
                            val = str(cell_row[db_column_name]) if cell_row[db_column_name] != None else ""
                            val = val.replace("\n", "")
                        
                        line_list.append(val)
                    
                    line_list = map(str, line_list)   
                    line = string.join(line_list, "\t") + "\n"
                    self.output_file_handle.write(line)
            
            self.output_file_handle.write("\n\n")
            
#========================================================================================
#========================================================================================

class SqliteAffyExprAsciiCdfDefaultSpecXmlWriter:
    def __init__(self, db_conn, spec_id, output_file_path):
        self.db_conn = db_conn
        self.spec_id = spec_id
        self.output_file_path = output_file_path
        self.output_file_handle = None
        
        self.spec_sql = SqliteSpecSql(db_conn=db_conn)
        spec_exists = self.spec_sql.specExists(spec_id=self.spec_id)
        
        if (not spec_exists):
            raise(StandardError, "The specified spec does not exist.")
        
        is_default_spec = self.spec_sql.isDefaultSpec(spec_id=self.spec_id)
        if (not is_default_spec):
            raise(StandardError, "The specified spec is not a default spec.")
        
        self.cdf_sql = SqliteAffyExprAsciiCdfSql(db_conn=db_conn, spec_id=spec_id)
        
        header_data = self.cdf_sql.getHeaderData(return_type="SQLITE3")[0]
        self.version_num = header_data["version_num"]
        self.num_columns = header_data["num_columns"]
        
    def write(self):
        self.output_file_handle = open(self.output_file_path, 'w')
        
        self.output_file_handle.write("<?xml version=\"1.0\" ?>\n")
        self.output_file_handle.write("<affyExprAsciiCdf spec_id=\"" + self.spec_id + "\">\n")
        
        self.__writeHeaderSection()
        self.__writeQCUnitSection()
        self.__writeUnitSection()
        
        self.output_file_handle.write("</affyExprAsciiCdf>")
        self.output_file_handle.close()
        
    def __writeHeaderSection(self):        
        default_spec_header_data = self.cdf_sql.getHeaderData(return_type="SQLITE3")[0]
        
        # Get the CDF header data        
        version_num = default_spec_header_data["version_num"]
        version_num = str(version_num) if version_num != None else ""

        array_name = default_spec_header_data["array_name"]
        array_name = str(array_name) if array_name != None else ""
        
        num_rows = default_spec_header_data["num_rows"]
        num_rows = str(num_rows) if num_rows != None else ""
        
        num_columns = default_spec_header_data["num_columns"]
        num_columns = str(num_columns) if num_columns != None else ""
        
        num_units = default_spec_header_data["num_units"]
        num_units = str(num_units) if num_units != None else ""
        
        max_unit_num = default_spec_header_data["max_unit_num"]
        max_unit_num = str(max_unit_num) if max_unit_num != None else ""
        
        num_qc_units = default_spec_header_data["num_qc_units"]
        num_qc_units = str(num_qc_units) if num_qc_units != None else ""
        
        refseq = default_spec_header_data["refseq"]
        refseq = str(refseq) if refseq != None else ""
        
        # Write the header section
        self.output_file_handle.write("\t<header>\n")
        
        self.output_file_handle.write("\t\t<versionNum>" + version_num + "</versionNum>\n")
        self.output_file_handle.write("\t\t<arrayName>" + array_name + "</arrayName>\n")
        self.output_file_handle.write("\t\t<numColumns>" + num_columns + "</numColumns>\n")
        self.output_file_handle.write("\t\t<numRows>" + num_rows + "</numRows>\n")
        self.output_file_handle.write("\t\t<numUnits>" + num_units + "</numUnits>\n")
        self.output_file_handle.write("\t\t<maxUnitNum>" + max_unit_num + "</maxUnitNum>\n")
        self.output_file_handle.write("\t\t<numQCUnits>" + num_qc_units + "</numQCUnits>\n")
        self.output_file_handle.write("\t\t<refSeq>" + refseq + "</refSeq>\n")
        
        self.output_file_handle.write("\t</header>\n")
        
    def __writeQCUnitSection(self):        
        qc_unit_data = self.cdf_sql.getQCUnitData(return_type="SQLITE3")
        qc_unit_cell_data = self.cdf_sql.getQCUnitCellData(return_type="HASH")
        
        self.output_file_handle.write("\t<qcUnits>\n")
        
        for unit_row in qc_unit_data:
            # Get the unit values
            unit_num = unit_row["unit_num"]
            unit_num = str(unit_num) if unit_num != None else ""      
            
            unit_type = unit_row["unit_type"]
            unit_type = str(unit_type) if unit_type != None else ""      
            
            num_probes = unit_row["num_probes"]
            num_probes = str(num_probes) if num_probes != None else ""
            
            # Write the unit values
            self.output_file_handle.write("\t\t<unit num=\"" + unit_num + "\">\n")
            self.output_file_handle.write("\t\t\t<unitType>" + unit_type + "</unitType>\n")
            self.output_file_handle.write("\t\t\t<numCells>" + num_probes + "</numCells>\n")
            self.output_file_handle.write("\t\t\t<cells>\n")
            
            cells = qc_unit_cell_data[unit_num]            
            
            for cell_row in cells:
                # Get the cell values
                cell_num = cell_row["cell_num"]
                cell_num = str(cell_num) if cell_num != None else ""
                
                x_coord = cell_row["x_coord"]
                x_coord = str(x_coord) if x_coord != None else ""
                
                y_coord = cell_row["y_coord"]
                y_coord = str(y_coord) if y_coord != None else ""
                 
                probe_id = cell_row["probe_id"]
                probe_id = str(probe_id) if probe_id != None else ""
                
                probe = cell_row["probe"]
                probe = str(probe) if probe != None else ""
                
                plen = cell_row["plen"]
                plen = str(plen) if plen != None else ""
                
                atom = cell_row["atom"]
                atom = str(atom) if atom != None else ""
                
                affy_index = cell_row["affy_index"]
                affy_index = str(affy_index) if affy_index != None else ""
                
                match = cell_row["match"]
                match = str(match) if match != None else ""
                
                bg = cell_row["bg"]
                bg = str(bg) if bg != None else ""
                
                cycles = cell_row["cycles"]
                cycles = str(cycles) if cycles != None else ""
                
                # Write the cell values
                self.output_file_handle.write("\t\t\t\t<cell id=\"" + probe_id + "\">\n")
                self.output_file_handle.write("\t\t\t\t\t<x>" + x_coord + "</x>\n")
                self.output_file_handle.write("\t\t\t\t\t<y>" + y_coord + "</y>\n")
                self.output_file_handle.write("\t\t\t\t\t<probe>" + probe + "</probe>\n")
                self.output_file_handle.write("\t\t\t\t\t<plen>" + plen + "</plen>\n")
                self.output_file_handle.write("\t\t\t\t\t<affyIndex>" + affy_index + "</affyIndex>\n")
                self.output_file_handle.write("\t\t\t\t\t<match>" + match + "</match>\n")
                self.output_file_handle.write("\t\t\t\t\t<bg>" + bg + "</bg>\n")
                self.output_file_handle.write("\t\t\t\t\t<cycles>" + cycles + "</cycles>\n")
                self.output_file_handle.write("\t\t\t\t</cell>\n")
                
            self.output_file_handle.write("\t\t\t<cells>\n")
            self.output_file_handle.write("\t\t</unit>\n")
            
        self.output_file_handle.write("\t</qcUnits>\n")
            
    def __writeUnitSection(self):
        unit_data = self.cdf_sql.getUnitData(return_type="SQLITE3")
        unit_block_data = self.cdf_sql.getUnitBlockData(return_type="HASH")
        unit_block_cell_data = self.cdf_sql.getUnitBlockCellData(return_type="HASH")
        
        self.output_file_handle.write("\t<units>\n")
        
        for unit_row in unit_data:
            # Get the unit values
            unit_num = unit_row["unit_num"]
            unit_num = str(unit_num) if unit_num != None else ""
            
            unit_name = unit_row["unit_name"]
            unit_name = str(unit_name) if unit_name != None else ""
            
            direction = unit_row["direction"]
            direction = str(direction) if direction != None else ""
            
            num_atoms = unit_row["num_atoms"]
            num_atoms = str(num_atoms) if num_atoms != None else ""
            
            num_probes = unit_row["num_probes"]
            num_probes = str(num_probes) if num_probes != None else ""
            
            unit_type = unit_row["unit_type"]
            unit_type = str(unit_type) if unit_type != None else ""
            
            num_blocks = unit_row["num_blocks"]
            num_blocks = str(num_blocks) if num_blocks != None else ""
            
            mutation_type = unit_row["mutation_type"]
            mutation_type = str(mutation_type) if mutation_type != None else ""
            
            # Write the unit values
            self.output_file_handle.write("\t\t<unit num=\"" + unit_num + "\">\n")
            self.output_file_handle.write("\t\t\t<unitName>" + unit_name + "</unitName>\n")
            self.output_file_handle.write("\t\t\t<direction>" + direction + "</direction>\n")
            self.output_file_handle.write("\t\t\t<numAtoms>" + num_atoms + "</numAtoms>\n")
            self.output_file_handle.write("\t\t\t<numCells>" + num_probes + "</numCells>\n")
            self.output_file_handle.write("\t\t\t<unitType>" + unit_type + "</unitType>\n")
            self.output_file_handle.write("\t\t\t<numBlocks>" + num_blocks + "</numBlocks>\n")
            self.output_file_handle.write("\t\t\t<mutationType>" + mutation_type + "</mutationType>\n")
            
            self.output_file_handle.write("\t\t\t<unitBlocks>\n")
            
            block_rows = unit_block_data[unit_num]
            
            for block_row in block_rows:
                # Get the block values
                block_num = block_row["block_num"]
                block_num = str(block_num) if block_num != None else ""
                
                block_name = block_row["block_name"]
                block_name = str(block_name) if block_name != None else ""
                    
                wobble = block_row["wobble"]
                wobble = str(wobble) if wobble != None else ""
                    
                allele = block_row["allele"]
                allele = str(allele) if allele != None else ""
                    
                channel = block_row["channel"]
                channel = str(channel) if channel != None else ""
                    
                rep_type = block_row["rep_type"]
                rep_type = str(rep_type) if rep_type != None else ""
                    
                num_atoms = block_row["num_atoms"]
                num_atoms = str(num_atoms) if num_atoms != None else ""
                    
                num_cells = block_row["num_cells"]
                num_cells = str(num_cells) if num_cells != None else ""
                    
                start_pos = block_row["start_pos"]
                start_pos = str(start_pos) if start_pos != None else ""
                    
                stop_pos = block_row["stop_pos"]
                stop_pos = str(stop_pos) if stop_pos != None else ""
                    
                direction = block_row["direction"]
                direction = str(direction) if direction != None else ""
                    
                block_key = str(unit_num) + "." + str(block_num)                
                cell_rows = unit_block_cell_data[block_key]
                
                # Write the block values
                self.output_file_handle.write("\t\t\t\t<block num=\"" + block_num + "\">\n")
                self.output_file_handle.write("\t\t\t\t\t<blockName>" + block_name + "</blockName>\n")
                self.output_file_handle.write("\t\t\t\t\t<wobble>" + wobble + "</wobble>\n")
                self.output_file_handle.write("\t\t\t\t\t<allele>" + allele + "</allele>\n")
                self.output_file_handle.write("\t\t\t\t\t<channel>" + channel + "</channel>\n")
                self.output_file_handle.write("\t\t\t\t\t<repType>" + rep_type + "</repType>\n")
                self.output_file_handle.write("\t\t\t\t\t<numAtoms>" + num_atoms + "</numAtoms>\n")
                self.output_file_handle.write("\t\t\t\t\t<numCells>" + num_cells + "</numCells>\n")
                self.output_file_handle.write("\t\t\t\t\t<startPos>" + start_pos + "</startPos>\n")
                self.output_file_handle.write("\t\t\t\t\t<stopPos>" + stop_pos + "</stopPos>\n")
                self.output_file_handle.write("\t\t\t\t\t<direction>" + direction + "</direction>\n")
                
                self.output_file_handle.write("\t\t\t\t\t<unitBlockCells>\n")
                
                for cell_row in cell_rows:
                    # Get the cell values
                    cell_num = cell_row["cell_num"]
                    cell_num = str(cell_num) if cell_num != None else ""
                    
                    x_coord = cell_row["x_coord"]
                    y_coord = cell_row["y_coord"]
                    
                    probe_id = AffyHelperFunctions.getAffyHash(x=x_coord, y=y_coord, num_cols=self.num_columns)
                    
                    x_coord = str(x_coord) if x_coord != None else ""
                    y_coord = str(y_coord) if y_coord != None else ""
                    probe_id = str(probe_id) if probe_id != None else ""
                    
                    probe = cell_row["probe"]
                    probe = str(probe) if probe != None else ""
                    
                    feat = cell_row["feat"]
                    feat = str(feat) if feat != None else ""
                    
                    qual = cell_row["qual"]
                    qual = str(qual) if qual != None else ""
                    
                    expos = cell_row["expos"]
                    expos = str(expos) if expos != None else ""
                    
                    plen = cell_row["plen"]
                    plen = str(plen) if plen != None else ""
                    
                    pos = cell_row["pos"]
                    pos = str(pos) if pos != None else ""
                    
                    cbase = cell_row["cbase"]
                    cbase = str(cbase) if cbase != None else ""
                    
                    pbase = cell_row["pbase"]
                    pbase = str(pbase) if pbase != None else ""
                    
                    tbase = cell_row["tbase"]
                    tbase = str(tbase) if tbase != None else ""
                    
                    atom = cell_row["atom"]
                    atom = str(atom) if atom != None else ""
                    
                    affy_index = cell_row["affy_index"]
                    affy_index = str(affy_index) if affy_index != None else ""
                    
                    affy_group = cell_row["affy_group"]
                    affy_group = str(affy_group) if affy_group != None else ""
                    
                    codonind = cell_row["codonind"]
                    codonind = str(codonind) if codonind != None else ""
                    
                    codon = cell_row["codon"]
                    codon = str(codon) if codon != None else ""
                    
                    regiontype = cell_row["regiontype"]
                    regiontype = str(regiontype) if regiontype != None else ""
                    
                    region = cell_row["region"]
                    region = str(region) if region != None else ""
                    
                    probe_type = int(cell_row["probe_type"])
                    if (probe_type == 1):
                        probe_type = "PM"
                    elif (probe_type == 2):
                        probe_type = "MM"
                    else:
                        probe_type = ""
                    
                    # Write the cell values
                    self.output_file_handle.write("\t\t\t\t\t\t<cell id=\"" + probe_id + "\">\n")
                    
                    self.output_file_handle.write("\t\t\t\t\t\t\t<x>" + x_coord + "</x>\n")
                    self.output_file_handle.write("\t\t\t\t\t\t\t<y>" + y_coord + "</y>\n")
                    self.output_file_handle.write("\t\t\t\t\t\t\t<probe>" + probe + "</probe>\n")
                    self.output_file_handle.write("\t\t\t\t\t\t\t<feat>" + feat + "</feat>\n")
                    self.output_file_handle.write("\t\t\t\t\t\t\t<qual>" + qual + "</qual>\n")
                    self.output_file_handle.write("\t\t\t\t\t\t\t<expos>" + expos + "</expos>\n")
                    self.output_file_handle.write("\t\t\t\t\t\t\t<plen>" + plen + "</plen>\n")
                    self.output_file_handle.write("\t\t\t\t\t\t\t<pos>" + pos + "</pos>\n")
                    self.output_file_handle.write("\t\t\t\t\t\t\t<cbase>" + cbase + "</cbase>\n")
                    self.output_file_handle.write("\t\t\t\t\t\t\t<pbase>" + pbase + "</pbase>\n")
                    self.output_file_handle.write("\t\t\t\t\t\t\t<tbase>" + tbase + "</tbase>\n")
                    self.output_file_handle.write("\t\t\t\t\t\t\t<atom>" + atom + "</atom>\n")
                    self.output_file_handle.write("\t\t\t\t\t\t\t<affyIndex>" + affy_index + "</affyIndex>\n")
                    self.output_file_handle.write("\t\t\t\t\t\t\t<affyGroup>" + affy_group + "</affyGroup>\n")
                    self.output_file_handle.write("\t\t\t\t\t\t\t<codonInd>" + codonind + "</codonInd>\n")
                    self.output_file_handle.write("\t\t\t\t\t\t\t<codon>" + codon + "</codon>\n")
                    self.output_file_handle.write("\t\t\t\t\t\t\t<regionType>" + regiontype + "</regionType>\n")
                    self.output_file_handle.write("\t\t\t\t\t\t\t<region>" + region + "</region>\n")                            
                    self.output_file_handle.write("\t\t\t\t\t\t\t<probeType>" + probe_type + "</probeType>\n")
                    
                    self.output_file_handle.write("\t\t\t\t\t\t</cell>\n")
                    
            self.output_file_handle.write("\t\t\t\t\t<unitBlockCells>\n")                        
            self.output_file_handle.write("\t\t\t\t</block>\n")
            
            self.output_file_handle.write("\t\t\t</unitBlocks>\n")
            self.output_file_handle.write("\t\t</unit>\n")
                    
        self.output_file_handle.write("\t</units>\n")
        
#========================================================================================
#========================================================================================

class SqliteAffyExprAsciiCdfDefaultSpecDelimWriter:
    def __init__(self, db_conn, spec_id, output_dir, delim=","):
        self.db_conn = db_conn
        self.spec_id = spec_id
        self.output_dir = output_dir
        self.delim = delim
        
        self.spec_sql = SqliteSpecSql(db_conn=db_conn)
        spec_exists = self.spec_sql.specExists(spec_id=self.spec_id)
        
        if (not spec_exists):
            raise(StandardError, "The specified spec does not exist.")
        
        is_default_spec = self.spec_sql.isDefaultSpec(spec_id=self.spec_id)
        if (not is_default_spec):
            raise(StandardError, "The specified spec is not a default spec.")
        
        self.cdf_sql = SqliteAffyExprAsciiCdfSql(db_conn=db_conn, spec_id=spec_id)
        
        header_data = self.cdf_sql.getHeaderData().datarows[0]
        self.version_num = header_data["version_num"]
        self.num_columns = header_data["num_columns"]
            
        file_name_prefix = spec_id.upper()
        file_name_prefix = file_name_prefix.replace(" ", "_")
        
        self.header_file_path = self.output_dir + "/" + file_name_prefix + "_HEADER.csv"
        self.qc_unit_file_path = self.output_dir + "/" + file_name_prefix + "_QC_UNITS.csv"
        self.qc_unit_cell_file_path = self.output_dir + "/" + file_name_prefix + "_QC_UNIT_CELLS.csv"
        self.unit_file_path = self.output_dir + "/" + file_name_prefix + "_UNITS.csv"
        self.unit_block_file_path = self.output_dir + "/" + file_name_prefix + "_UNIT_BLOCKS.csv"
        self.unit_block_cell_file_path = self.output_dir + "/" + file_name_prefix + "_UNIT_BLOCK_CELLS.csv"
        
    def write(self):
        if (not os.path.exists(self.output_dir)):
            os.makedirs(self.output_dir)
          
        self.__writeHeaderFiles()
        self.__writeQCUnitFiles()
        self.__writeUnitFiles()
        
    def __writeHeaderFiles(self):        
        default_spec_header_data = self.cdf_sql.getHeaderData(return_type="SQLITE3")[0]
        
        # Get the CDF header data        
        version_num = default_spec_header_data["version_num"]
        version_num = str(version_num) if version_num != None else ""

        array_name = default_spec_header_data["array_name"]
        array_name = str(array_name) if array_name != None else ""
        
        num_rows = default_spec_header_data["num_rows"]
        num_rows = str(num_rows) if num_rows != None else ""
        
        num_columns = default_spec_header_data["num_columns"]
        num_columns = str(num_columns) if num_columns != None else ""
        
        num_units = default_spec_header_data["num_units"]
        num_units = str(num_units) if num_units != None else ""
        
        max_unit_num = default_spec_header_data["max_unit_num"]
        max_unit_num = str(max_unit_num) if max_unit_num != None else ""
        
        num_qc_units = default_spec_header_data["num_qc_units"]
        num_qc_units = str(num_qc_units) if num_qc_units != None else ""
        
        refseq = default_spec_header_data["refseq"]
        refseq = str(refseq) if refseq != None else ""
        
        # Write the header data to ouput file
        header_output_fh = open(self.header_file_path, 'w')
        
        columns_list = [
            "Version Number",
            "Array Name",
            "Number of Columns",
            "Number of Rows",
            "Number of Units",
            "Maximum Unit Number",
            "Number of QC Units",
            "RefSeq"    
        ]
        
        columns = string.join(columns_list, self.delim) + "\n"
        header_output_fh.write(columns)
        
        line_list = [version_num, array_name, num_columns, num_rows, num_units, max_unit_num, num_qc_units, refseq]
        line_list = map(str, line_list)
        line = string.join(line_list, self.delim) + "\n"
        header_output_fh.write(line)
        
        header_output_fh.close()
        
    def __writeQCUnitFiles(self):        
        # Get unit and cell data
        qc_unit_data = self.cdf_sql.getQCUnitData(return_type="SQLITE3")
        qc_unit_cell_data = self.cdf_sql.getQCUnitCellData(return_type="HASH")
        
        # Open output files
        unit_output_fh = open(self.qc_unit_file_path, 'w')
        cell_output_fh = open(self.qc_unit_cell_file_path, 'w')
        
        # Write header for the QC units file
        unit_columns_list = [
            "UnitNumber",
            "UnitType",
            "NumberOfCells"
        ]
        
        unit_columns = string.join(unit_columns_list, self.delim) + "\n"
        unit_output_fh.write(unit_columns)
        
        # Write header for the QC unit cells file
        cell_columns_list = [
            "UnitNumber",
            "CellNumber",
            "HashIndex",
            "X",
            "Y",
            "PROBE",
            "PLEN",
            "ATOM",
            "INDEX",
            "MATCH",
            "BG",
            "CYCLES"
        ]
        
        cell_columns = string.join(cell_columns_list, self.delim) + "\n"
        cell_output_fh.write(cell_columns)
        
        for unit_row in qc_unit_data:
            # Get the unit values
            unit_num = unit_row["unit_num"]
            unit_num = str(unit_num) if unit_num != None else ""      
            
            unit_type = unit_row["unit_type"]
            unit_type = str(unit_type) if unit_type != None else ""      
            
            num_probes = unit_row["num_probes"]
            num_probes = str(num_probes) if num_probes != None else ""
            
            # Write unit data values to the unit file
            line_list = [unit_num, unit_type, num_probes]
            line_list = map(str, line_list)
            line = string.join(line_list, self.delim) + "\n"
            unit_output_fh.write(line)
            
            cells = qc_unit_cell_data[unit_num]            
            
            for cell_row in cells:
                # Get the cell values
                cell_num = cell_row["cell_num"]
                cell_num = str(cell_num) if cell_num != None else ""
                
                x_coord = cell_row["x_coord"]
                x_coord = str(x_coord) if x_coord != None else ""
                
                y_coord = cell_row["y_coord"]
                y_coord = str(y_coord) if y_coord != None else ""
                
                probe_id = cell_row["probe_id"]
                probe_id = str(probe_id) if probe_id != None else ""
                
                probe = cell_row["probe"]
                probe = str(probe) if probe != None else ""
                
                plen = cell_row["plen"]
                plen = str(plen) if plen != None else ""
                
                atom = cell_row["atom"]
                atom = str(atom) if atom != None else ""
                
                affy_index = cell_row["affy_index"]
                affy_index = str(affy_index) if affy_index != None else ""
                
                match = cell_row["match"]
                match = str(match) if match != None else ""
                
                bg = cell_row["bg"]
                bg = str(bg) if bg != None else ""
                
                cycles = cell_row["cycles"]
                cycles = str(cycles) if cycles != None else ""
                cycles = cycles.replace("\n", "")
                cycles = cycles.replace("\r", "")
                
                # Write cell data values to the unit cell file
                line_list = [unit_num,  cell_num, probe_id, x_coord, y_coord, probe, plen, atom, affy_index, match, bg, cycles]
                line_list = map(str, line_list)
                line = string.join(line_list, self.delim) + "\n"
                cell_output_fh.write(line)
            
    def __writeUnitFiles(self):
        # Get unit, block and cell data from DB
        unit_data = self.cdf_sql.getUnitData(return_type="SQLITE3")
        unit_block_data = self.cdf_sql.getUnitBlockData(return_type="HASH")
        unit_block_cell_data = self.cdf_sql.getUnitBlockCellData(return_type="HASH")
        
        # Open output files
        unit_output_fh = open(self.unit_file_path, 'w')
        block_output_fh = open(self.unit_block_file_path, 'w')
        cell_output_fh = open(self.unit_block_cell_file_path, 'w')
        
        # Write header for the units file
        unit_columns_list = [
            "UnitNumber",
            "Name",
            "Direction",
            "NumAtoms",
            "NumCells",
            "UnitType",
            "NumberBlocks",
            "MutationType"
        ]
        
        unit_columns = string.join(unit_columns_list, self.delim) + "\n"
        unit_output_fh.write(unit_columns)
        
        # Write header for the unit blocks file
        block_columns_list = [
            "UnitNumber",
            "BlockNumber",
            "Name",
            "Wobble",
            "Allele",
            "Channel",
            "RepType",
            "NumAtoms",
            "NumCells",
            "StartPosition",
            "StopPosition",
            "Direction"
        ]
            
        block_columns = string.join(block_columns_list, self.delim) + "\n"
        block_output_fh.write(block_columns)
        
        # Write header for the unit block cells file
        cell_columns_list = [
            "UnitNumber",
            "BlockNumber",
            "CellNumber",
            "HashIndex",
            "X",
            "Y",
            "PROBE",
            "FEAT",
            "QUAL",
            "EXPOS",
            "PLEN",
            "POS",
            "CBASE",
            "PBASE",
            "TBASE",
            "ATOM",
            "INDEX",
            "GROUP",
            "CODONIND",
            "CODON",
            "REGIONTYPE",
            "REGION",
            "ProbeType"
        ]
        
        cell_columns = string.join(cell_columns_list, self.delim) + "\n"
        cell_output_fh.write(cell_columns)
        
        for unit_row in unit_data:
            # Get the unit values
            unit_num = unit_row["unit_num"]
            unit_num = str(unit_num) if unit_num != None else ""
            
            unit_name = unit_row["unit_name"]
            unit_name = str(unit_name) if unit_name != None else ""
            
            direction = unit_row["direction"]
            direction = str(direction) if direction != None else ""
            
            num_atoms = unit_row["num_atoms"]
            num_atoms = str(num_atoms) if num_atoms != None else ""
            
            num_probes = unit_row["num_probes"]
            num_probes = str(num_probes) if num_probes != None else ""
            
            unit_type = unit_row["unit_type"]
            unit_type = str(unit_type) if unit_type != None else ""
            
            num_blocks = unit_row["num_blocks"]
            num_blocks = str(num_blocks) if num_blocks != None else ""
            
            mutation_type = unit_row["mutation_type"]
            mutation_type = str(mutation_type) if mutation_type != None else ""
            
            # Write unit values to the unit file
            line_list = [unit_num, unit_name, direction, num_atoms, num_probes, unit_type, num_blocks, mutation_type]
            line_list = map(str, line_list)
            line = string.join(line_list, self.delim) + "\n"
            unit_output_fh.write(line)
            
            block_rows = unit_block_data[unit_num]
            
            for block_row in block_rows:
                # Get the block values
                block_num = block_row["block_num"]
                block_num = str(block_num) if block_num != None else ""
                
                block_name = block_row["block_name"]
                block_name = str(block_name) if block_name != None else ""
                    
                wobble = block_row["wobble"]
                wobble = str(wobble) if wobble != None else ""
                    
                allele = block_row["allele"]
                allele = str(allele) if allele != None else ""
                    
                channel = block_row["channel"]
                channel = str(channel) if channel != None else ""
                    
                rep_type = block_row["rep_type"]
                rep_type = str(rep_type) if rep_type != None else ""
                    
                num_atoms = block_row["num_atoms"]
                num_atoms = str(num_atoms) if num_atoms != None else ""
                    
                num_cells = block_row["num_cells"]
                num_cells = str(num_cells) if num_cells != None else ""
                    
                start_pos = block_row["start_pos"]
                start_pos = str(start_pos) if start_pos != None else ""
                    
                stop_pos = block_row["stop_pos"]
                stop_pos = str(stop_pos) if stop_pos != None else ""
                    
                direction = block_row["direction"]
                direction = str(direction) if direction != None else ""
                
                # Write block values to the block file
                line_list = [unit_num, block_num, block_name, wobble, allele, channel, rep_type,
                             num_atoms, num_cells, start_pos, stop_pos, direction]
                line_list = map(str, line_list)
                line = string.join(line_list, self.delim) + "\n"
                block_output_fh.write(line)
                
                block_key = str(unit_num) + "." + str(block_num)                
                cell_rows = unit_block_cell_data[block_key]
                
                for cell_row in cell_rows:
                    # Get the cell values
                    cell_num = cell_row["cell_num"]
                    cell_num = str(cell_num) if cell_num != None else ""
                    
                    x_coord = cell_row["x_coord"]
                    y_coord = cell_row["y_coord"]
                    
                    probe_id = AffyHelperFunctions.getAffyHash(x=x_coord, y=y_coord, num_cols=self.num_columns)
                    
                    x_coord = str(x_coord) if x_coord != None else ""
                    y_coord = str(y_coord) if y_coord != None else ""
                    probe_id = str(probe_id) if probe_id != None else ""
                    
                    probe = cell_row["probe"]
                    probe = str(probe) if probe != None else ""
                    
                    feat = cell_row["feat"]
                    feat = str(feat) if feat != None else ""
                    
                    qual = cell_row["qual"]
                    qual = str(qual) if qual != None else ""
                    
                    expos = cell_row["expos"]
                    expos = str(expos) if expos != None else ""
                    
                    plen = cell_row["plen"]
                    plen = str(plen) if plen != None else ""
                    
                    pos = cell_row["pos"]
                    pos = str(pos) if pos != None else ""
                    
                    cbase = cell_row["cbase"]
                    cbase = str(cbase) if cbase != None else ""
                    
                    pbase = cell_row["pbase"]
                    pbase = str(pbase) if pbase != None else ""
                    
                    tbase = cell_row["tbase"]
                    tbase = str(tbase) if tbase != None else ""
                    
                    atom = cell_row["atom"]
                    atom = str(atom) if atom != None else ""
                    
                    affy_index = cell_row["affy_index"]
                    affy_index = str(affy_index) if affy_index != None else ""
                    
                    affy_group = cell_row["affy_group"]
                    affy_group = str(affy_group) if affy_group != None else ""
                    
                    codonind = cell_row["codonind"]
                    codonind = str(codonind) if codonind != None else ""
                    
                    codon = cell_row["codon"]
                    codon = str(codon) if codon != None else ""
                    
                    regiontype = cell_row["regiontype"]
                    regiontype = str(regiontype) if regiontype != None else ""
                    
                    region = cell_row["region"]
                    region = str(region) if region != None else ""
                    
                    probe_type = int(cell_row["probe_type"])
                    if (probe_type == 1):
                        probe_type = "PM"
                    elif (probe_type == 2):
                        probe_type = "MM"
                    else:
                        probe_type = ""
                    
                    # Write cell values to the cell file
                    line_list = [unit_num, block_num, cell_num, probe_id, x_coord, y_coord, probe, feat,
                                 qual, expos, plen, pos, cbase, pbase, tbase, atom, affy_index,
                                 affy_group, codonind, codon, regiontype, region, probe_type]
                    
                    line_list = map(str, line_list)
                    line = string.join(line_list, self.delim) + "\n"
                    cell_output_fh.write(line)
            
#========================================================================================
#========================================================================================

class SqliteAffyExprAsciiCdfDefaultSpecSingleDelimWriter:
    def __init__(self, db_conn, spec_id, output_file_path, delim=",", include_probe_seqs=True, prepend_data=None, prepend_header=None, 
                 postpend_data=None, postpend_header=None):
        self.db_conn = db_conn
        self.spec_id = spec_id
        self.output_file_path = output_file_path
        self.delim = delim
        self.include_probe_seqs = include_probe_seqs
        self.prepend_data = prepend_data
        self.prepend_header = prepend_header
        self.postpend_data = postpend_data
        self.postpend_header = postpend_header
        
        self.spec_sql = SqliteSpecSql(db_conn=db_conn)
        spec_exists = self.spec_sql.specExists(spec_id=self.spec_id)
        
        if (not spec_exists):
            raise(StandardError, "The specified spec does not exist.")
        
        is_default_spec = self.spec_sql.isDefaultSpec(spec_id=self.spec_id)
        if (not is_default_spec):
            raise(StandardError, "The specified spec is not a default spec.")
        
        self.cdf_sql = SqliteAffyExprAsciiCdfSql(db_conn=db_conn, spec_id=spec_id)
        
    def write(self):
        if (self.include_probe_seqs):
            probeset_def_data = self.cdf_sql.getProbeSetDefsWithSeqs(return_type="SQLITE3")        
        
            header_line_list = [
                "PROBE_SET_ID",
                "PM_PROBE_ID",
                "PM_X_COORD",
                "PM_Y_COORD",
                "PM_SEQ",
                "MM_PROBE_ID",
                "MM_X_COORD",
                "MM_Y_COORD",
                "MM_SEQ"
            ]            
        else:
            probeset_def_data = self.cdf_sql.getProbeSetDefs(return_type="SQLITE3")        
        
            header_line_list = [
                "PROBE_SET_ID",
                "PM_PROBE_ID",
                "PM_X_COORD",
                "PM_Y_COORD",
                "MM_PROBE_ID",
                "MM_X_COORD",
                "MM_Y_COORD"
            ]
        
        output_fh = open(self.output_file_path, 'w')
        
        if (self.prepend_header):
            header_line_list = self.prepend_header + header_line_list
            
        if (self.postpend_header):
            header_line_list = header_line_list + self.postpend_header
        
        columns = string.join(header_line_list, self.delim) + "\n"
        output_fh.write(columns)
        
        for row in probeset_def_data:
            if (self.include_probe_seqs):
                output_line_list = [row["probeset_id"], row["pm_probe_id"], row["pm_x_coord"], row["pm_y_coord"], row["pm_probe_seq"], 
                                    row["mm_probe_id"], row["mm_x_coord"], row["mm_y_coord"], row["mm_probe_seq"]]
            else:
                output_line_list = [row["probeset_id"], row["pm_probe_id"], row["pm_x_coord"], row["pm_y_coord"], row["mm_probe_id"], row["mm_x_coord"], row["mm_y_coord"]]
            
            if (self.prepend_data):
                output_line_list = self.prepend_data + output_line_list
                
            if (self.postpend_data):
                output_line_list = output_line_list + self.postpend_data
                
            output_line_list = map(str, output_line_list)
        
            output_line = string.join(output_line_list, self.delim) + "\n"
            output_fh.write(output_line)
        
        output_fh.close()
            
#========================================================================================
#========================================================================================

class SqliteAffyExprAsciiCdfCustomSpecWriter:
    def __init__(self, db_conn, spec_id, output_file_path):
        self.db_conn = db_conn
        self.spec_id = spec_id
        self.output_file_path = output_file_path
        self.output_file_handle = None
        
        self.spec_sql = SqliteSpecSql(db_conn=db_conn)
        spec_exists = self.spec_sql.specExists(spec_id=self.spec_id)
        
        if (not spec_exists):
            raise(StandardError, "The specified spec does not exist.")
        
        is_custom_spec = self.spec_sql.isCustomSpec(custom_spec_id=self.spec_id)
        if (not is_custom_spec):
            raise(StandardError, "The specified spec is not a custom spec.")
            
        self.cdf_sql = SqliteAffyExprAsciiCdfCustomSpecSql(db_conn=db_conn, custom_spec_id=spec_id)
           
        header_data = self.cdf_sql.getHeaderData(return_type="SQLITE3")[0]
        self.version_num = header_data["version_num"]
        
        self.qc_unit_start_locs = []
        self.unit_start_locs = []
        
        self.qc_unit_section_start_loc = None
        self.unit_section_start_loc = None
        
    def write(self):
        self.output_file_handle = open(self.output_file_path, 'w')
        
        self.__writeHeaderSection()
        self.__writeQCUnitSection()
        self.__writeUnitSection()
        
        self.output_file_handle.close()
        
    def __writeHeaderSection(self):        
        header_data = self.cdf_sql.getHeaderData(return_type="SQLITE3")[0]
        
#        unit_count = self.cdf_sql.getUnitCount()
#        qc_unit_count = self.cdf_sql.getQCUnitCount()
        
        self.output_file_handle.write("[CDF]\n")
        val = header_data["version_num"]
        val = str(val) if val != None  else ""
        line = "Version=" + val + "\n"
        self.output_file_handle.write(line)
        
        self.output_file_handle.write("\n")
        self.output_file_handle.write("[Chip]\n")

        val = header_data["array_name"]
        line = "Name=" + str(val) if val != None  else ""
        line = line + "\n"
        self.output_file_handle.write(line)
        
        val = header_data["num_rows"]
        val = str(val) if val != None  else ""
        line = "Rows=" + val + "\n"
        self.output_file_handle.write(line)
        
        val = header_data["num_columns"]
        val = str(val) if val != None  else ""
        line = "Cols=" + val + "\n"
        self.output_file_handle.write(line)
        
        val = header_data["num_units"]
        line = "NumberOfUnits=" + str(val) + "\n"
        self.output_file_handle.write(line)
        
        val = header_data["max_unit_num"]
        line = "MaxUnit=" + str(val) + "\n"
        self.output_file_handle.write(line)
        
        val = header_data["num_qc_units"]
        line = "NumQCUnits=" + str(val) + "\n"
        self.output_file_handle.write(line)
        
        val = header_data["refseq"]
        val = str(val) if val != None  else ""
        line = "ChipReference=" + val + "\n"
        self.output_file_handle.write(line)
        
    def __writeQCUnitSection(self):        
        column_mapping = {
            "CellHeader=X" : "x_coord",
            "Y" : "y_coord",
            "PROBE" : "probe",
            "PLEN" : "plen",
            "ATOM" : "atom",
            "INDEX" : "affy_index",
            "MATCH" : "match",
            "BG" : "bg",
            "CYCLES" : "cycles"
        }
        
        qc_unit_data = self.cdf_sql.getQCUnitData(return_type="SQLITE3")
        qc_unit_cell_data = self.cdf_sql.getQCUnitCellData(return_type="HASH")
        qc_unit_cell_header_data = self.cdf_sql.getQCUnitCellHeaderData(return_type="HASH")
        
        self.output_file_handle.write("\n")
        
        for unit_row in qc_unit_data:
            unit_num = unit_row["unit_num"]
            key = str(unit_num)         
            
            self.output_file_handle.write("[QC" + str(unit_num) + "]\n")
            
            val = unit_row["unit_type"]
            if (val != None):
                line = "Type=" + str(val) + "\n" if val != None  else ""
                self.output_file_handle.write(line)
            
            val = unit_row["num_probes"]
            if (val != None):
                line = "NumberCells=" + str(val) + "\n" if val != None  else ""
                self.output_file_handle.write(line)
            
            cell_header = str(qc_unit_cell_header_data[key][0]["cell_header"])
            cell_header_list = cell_header.split("\t")
            
            cells = qc_unit_cell_data[key]
            
            self.output_file_handle.write(cell_header + "\n")
            
            for cell_row in cells:
                cell_num = cell_row["cell_num"]
                
                line_list = []
                for file_column_name in cell_header_list:
                    db_column_name = column_mapping[file_column_name]
                    
                    if (db_column_name == "x_coord"):
                        val = "Cell" + str(cell_num) + "=" + str(cell_row[db_column_name])
                    else:
                        val = str(cell_row[db_column_name]) if cell_row[db_column_name] != None else ""
                        val = val.replace("\n", "")
                    
                    line_list.append(val)
                
                line_list = map(str, line_list)    
                line = string.join(line_list, "\t") + "\n"
                self.output_file_handle.write(line)
            
            self.output_file_handle.write("\n")
            
    def __writeUnitSection(self):
        column_mapping = {
            "CellHeader=X" : "x_coord",
            "Y" : "y_coord",
            "PROBE" : "probe",
            "FEAT" : "feat",
            "QUAL" : "qual",
            "EXPOS" : "expos",
            "PLEN" : "plen",
            "POS" : "pos",
            "CBASE" : "cbase",
            "PBASE" : "pbase",
            "TBASE" : "tbase",
            "ATOM" : "atom",
            "INDEX" : "affy_index",
            "GROUP" : "affy_group",
            "CODONIND" : "codonind",
            "CODON" : "codon",
            "REGIONTYPE" : "regiontype",
            "REGION" : "region"
        }
        
        cell_header_list = []
        cell_header_list.append("CellHeader=X")
        cell_header_list.append("Y")
        cell_header_list.append("PROBE")
        cell_header_list.append("FEAT")
        cell_header_list.append("QUAL")
        cell_header_list.append("EXPOS")
        
        if (self.version_num in ["GC4.0", "GC5.0"]):
            cell_header_list.append("PLEN")
        
        cell_header_list.append("POS")
        cell_header_list.append("CBASE")
        cell_header_list.append("PBASE")
        cell_header_list.append("TBASE")
        cell_header_list.append("ATOM")
        cell_header_list.append("INDEX")
        
        if (self.version_num in ["GC4.0", "GC5.0"]):
            cell_header_list.append("GROUP")
        
        if (self.version_num != "GC1.0"):
            cell_header_list.append("CODONIND")
            cell_header_list.append("CODON")
            cell_header_list.append("REGIONTYPE")
            cell_header_list.append("REGION")
        
        cell_header = string.join(cell_header_list, "\t")
        
        start_time = time.time()
        unit_data = self.cdf_sql.getUnitData(return_type="SQLITE3")
        end_time = time.time()
        print("Retrieved unit data in " + str(end_time-start_time) + " seconds!")
        
        start_time = time.time()
        unit_block_cell_data = self.cdf_sql.getUnitBlockCellData(return_type="HASH")
        end_time = time.time()
        print("Retrieved unit block cell data in " + str(end_time-start_time) + " seconds!")

#        self.output_file_handle.write("\n")
        
        unit_num = 1
        
        for unit_row in unit_data:
            self.output_file_handle.write("[Unit" + str(unit_num) + "]\n")
            
            probeset_id = str(unit_row["probeset_id"])
            
            self.output_file_handle.write("Name=NONE\n")
            # TODO: user needs to indicate direction in spec file
            self.output_file_handle.write("Direction=3\n")
            
            num_atoms = unit_row["num_atoms"]
            if (num_atoms != None):   
                line = "NumAtoms=" + str(num_atoms) + "\n"
                self.output_file_handle.write(line)
            
            num_probes = unit_row["num_probes"]
            if (num_probes != None):          
                line = "NumCells=" + str(num_probes) + "\n"
                self.output_file_handle.write(line)
            
            self.output_file_handle.write("UnitNumber=" + str(unit_num) + "\n")
            self.output_file_handle.write("UnitType=3\n")
            self.output_file_handle.write("NumberBlocks=1\n")
            
            self.output_file_handle.write("\n")
            
            self.output_file_handle.write("[Unit" + str(unit_num) + "_Block1]\n")
            self.output_file_handle.write("Name=" + probeset_id + "\n")
            self.output_file_handle.write("BlockNumber=1\n")
            self.output_file_handle.write("NumAtoms=" + str(num_atoms) + "\n")
            self.output_file_handle.write("NumCells=" + str(num_probes) + "\n")
            self.output_file_handle.write("StartPosition=1\n")
            self.output_file_handle.write("StopPosition=" + str(num_atoms) + "\n")
                
            block_key = str(probeset_id)
            
            self.output_file_handle.write(cell_header + "\n")
            
            cell_rows = unit_block_cell_data[block_key]
            
            cell_num = 1
            
            for cell_row in cell_rows:
                cbase = str(cell_row["cbase"])
                pbase = str(cell_row["pbase"])
                tbase = str(cell_row["tbase"])
                default_spec_probe_type = int(cell_row["default_spec_probe_type"])
                custom_spec_probe_type = int(cell_row["custom_spec_probe_type"])
                
                # Transform PM probe to MM probe
                if (default_spec_probe_type == 1 and custom_spec_probe_type == 2):
                    tbase = pbase
                    cbase = pbase
                # Transform MM probe to PM probe
                elif (default_spec_probe_type == 2 and custom_spec_probe_type == 1):
                    if (pbase == "G"):
                        tbase = "C"
                        cbase = "C"
                    elif (pbase == "C"):
                        tbase = "G"
                        cbase = "G"
                    elif (pbase == "A"):
                        tbase = "T"
                        cbase = "T"
                    elif (pbase == "T"):
                        tbase = "A"
                        cbase = "A"
                
                line_list = []
                for file_column_name in cell_header_list:
                    db_column_name = column_mapping[file_column_name]
                    
                    if (db_column_name == "x_coord"):
                        val = "Cell" + str(cell_num) + "=" + str(cell_row[db_column_name])
                    elif (db_column_name == "cbase"): val = cbase
                    elif (db_column_name == "pbase"): val = pbase
                    elif (db_column_name == "tbase"): val = tbase
                    else:            
                        val = str(cell_row[db_column_name]) if cell_row[db_column_name] != None else "-999"
                        val = val.replace("\n", "")
                    
                    line_list.append(val)
                
                line_list = map(str, line_list)    
                line = string.join(line_list, "\t") + "\n"
                self.output_file_handle.write(line)
                
                cell_num += 1
            
            self.output_file_handle.write("\n\n")
            
            unit_num += 1

#class SqliteAffyExprAsciiCdfCustomSpecWriter:
#    def __init__(self, db_conn, spec_id, output_file_path):
#        self.db_conn = db_conn
#        self.spec_id = spec_id
#        self.output_file_path = output_file_path
#        self.output_file_handle = None
#        
#        self.spec_sql = SqliteSpecSql(db_conn=db_conn)
#        spec_exists = self.spec_sql.specExists(spec_id=self.spec_id)
#        
#        if (not spec_exists):
#            raise(StandardError, "The specified spec does not exist.")
#        
#        is_custom_spec = self.spec_sql.isCustomSpec(custom_spec_id=self.spec_id)
#        if (not is_custom_spec):
#            raise(StandardError, "The specified spec is not a custom spec.")
#            
#        self.cdf_sql = SqliteAffyExprAsciiCdfCustomSpecSql(db_conn=db_conn, custom_spec_id=spec_id)
#           
#        header_data = self.cdf_sql.getHeaderData(return_type="SQLITE3")[0]
#        self.version_num = header_data["version_num"]
#        
#        self.qc_unit_start_locs = []
#        self.unit_start_locs = []
#        
#        self.qc_unit_section_start_loc = None
#        self.unit_section_start_loc = None
#        
#    def write(self):
#        self.output_file_handle = open(self.output_file_path, 'w')
#        
#        self.__writeHeaderSection()
#        self.__writeQCUnitSection()
#        self.__writeUnitSection()
#        
#        self.output_file_handle.close()
#        
#    def __writeHeaderSection(self):        
#        default_spec_header_data = self.cdf_sql.getHeaderData(return_type="SQLITE3")[0]
#        
#        unit_count = self.cdf_sql.getUnitCount()
#        qc_unit_count = self.cdf_sql.getQCUnitCount()
#        
#        self.output_file_handle.write("[CDF]\n")
#        val = default_spec_header_data["version_num"]
#        val = str(val) if val != None  else ""
#        line = "Version=" + val + "\n"
#        self.output_file_handle.write(line)
#        
#        self.output_file_handle.write("\n")
#        self.output_file_handle.write("[Chip]\n")
#
#        val = default_spec_header_data["array_name"]
#        line = "Name=" + str(val) if val != None  else ""
#        line = line + "\n"
#        self.output_file_handle.write(line)
#        
#        val = default_spec_header_data["num_rows"]
#        val = str(val) if val != None  else ""
#        line = "Rows=" + val + "\n"
#        self.output_file_handle.write(line)
#        
#        val = default_spec_header_data["num_columns"]
#        val = str(val) if val != None  else ""
#        line = "Cols=" + val + "\n"
#        self.output_file_handle.write(line)
#        
#        line = "NumberOfUnits=" + str(unit_count) + "\n"
#        self.output_file_handle.write(line)
#        
#        line = "MaxUnit=" + str(unit_count) + "\n"
#        self.output_file_handle.write(line)
#        
#        line = "NumQCUnits=" + str(qc_unit_count) + "\n"
#        self.output_file_handle.write(line)
#        
#        val = default_spec_header_data["refseq"]
#        val = str(val) if val != None  else ""
#        line = "ChipReference=" + val + "\n"
#        self.output_file_handle.write(line)
#        
#    def __writeQCUnitSection(self):        
#        column_mapping = {
#            "CellHeader=X" : "x_coord",
#            "Y" : "y_coord",
#            "PROBE" : "probe",
#            "PLEN" : "plen",
#            "ATOM" : "atom",
#            "INDEX" : "affy_index",
#            "MATCH" : "match",
#            "BG" : "bg",
#            "CYCLES" : "cycles"
#        }
#        
#        qc_unit_data = self.cdf_sql.getQCUnitData(return_type="SQLITE3")
#        qc_unit_cell_data = self.cdf_sql.getQCUnitCellData(return_type="HASH")
#        qc_unit_cell_header_data = self.cdf_sql.getQCUnitCellHeaderData(return_type="HASH")
#        
#        self.output_file_handle.write("\n")
#        
#        for unit_row in qc_unit_data:
#            unit_num = unit_row["unit_num"]
#            key = str(unit_num)         
#            
#            self.output_file_handle.write("[QC" + str(unit_num) + "]\n")
#            
#            val = unit_row["unit_type"]
#            if (val != None):
#                line = "Type=" + str(val) + "\n" if val != None  else ""
#                self.output_file_handle.write(line)
#            
#            val = unit_row["num_probes"]
#            if (val != None):
#                line = "NumberCells=" + str(val) + "\n" if val != None  else ""
#                self.output_file_handle.write(line)
#            
#            cell_header = str(qc_unit_cell_header_data[key][0]["cell_header"])
#            cell_header_list = cell_header.split("\t")
#            
#            cells = qc_unit_cell_data[key]
#            
#            self.output_file_handle.write(cell_header + "\n")
#            
#            for cell_row in cells:
#                cell_num = cell_row["cell_num"]
#                
#                line_list = []
#                for file_column_name in cell_header_list:
#                    db_column_name = column_mapping[file_column_name]
#                    
#                    if (db_column_name == "x_coord"):
#                        val = "Cell" + str(cell_num) + "=" + str(cell_row[db_column_name])
#                    else:
#                        val = str(cell_row[db_column_name]) if cell_row[db_column_name] != None else ""
#                        val = val.replace("\n", "")
#                    
#                    line_list.append(val)
#                
#                line_list = map(str, line_list)    
#                line = string.join(line_list, "\t") + "\n"
#                self.output_file_handle.write(line)
#            
#            self.output_file_handle.write("\n")
#            
#    def __writeUnitSection(self):
#        column_mapping = {
#            "CellHeader=X" : "x_coord",
#            "Y" : "y_coord",
#            "PROBE" : "probe",
#            "FEAT" : "feat",
#            "QUAL" : "qual",
#            "EXPOS" : "expos",
#            "PLEN" : "plen",
#            "POS" : "pos",
#            "CBASE" : "cbase",
#            "PBASE" : "pbase",
#            "TBASE" : "tbase",
#            "ATOM" : "atom",
#            "INDEX" : "affy_index",
#            "GROUP" : "affy_group",
#            "CODONIND" : "codonind",
#            "CODON" : "codon",
#            "REGIONTYPE" : "regiontype",
#            "REGION" : "region"
#        }
#        
#        cell_header_list = []
#        cell_header_list.append("CellHeader=X")
#        cell_header_list.append("Y")
#        cell_header_list.append("PROBE")
#        cell_header_list.append("FEAT")
#        cell_header_list.append("QUAL")
#        cell_header_list.append("EXPOS")
#        
#        if (self.version_num in ["GC4.0", "GC5.0"]):
#            cell_header_list.append("PLEN")
#        
#        cell_header_list.append("POS")
#        cell_header_list.append("CBASE")
#        cell_header_list.append("PBASE")
#        cell_header_list.append("TBASE")
#        cell_header_list.append("ATOM")
#        cell_header_list.append("INDEX")
#        
#        if (self.version_num in ["GC4.0", "GC5.0"]):
#            cell_header_list.append("GROUP")
#        
#        if (self.version_num != "GC1.0"):
#            cell_header_list.append("CODONIND")
#            cell_header_list.append("CODON")
#            cell_header_list.append("REGIONTYPE")
#            cell_header_list.append("REGION")
#        
#        cell_header = string.join(cell_header_list, "\t")
#        
#        start_time = time.time()
#        unit_data = self.cdf_sql.getUnitData(return_type="SQLITE3")
#        end_time = time.time()
#        print("Retrieved unit data in " + str(end_time-start_time) + " seconds!")
#        
#        start_time = time.time()
#        unit_block_cell_data = self.cdf_sql.getUnitBlockCellData(return_type="HASH")
#        end_time = time.time()
#        print("Retrieved unit block cell data in " + str(end_time-start_time) + " seconds!")
#
##        self.output_file_handle.write("\n")
#        
#        unit_num = 1
#        
#        for unit_row in unit_data:
#            self.output_file_handle.write("[Unit" + str(unit_num) + "]\n")
#            
#            probeset_id = str(unit_row["probeset_id"])
#            
#            self.output_file_handle.write("Name=NONE\n")
#            # TODO: user needs to indicate direction in spec file
#            self.output_file_handle.write("Direction=3\n")
#            
#            num_atoms = unit_row["num_atoms"]
#            if (num_atoms != None):   
#                line = "NumAtoms=" + str(num_atoms) + "\n"
#                self.output_file_handle.write(line)
#            
#            num_probes = unit_row["num_probes"]
#            if (num_probes != None):          
#                line = "NumCells=" + str(num_probes) + "\n"
#                self.output_file_handle.write(line)
#            
#            self.output_file_handle.write("UnitNumber=" + str(unit_num) + "\n")
#            self.output_file_handle.write("UnitType=3\n")
#            self.output_file_handle.write("NumberBlocks=1\n")
#            
#            self.output_file_handle.write("\n")
#            
#            self.output_file_handle.write("[Unit" + str(unit_num) + "_Block1]\n")
#            self.output_file_handle.write("Name=" + probeset_id + "\n")
#            self.output_file_handle.write("BlockNumber=1\n")
#            self.output_file_handle.write("NumAtoms=" + str(num_atoms) + "\n")
#            self.output_file_handle.write("NumCells=" + str(num_probes) + "\n")
#            self.output_file_handle.write("StartPosition=1\n")
#            self.output_file_handle.write("StopPosition=" + str(num_atoms) + "\n")
#                
#            block_key = str(probeset_id)
#            
#            self.output_file_handle.write(cell_header + "\n")
#            
#            cell_rows = unit_block_cell_data[block_key]
#            
#            cell_num = 1
#            
#            for cell_row in cell_rows:
#                cbase = str(cell_row["cbase"])
#                pbase = str(cell_row["pbase"])
#                tbase = str(cell_row["tbase"])
#                default_spec_probe_type = int(cell_row["default_spec_probe_type"])
#                custom_spec_probe_type = int(cell_row["custom_spec_probe_type"])
#                
#                # Transform PM probe to MM probe
#                if (default_spec_probe_type == 1 and custom_spec_probe_type == 2):
#                    tbase = pbase
#                    cbase = pbase
#                # Transform MM probe to PM probe
#                elif (default_spec_probe_type == 2 and custom_spec_probe_type == 1):
#                    if (pbase == "G"):
#                        tbase = "C"
#                        cbase = "C"
#                    elif (pbase == "C"):
#                        tbase = "G"
#                        cbase = "G"
#                    elif (pbase == "A"):
#                        tbase = "T"
#                        cbase = "T"
#                    elif (pbase == "T"):
#                        tbase = "A"
#                        cbase = "A"
#                
#                line_list = []
#                for file_column_name in cell_header_list:
#                    db_column_name = column_mapping[file_column_name]
#                    
#                    if (db_column_name == "x_coord"):
#                        val = "Cell" + str(cell_num) + "=" + str(cell_row[db_column_name])
#                    elif (db_column_name == "cbase"): val = cbase
#                    elif (db_column_name == "pbase"): val = pbase
#                    elif (db_column_name == "tbase"): val = tbase
#                    else:            
#                        val = str(cell_row[db_column_name]) if cell_row[db_column_name] != None else "-999"
#                        val = val.replace("\n", "")
#                    
#                    line_list.append(val)
#                
#                line_list = map(str, line_list)    
#                line = string.join(line_list, "\t") + "\n"
#                self.output_file_handle.write(line)
#                
#                cell_num += 1
#            
#            self.output_file_handle.write("\n\n")
#            
#            unit_num += 1
            
#========================================================================================
#========================================================================================
        
class SqliteAffyExprAsciiCdfCustomSpecXmlWriter:
    def __init__(self, db_conn, spec_id, output_file_path):
        self.db_conn = db_conn
        self.spec_id = spec_id
        self.output_file_path = output_file_path
        self.output_file_handle = None
        
        self.spec_sql = SqliteSpecSql(db_conn=db_conn)
        spec_exists = self.spec_sql.specExists(spec_id=self.spec_id)
        
        if (not spec_exists):
            raise(StandardError, "The specified spec does not exist.")
        
        is_custom_spec = self.spec_sql.isCustomSpec(custom_spec_id=self.spec_id)
        if (not is_custom_spec):
            raise(StandardError, "The specified spec is not a custom spec.")
            
        self.cdf_sql = SqliteAffyExprAsciiCdfCustomSpecSql(db_conn=db_conn, custom_spec_id=spec_id)
           
        header_data = self.cdf_sql.getHeaderData(return_type="SQLITE3")[0]
        self.version_num = header_data["version_num"]
        self.num_columns = header_data["num_columns"]
        
    def write(self):
        self.output_file_handle = open(self.output_file_path, 'w')
        
        self.output_file_handle.write("<?xml version=\"1.0\" ?>\n")
        self.output_file_handle.write("<affyExprAsciiCdf spec_id=\"" + self.spec_id + "\">\n")
        
        self.__writeHeaderSection()
        self.__writeQCUnitSection()
        self.__writeUnitSection()
        
        self.output_file_handle.write("</affyExprAsciiCdf>")
        self.output_file_handle.close()
        
    def __writeHeaderSection(self):        
        default_spec_header_data = self.cdf_sql.getHeaderData(return_type="SQLITE3")[0]
        
        # Get the CDF header data        
        version_num = default_spec_header_data["version_num"]
        version_num = str(version_num) if version_num != None else ""

        array_name = default_spec_header_data["array_name"]
        array_name = str(array_name) if array_name != None else ""
        
        num_rows = default_spec_header_data["num_rows"]
        num_rows = str(num_rows) if num_rows != None else ""
        
        num_columns = default_spec_header_data["num_columns"]
        num_columns = str(num_columns) if num_columns != None else ""
        
        num_units = default_spec_header_data["num_units"]
        num_units = str(num_units) if num_units != None else ""
        
        max_unit_num = default_spec_header_data["max_unit_num"]
        max_unit_num = str(max_unit_num) if max_unit_num != None else ""
        
        num_qc_units = default_spec_header_data["num_qc_units"]
        num_qc_units = str(num_qc_units) if num_qc_units != None else ""
        
        refseq = default_spec_header_data["refseq"]
        refseq = str(refseq) if refseq != None else ""
        
        # Write the header section
        self.output_file_handle.write("\t<header>\n")
        
        self.output_file_handle.write("\t\t<versionNum>" + version_num + "</versionNum>\n")
        self.output_file_handle.write("\t\t<arrayName>" + array_name + "</arrayName>\n")
        self.output_file_handle.write("\t\t<numColumns>" + num_columns + "</numColumns>\n")
        self.output_file_handle.write("\t\t<numRows>" + num_rows + "</numRows>\n")
        self.output_file_handle.write("\t\t<numUnits>" + num_units + "</numUnits>\n")
        self.output_file_handle.write("\t\t<maxUnitNum>" + max_unit_num + "</maxUnitNum>\n")
        self.output_file_handle.write("\t\t<numQCUnits>" + num_qc_units + "</numQCUnits>\n")
        self.output_file_handle.write("\t\t<refSeq>" + refseq + "</refSeq>\n")
        
        self.output_file_handle.write("\t</header>\n")
        
    def __writeQCUnitSection(self):
        # Get the unit and cell data      
        qc_unit_data = self.cdf_sql.getQCUnitData(return_type="SQLITE3")
        qc_unit_cell_data = self.cdf_sql.getQCUnitCellData(return_type="HASH")
        
        self.output_file_handle.write("\t<qcUnits>\n")
        
        for unit_row in qc_unit_data:
            # Get the unit values
            unit_num = unit_row["unit_num"]
            unit_num = str(unit_num) if unit_num != None else ""      
            
            unit_type = unit_row["unit_type"]
            unit_type = str(unit_type) if unit_type != None else ""      
            
            num_probes = unit_row["num_probes"]
            num_probes = str(num_probes) if num_probes != None else ""
            
            # Write the unit values
            self.output_file_handle.write("\t\t<unit num=\"" + unit_num + "\">\n")
            self.output_file_handle.write("\t\t\t<unitType>" + unit_type + "</unitType>\n")
            self.output_file_handle.write("\t\t\t<numCells>" + num_probes + "</numCells>\n")
            self.output_file_handle.write("\t\t\t<cells>\n")
            
            cells = qc_unit_cell_data[unit_num]            
            
            for cell_row in cells:
                # Get the cell values
                cell_num = cell_row["cell_num"]
                cell_num = str(cell_num) if cell_num != None else ""
                
                x_coord = cell_row["x_coord"]
                y_coord = cell_row["y_coord"]
                
                probe_id = AffyHelperFunctions.getAffyHash(x=x_coord, y=y_coord, num_cols=self.num_columns)
                
                x_coord = str(x_coord) if x_coord != None else ""
                y_coord = str(y_coord) if y_coord != None else ""
                probe_id = str(probe_id) if probe_id != None else ""
                
                probe = cell_row["probe"]
                probe = str(probe) if probe != None else ""
                
                plen = cell_row["plen"]
                plen = str(plen) if plen != None else ""
                
                atom = cell_row["atom"]
                atom = str(atom) if atom != None else ""
                
                affy_index = cell_row["affy_index"]
                affy_index = str(affy_index) if affy_index != None else ""
                
                match = cell_row["match"]
                match = str(match) if match != None else ""
                
                bg = cell_row["bg"]
                bg = str(bg) if bg != None else ""
                
                cycles = cell_row["cycles"]
                cycles = str(cycles) if cycles != None else ""
                
                # Write the cell values
                self.output_file_handle.write("\t\t\t\t<cell id=\"" + probe_id + "\">\n")
                self.output_file_handle.write("\t\t\t\t\t<x>" + x_coord + "</x>\n")
                self.output_file_handle.write("\t\t\t\t\t<y>" + y_coord + "</y>\n")
                self.output_file_handle.write("\t\t\t\t\t<probe>" + probe + "</probe>\n")
                self.output_file_handle.write("\t\t\t\t\t<plen>" + plen + "</plen>\n")
                self.output_file_handle.write("\t\t\t\t\t<affyIndex>" + affy_index + "</affyIndex>\n")
                self.output_file_handle.write("\t\t\t\t\t<match>" + match + "</match>\n")
                self.output_file_handle.write("\t\t\t\t\t<bg>" + bg + "</bg>\n")
                self.output_file_handle.write("\t\t\t\t\t<cycles>" + cycles + "</cycles>\n")
                self.output_file_handle.write("\t\t\t\t</cell>\n")
                
            self.output_file_handle.write("\t\t\t<cells>\n")
            self.output_file_handle.write("\t\t</unit>\n")
            
        self.output_file_handle.write("\t</qcUnits>\n")
            
    def __writeUnitSection(self):
        unit_data = self.cdf_sql.getUnitData(return_type="SQLITE3")
        unit_block_cell_data = self.cdf_sql.getUnitBlockCellData(return_type="HASH")
        
        unit_num = 1
        counter = 1
        
        self.output_file_handle.write("\t<units>\n")
        
        for unit_row in unit_data:   
            # Get/set the unit values       
            probeset_id = unit_row["probeset_id"]
            probeset_id = str(probeset_id) if probeset_id != None else ""
            
            unit_name = "NONE"
            direction = 3
            
            num_atoms = unit_row["num_atoms"]
            num_atoms = str(num_atoms) if num_atoms != None else ""
            
            num_probes = unit_row["num_probes"]
            num_probes = str(num_probes) if num_probes != None else ""
            
            unit_type = 3
            num_blocks = 1
            mutation_type = ""
            
            # Write the unit values
            self.output_file_handle.write("\t\t<unit num=\"" + str(unit_num) + "\">\n")
            self.output_file_handle.write("\t\t\t<unitName>" + str(unit_name) + "</unitName>\n")
            self.output_file_handle.write("\t\t\t<direction>" + str(direction) + "</direction>\n")
            self.output_file_handle.write("\t\t\t<numAtoms>" + str(num_atoms) + "</numAtoms>\n")
            self.output_file_handle.write("\t\t\t<numCells>" + str(num_probes) + "</numCells>\n")
            self.output_file_handle.write("\t\t\t<unitType>" + str(unit_type) + "</unitType>\n")
            self.output_file_handle.write("\t\t\t<numBlocks>" + str(num_blocks) + "</numBlocks>\n")
            self.output_file_handle.write("\t\t\t<mutationType>" + str(mutation_type) + "</mutationType>\n")
            
            self.output_file_handle.write("\t\t\t<unitBlocks>\n")
            
            # Get/set the block values

            block_name = probeset_id
            block_num = 1
            wobble = ""
            allele = ""
            channel = ""
            rep_type = ""
            start_pos = 1
            stop_pos = num_atoms
            direction = 0
            
            # Write the block values
            self.output_file_handle.write("\t\t\t\t<block num=\"" + str(block_num) + "\">\n")
            self.output_file_handle.write("\t\t\t\t\t<blockName>" + str(block_name) + "</blockName>\n")
            self.output_file_handle.write("\t\t\t\t\t<wobble>" + str(wobble) + "</wobble>\n")
            self.output_file_handle.write("\t\t\t\t\t<allele>" + str(allele) + "</allele>\n")
            self.output_file_handle.write("\t\t\t\t\t<channel>" + str(channel) + "</channel>\n")
            self.output_file_handle.write("\t\t\t\t\t<repType>" + str(rep_type) + "</repType>\n")
            self.output_file_handle.write("\t\t\t\t\t<numAtoms>" + str(num_atoms) + "</numAtoms>\n")
            self.output_file_handle.write("\t\t\t\t\t<numCells>" + str(num_probes) + "</numCells>\n")
            self.output_file_handle.write("\t\t\t\t\t<startPos>" + str(start_pos) + "</startPos>\n")
            self.output_file_handle.write("\t\t\t\t\t<stopPos>" + str(stop_pos) + "</stopPos>\n")
            self.output_file_handle.write("\t\t\t\t\t<direction>" + str(direction) + "</direction>\n")
            
            self.output_file_handle.write("\t\t\t\t\t<unitBlockCells>\n")
                
            block_key = str(probeset_id)            
            cell_rows = unit_block_cell_data[block_key]
            
            cell_num = 1
            
            for cell_row in cell_rows:
                x_coord = cell_row["x_coord"]
                y_coord = cell_row["y_coord"]
                
                probe_id = AffyHelperFunctions.getAffyHash(x=x_coord, y=y_coord, num_cols=self.num_columns)
                
                x_coord = str(x_coord) if x_coord != None else ""
                y_coord = str(y_coord) if y_coord != None else ""
                probe_id = str(probe_id) if probe_id != None else ""
                
                probe = cell_row["probe"]
                probe = str(probe) if probe != None else ""
                
                feat = cell_row["feat"]
                feat = str(feat) if feat != None else ""
                
                qual = cell_row["qual"]
                qual = str(qual) if qual != None else ""
                
                expos = cell_row["expos"]
                expos = str(expos) if expos != None else ""
                
                plen = cell_row["plen"]
                plen = str(plen) if plen != None else ""
                
                pos = cell_row["pos"]
                pos = str(pos) if pos != None else ""
                
                cbase = cell_row["cbase"]
                cbase = str(cbase) if cbase != None else ""
                
                pbase = cell_row["pbase"]
                pbase = str(pbase) if pbase != None else ""
                
                tbase = cell_row["tbase"]
                tbase = str(tbase) if tbase != None else ""
                
                atom = cell_row["atom"]
                atom = str(atom) if atom != None else ""
                
                affy_index = cell_row["affy_index"]
                affy_index = str(affy_index) if affy_index != None else ""
                
                affy_group = cell_row["affy_group"]
                affy_group = str(affy_group) if affy_group != None else ""
                
                codonind = cell_row["codonind"]
                codonind = str(codonind) if codonind != None else ""
                
                codon = cell_row["codon"]
                codon = str(codon) if codon != None else ""
                
                regiontype = cell_row["regiontype"]
                regiontype = str(regiontype) if regiontype != None else ""
                
                region = cell_row["region"]
                region = str(region) if region != None else ""
                
                default_spec_probe_type = int(cell_row["default_spec_probe_type"])
                custom_spec_probe_type = int(cell_row["custom_spec_probe_type"])
                
                if (custom_spec_probe_type == 1):
                    probe_type = "PM"
                elif (custom_spec_probe_type == 2):
                    probe_type = "MM"
                else:
                    probe_type = ""
                
                # Transform PM probe to MM probe
                if (default_spec_probe_type == 1 and custom_spec_probe_type == 2):
                    tbase = pbase
                    cbase = pbase
                # Transform MM probe to PM probe
                elif (default_spec_probe_type == 2 and custom_spec_probe_type == 1):
                    if (pbase == "G"):
                        tbase = "C"
                        cbase = "C"
                    elif (pbase == "C"):
                        tbase = "G"
                        cbase = "G"
                    elif (pbase == "A"):
                        tbase = "T"
                        cbase = "T"
                    elif (pbase == "T"):
                        tbase = "A"
                        cbase = "A"
                
                # Write the cell values
                self.output_file_handle.write("\t\t\t\t\t\t<cell id=\"" + probe_id + "\">\n")
                
                self.output_file_handle.write("\t\t\t\t\t\t\t<x>" + x_coord + "</x>\n")
                self.output_file_handle.write("\t\t\t\t\t\t\t<y>" + y_coord + "</y>\n")
                self.output_file_handle.write("\t\t\t\t\t\t\t<probe>" + probe + "</probe>\n")
                self.output_file_handle.write("\t\t\t\t\t\t\t<feat>" + feat + "</feat>\n")
                self.output_file_handle.write("\t\t\t\t\t\t\t<qual>" + qual + "</qual>\n")
                self.output_file_handle.write("\t\t\t\t\t\t\t<expos>" + expos + "</expos>\n")
                self.output_file_handle.write("\t\t\t\t\t\t\t<plen>" + plen + "</plen>\n")
                self.output_file_handle.write("\t\t\t\t\t\t\t<pos>" + pos + "</pos>\n")
                self.output_file_handle.write("\t\t\t\t\t\t\t<cbase>" + cbase + "</cbase>\n")
                self.output_file_handle.write("\t\t\t\t\t\t\t<pbase>" + pbase + "</pbase>\n")
                self.output_file_handle.write("\t\t\t\t\t\t\t<tbase>" + tbase + "</tbase>\n")
                self.output_file_handle.write("\t\t\t\t\t\t\t<atom>" + atom + "</atom>\n")
                self.output_file_handle.write("\t\t\t\t\t\t\t<affyIndex>" + affy_index + "</affyIndex>\n")
                self.output_file_handle.write("\t\t\t\t\t\t\t<affyGroup>" + affy_group + "</affyGroup>\n")
                self.output_file_handle.write("\t\t\t\t\t\t\t<codonInd>" + codonind + "</codonInd>\n")
                self.output_file_handle.write("\t\t\t\t\t\t\t<codon>" + codon + "</codon>\n")
                self.output_file_handle.write("\t\t\t\t\t\t\t<regionType>" + regiontype + "</regionType>\n")
                self.output_file_handle.write("\t\t\t\t\t\t\t<region>" + region + "</region>\n")                            
                self.output_file_handle.write("\t\t\t\t\t\t\t<probeType>" + probe_type + "</probeType>\n")
                
                self.output_file_handle.write("\t\t\t\t\t\t</cell>\n")
                
                cell_num += 1
                
            self.output_file_handle.write("\t\t\t\t\t<unitBlockCells>\n")                        
            self.output_file_handle.write("\t\t\t\t</block>\n")
        
            self.output_file_handle.write("\t\t\t</unitBlocks>\n")
            self.output_file_handle.write("\t\t</unit>\n")
        
            unit_num += 1
            counter += 1
        
#            if (counter > 5): break
                
        self.output_file_handle.write("\t</units>\n")
        
#========================================================================================
#========================================================================================
class SqliteAffyExprAsciiCdfCustomSpecSingleDelimWriter:
    def __init__(self, db_conn, spec_id, output_file_path, delim=",", prepend_data=None, prepend_header=None, 
                 postpend_data=None, postpend_header=None):
        self.db_conn = db_conn
        self.spec_id = spec_id
        self.output_file_path = output_file_path
        self.delim = delim
        self.prepend_data = prepend_data
        self.prepend_header = prepend_header
        self.postpend_data = postpend_data
        self.postpend_header = postpend_header
        
        self.spec_sql = SqliteSpecSql(db_conn=db_conn)
        spec_exists = self.spec_sql.specExists(spec_id=self.spec_id)
        
        if (not spec_exists):
            raise(StandardError, "The specified spec does not exist.")
        
        is_custom_spec = self.spec_sql.isCustomSpec(custom_spec_id=self.spec_id)
        if (not is_custom_spec):
            raise(StandardError, "The specified spec is not a custom spec.")
            
        self.cdf_sql = SqliteAffyExprAsciiCdfCustomSpecSql(db_conn=db_conn, custom_spec_id=spec_id)
        
    def write(self):
        probeset_def_data = self.cdf_sql.getProbeSetDefs(return_type="SQLITE3")
        output_fh = open(self.output_file_path, 'w')
        
        header_line_list = [
            "PROBE_SET_ID",
            "PM_PROBE_ID",
            "PM_X_COORD",
            "PM_Y_COORD",
            "MM_PROBE_ID",
            "MM_X_COORD",
            "MM_Y_COORD"
        ]
        
        if (self.prepend_header):
            columns_list = self.prepend_header + header_line_list
            
        if (self.postpend_header):
            header_line_list = header_line_list + self.postpend_header
        
        columns = string.join(columns_list, self.delim) + "\n"
        output_fh.write(columns)
        
        for row in probeset_def_data:
            output_line_list = [row["probeset_id"], row["pm_probe_id"], row["pm_x_coord"], row["pm_y_coord"], row["mm_probe_id"], row["mm_x_coord"], row["mm_y_coord"]]
            
            if (self.prepend_data):
                output_line_list = self.prepend_data + output_line_list
                
            if (self.postpend_data):
                output_line_list = output_line_list + self.postpend_data
                
            output_line_list = map(str, output_line_list)
        
            output_line = string.join(output_line_list, self.delim) + "\n"
            output_fh.write(output_line)
        
        output_fh.close()
            
#========================================================================================
#========================================================================================
        
class SqliteAffyExprAsciiCdfCustomSpecDelimWriter:
    def __init__(self, db_conn, spec_id, output_dir, delim=","):
        self.db_conn = db_conn
        self.spec_id = spec_id
        self.output_dir = output_dir
        self.delim = delim
        
        self.spec_sql = SqliteSpecSql(db_conn=db_conn)
        spec_exists = self.spec_sql.specExists(spec_id=self.spec_id)
        
        if (not spec_exists):
            raise(StandardError, "The specified spec does not exist.")
        
        is_custom_spec = self.spec_sql.isCustomSpec(custom_spec_id=self.spec_id)
        if (not is_custom_spec):
            raise(StandardError, "The specified spec is not a custom spec.")
            
        self.cdf_sql = SqliteAffyExprAsciiCdfCustomSpecSql(db_conn=db_conn, custom_spec_id=spec_id)
           
        header_data = self.cdf_sql.getHeaderData(return_type="SQLITE3")[0]
        self.version_num = header_data["version_num"]
        self.num_columns = header_data["num_columns"]
        
        file_name_prefix = spec_id.upper()
        file_name_prefix = file_name_prefix.replace(" ", "_")
        
        self.header_file_path = self.output_dir + "/" + file_name_prefix + "_HEADER.csv"
        self.qc_unit_file_path = self.output_dir + "/" + file_name_prefix + "_QC_UNITS.csv"
        self.qc_unit_cell_file_path = self.output_dir + "/" + file_name_prefix + "_QC_UNIT_CELLS.csv"
        self.unit_file_path = self.output_dir + "/" + file_name_prefix + "_UNITS.csv"
        self.unit_block_file_path = self.output_dir + "/" + file_name_prefix + "_UNIT_BLOCKS.csv"
        self.unit_block_cell_file_path = self.output_dir + "/" + file_name_prefix + "_UNIT_BLOCK_CELLS.csv"
        
    def write(self):
        if (not os.path.exists(self.output_dir)):
            os.makedirs(self.output_dir)
        
        self.__writeHeaderFiles()
        self.__writeQCUnitFiles()
        self.__writeUnitFiles()
        
    def __writeHeaderFiles(self):        
        default_spec_header_data = self.cdf_sql.getHeaderData(return_type="SQLITE3")[0]
        
        # Get the CDF header data        
        version_num = default_spec_header_data["version_num"]
        version_num = str(version_num) if version_num != None else ""

        array_name = default_spec_header_data["array_name"]
        array_name = str(array_name) if array_name != None else ""
        
        num_rows = default_spec_header_data["num_rows"]
        num_rows = str(num_rows) if num_rows != None else ""
        
        num_columns = default_spec_header_data["num_columns"]
        num_columns = str(num_columns) if num_columns != None else ""
        
        num_units = default_spec_header_data["num_units"]
        num_units = str(num_units) if num_units != None else ""
        
        max_unit_num = default_spec_header_data["max_unit_num"]
        max_unit_num = str(max_unit_num) if max_unit_num != None else ""
        
        num_qc_units = default_spec_header_data["num_qc_units"]
        num_qc_units = str(num_qc_units) if num_qc_units != None else ""
        
        refseq = default_spec_header_data["refseq"]
        refseq = str(refseq) if refseq != None else ""
        
        # Write the header data to ouput file
        header_output_fh = open(self.header_file_path, 'w')
        
        columns_list = [
            "Version Number",
            "Array Name",
            "Number of Columns",
            "Number of Rows",
            "Number of Units",
            "Maximum Unit Number",
            "Number of QC Units",
            "RefSeq"    
        ]
        
        columns = string.join(columns_list, self.delim) + "\n"
        header_output_fh.write(columns)
        
        line_list = [version_num, array_name, num_columns, num_rows, num_units, max_unit_num, num_qc_units, refseq]
        line_list = map(str, line_list)
        line = string.join(line_list, self.delim) + "\n"
        header_output_fh.write(line)
        
        header_output_fh.close()
        
    def __writeQCUnitFiles(self):
        # Get the unit and cell data      
        qc_unit_data = self.cdf_sql.getQCUnitData(return_type="SQLITE3")
        qc_unit_cell_data = self.cdf_sql.getQCUnitCellData(return_type="HASH")
        
        # Open output files
        unit_output_fh = open(self.qc_unit_file_path, 'w')
        cell_output_fh = open(self.qc_unit_cell_file_path, 'w')
        
        # Write header for the QC units file
        unit_columns_list = [
            "Unit Number",
            "Unit Type",
            "Number of Cells"
        ]
        
        unit_columns = string.join(unit_columns_list, self.delim) + "\n"
        unit_output_fh.write(unit_columns)
        
        # Write header for the QC unit cells file
        cell_columns_list = [
            "Unit Number",
            "Hash Index",
            "X Coordinate",
            "Y Coordinate",
            "PLEN",
            "ATOM",
            "INDEX",
            "MATCH",
            "BG",
            "CYCLES"
        ]
        
        cell_columns = string.join(cell_columns_list, self.delim) + "\n"
        cell_output_fh.write(cell_columns)
        
        for unit_row in qc_unit_data:
            # Get the unit values
            unit_num = unit_row["unit_num"]
            unit_num = str(unit_num) if unit_num != None else ""      
            
            unit_type = unit_row["unit_type"]
            unit_type = str(unit_type) if unit_type != None else ""      
            
            num_probes = unit_row["num_probes"]
            num_probes = str(num_probes) if num_probes != None else ""
            
            # Write unit data values to the unit file
            line_list = [unit_num, unit_type, num_probes]
            line_list = map(str, line_list)
            line = string.join(line_list, self.delim) + "\n"
            unit_output_fh.write(line)
            
            cells = qc_unit_cell_data[unit_num]            
            
            for cell_row in cells:
                # Get the cell values
                cell_num = cell_row["cell_num"]
                cell_num = str(cell_num) if cell_num != None else ""
                
                x_coord = cell_row["x_coord"]
                y_coord = cell_row["y_coord"]
                
                probe_id = AffyHelperFunctions.getAffyHash(x=x_coord, y=y_coord, num_cols=self.num_columns)
                
                x_coord = str(x_coord) if x_coord != None else ""
                y_coord = str(y_coord) if y_coord != None else ""
                probe_id = str(probe_id) if probe_id != None else ""
                
                probe = cell_row["probe"]
                probe = str(probe) if probe != None else ""
                
                plen = cell_row["plen"]
                plen = str(plen) if plen != None else ""
                
                atom = cell_row["atom"]
                atom = str(atom) if atom != None else ""
                
                affy_index = cell_row["affy_index"]
                affy_index = str(affy_index) if affy_index != None else ""
                
                match = cell_row["match"]
                match = str(match) if match != None else ""
                
                bg = cell_row["bg"]
                bg = str(bg) if bg != None else ""
                
                cycles = cell_row["cycles"]
                cycles = str(cycles) if cycles != None else ""
                
                # Write cell data values to the unit cell file
                line_list = [unit_num,  probe_id, x_coord, y_coord, probe, plen, affy_index, match, bg, cycles]
                line_list = map(str, line_list)
                line = string.join(line_list, self.delim) + "\n"
                cell_output_fh.write(line)
            
    def __writeUnitFiles(self):
        # Get unit cell data from DB
        unit_data = self.cdf_sql.getUnitData(return_type="SQLITE3")
        unit_block_cell_data = self.cdf_sql.getUnitBlockCellData(return_type="HASH")
        
        # Open output files
        unit_output_fh = open(self.unit_file_path, 'w')
        block_output_fh = open(self.unit_block_file_path, 'w')
        cell_output_fh = open(self.unit_block_cell_file_path, 'w')
        
        # Write header for the units file
        unit_columns_list = [
            "UnitNumber",
            "Name",
            "Direction",
            "NumAtoms",
            "NumCells",
            "UnitType",
            "NumberBlocks",
            "MutationType"
        ]
        
        unit_columns = string.join(unit_columns_list, self.delim) + "\n"
        unit_output_fh.write(unit_columns)
        
        # Write header for the unit blocks file
        block_columns_list = [
            "UnitNumber",
            "BlockNumber",
            "Name",
            "Wobble",
            "Allele",
            "Channel",
            "RepType",
            "NumAtoms",
            "NumCells",
            "StartPosition",
            "StopPosition",
            "Direction"
        ]
            
        block_columns = string.join(block_columns_list, self.delim) + "\n"
        block_output_fh.write(block_columns)
        
        # Write header for the unit block cells file
        cell_columns_list = [
            "UnitNumber",
            "BlockNumber",
            "HashIndex",
            "X",
            "Y",
            "PROBE",
            "FEAT",
            "QUAL",
            "EXPOS",
            "PLEN",
            "POS",
            "CBASE",
            "PBASE",
            "TBASE",
            "ATOM",
            "INDEX",
            "GROUP",
            "CODONIND",
            "CODON",
            "REGIONTYPE",
            "REGION",
            "ProbeType"
        ]
        
        cell_columns = string.join(cell_columns_list, self.delim) + "\n"
        cell_output_fh.write(cell_columns)
        
        unit_num = 1
        counter = 1
        
        for unit_row in unit_data:   
            # Get/set the unit values       
            probeset_id = unit_row["probeset_id"]
            probeset_id = str(probeset_id) if probeset_id != None else ""
            
            unit_name = "NONE"
            direction = 3
            
            num_atoms = unit_row["num_atoms"]
            num_atoms = str(num_atoms) if num_atoms != None else ""
            
            num_probes = unit_row["num_probes"]
            num_probes = str(num_probes) if num_probes != None else ""
            
            unit_type = 3
            num_blocks = 1
            mutation_type = ""
            
            # Write unit values to the unit file
            line_list = [unit_num, unit_name, direction, num_atoms, num_probes, unit_type, num_blocks, mutation_type]
            line_list = map(str, line_list)
            line = string.join(line_list, self.delim) + "\n"
            unit_output_fh.write(line)
            
            # Get/set the block values
            block_name = probeset_id
            block_num = 1
            wobble = ""
            allele = ""
            channel = ""
            rep_type = ""
            start_pos = 1
            stop_pos = num_atoms
            direction = 0
            
            # Write block values to the block file
            line_list = [unit_num, block_num, block_name, wobble, allele, channel, rep_type,
                         num_atoms, num_probes, start_pos, stop_pos, direction]
            line_list = map(str, line_list)
            line = string.join(line_list, self.delim) + "\n"
            block_output_fh.write(line)
            
            block_key = str(probeset_id)            
            cell_rows = unit_block_cell_data[block_key]
            
            cell_num = 1
            
            for cell_row in cell_rows:
                x_coord = cell_row["x_coord"]
                y_coord = cell_row["y_coord"]
                
                probe_id = AffyHelperFunctions.getAffyHash(x=x_coord, y=y_coord, num_cols=self.num_columns)
                
                x_coord = str(x_coord) if x_coord != None else ""
                y_coord = str(y_coord) if y_coord != None else ""
                probe_id = str(probe_id) if probe_id != None else ""
                
                probe = cell_row["probe"]
                probe = str(probe) if probe != None else ""
                
                feat = cell_row["feat"]
                feat = str(feat) if feat != None else ""
                
                qual = cell_row["qual"]
                qual = str(qual) if qual != None else ""
                
                expos = cell_row["expos"]
                expos = str(expos) if expos != None else ""
                
                plen = cell_row["plen"]
                plen = str(plen) if plen != None else ""
                
                pos = cell_row["pos"]
                pos = str(pos) if pos != None else ""
                
                cbase = cell_row["cbase"]
                cbase = str(cbase) if cbase != None else ""
                
                pbase = cell_row["pbase"]
                pbase = str(pbase) if pbase != None else ""
                
                tbase = cell_row["tbase"]
                tbase = str(tbase) if tbase != None else ""
                
                atom = cell_row["atom"]
                atom = str(atom) if atom != None else ""
                
                affy_index = cell_row["affy_index"]
                affy_index = str(affy_index) if affy_index != None else ""
                
                affy_group = cell_row["affy_group"]
                affy_group = str(affy_group) if affy_group != None else ""
                
                codonind = cell_row["codonind"]
                codonind = str(codonind) if codonind != None else ""
                
                codon = cell_row["codon"]
                codon = str(codon) if codon != None else ""
                
                regiontype = cell_row["regiontype"]
                regiontype = str(regiontype) if regiontype != None else ""
                
                region = cell_row["region"]
                region = str(region) if region != None else ""
                
                default_spec_probe_type = int(cell_row["default_spec_probe_type"])
                custom_spec_probe_type = int(cell_row["custom_spec_probe_type"])
                
                if (custom_spec_probe_type == 1):
                    probe_type = "PM"
                elif (custom_spec_probe_type == 2):
                    probe_type = "MM"
                else:
                    probe_type = ""
                
                # Transform PM probe to MM probe
                if (default_spec_probe_type == 1 and custom_spec_probe_type == 2):
                    tbase = pbase
                    cbase = pbase
                # Transform MM probe to PM probe
                elif (default_spec_probe_type == 2 and custom_spec_probe_type == 1):
                    if (pbase == "G"):
                        tbase = "C"
                        cbase = "C"
                    elif (pbase == "C"):
                        tbase = "G"
                        cbase = "G"
                    elif (pbase == "A"):
                        tbase = "T"
                        cbase = "T"
                    elif (pbase == "T"):
                        tbase = "A"
                        cbase = "A"
                
                # Write cell values to the cell file
                line_list = [unit_num, block_num, probe_id, x_coord, y_coord, probe, feat,
                             qual, expos, plen, pos, cbase, pbase, tbase, atom, affy_index,
                             affy_group, codonind, codon, regiontype, region, probe_type]
                
                line_list = map(str, line_list)
                line = string.join(line_list, self.delim) + "\n"
                cell_output_fh.write(line)
                
                cell_num += 1
        
            unit_num += 1
            counter += 1
        
#            if (counter > 5): break

#========================================================================================
#========================================================================================
   
def testDefaultSpecWriter():    
    db_file_path = "/home/coverall/workspace/ArrayInitiative/src/user_data/db/array_initiative.db"   
    db_conn = sqlite3.connect(db_file_path)
    db_conn.row_factory = sqlite3.Row
    
    spec_id = "ecoli_asv2_ascii"
    output_file_path = "/home/coverall/Desktop/ECOLI_ASV2_ASCII_BASEMAP_CLONE.CDF" 
    
    w = SqliteAffyExprAsciiCdfDefaultSpecWriter(db_conn=db_conn, spec_id=spec_id, output_file_path=output_file_path)
    start_time = time.time()
    w.write()
    end_time = time.time()
    
    print("Time in seconds: " + str(end_time-start_time))
    
def testDefaultSpecXmlWriter():
    db_file_path = "/home/coverall/workspace/ArrayInitiative/src/user_data/db/array_initiative.db"   
    db_conn = sqlite3.connect(db_file_path)
    db_conn.row_factory = sqlite3.Row
    
    spec_id = "ecoli_asv2_ascii"
    output_file_path = "/home/coverall/Desktop/ECOLI_ASV2_ASCII_BASEMAP_CLONE.XML" 
    
    w = SqliteAffyExprAsciiCdfDefaultSpecXmlWriter(db_conn=db_conn, spec_id=spec_id, output_file_path=output_file_path)
    start_time = time.time()
    w.write()
    end_time = time.time()
    
    print("Time in seconds: " + str(end_time-start_time))
    
def testDefaultSpecDelimWriter():
    db_file_path = "/home/coverall/workspace/ArrayInitiative/src/user_data/db/array_initiative.db"   
    db_conn = sqlite3.connect(db_file_path)
    db_conn.row_factory = sqlite3.Row
    
    spec_id = "ecoli_asv2_ascii"
    output_dir = "/home/coverall/Desktop/ECOLI_ASV2_ASCII_BASE_MAP"
    delim=","
    
    w = SqliteAffyExprAsciiCdfDefaultSpecDelimWriter(db_conn=db_conn, spec_id=spec_id, output_dir=output_dir, delim=delim)
    start_time = time.time()
    w.write()
    end_time = time.time()
    
    print("Time in seconds: " + str(end_time-start_time))
    
def testDefaultSpecSingleDelimWriter():
    db_file_path = "/home/coverall/workspace/ArrayInitiative/src/user_data/db/aidb_0.db"   
    db_conn = sqlite3.connect(db_file_path)
    db_conn.row_factory = sqlite3.Row
    
    spec_id = "ds_0000001"
    output_file_path = "/home/coverall/Desktop/cdf_output_temp/hgu95av2_array_spec.dat"
    delim=","
    
    w = SqliteAffyExprAsciiCdfDefaultSpecSingleDelimWriter(db_conn=db_conn, spec_id=spec_id, output_file_path=output_file_path, 
                                                           delim=delim, include_probe_seqs=True)
    start_time = time.time()
    w.write()
    end_time = time.time()
    
    print("Time in seconds: " + str(end_time-start_time))

def testCustomSpecWriter():    
    db_file_path = "/home/coverall/workspace/ArrayInitiative/src/user_data/db/aidb_1.db"   
    db_conn = sqlite3.connect(db_file_path)
    db_conn.row_factory = sqlite3.Row
    
    spec_id = "ds_0000001_cs_0000001"
    output_file_path = "/home/coverall/Desktop/ArrayInitiativeTutorial/output_data/hgu95av2-upton.cdf" 
    
    w = SqliteAffyExprAsciiCdfCustomSpecWriter(db_conn=db_conn, spec_id=spec_id, output_file_path=output_file_path)
    start_time = time.time()
    w.write()
    end_time = time.time()
    
    print("Time in seconds: " + str(end_time-start_time))

def testCustomSpecXmlWriter():    
    db_file_path = "/home/coverall/workspace/ArrayInitiative/src/user_data/db/array_initiative.db"   
    db_conn = sqlite3.connect(db_file_path)
    db_conn.row_factory = sqlite3.Row
    
    spec_id = "ecoli_asv2_ascii_clone_subset_500"
    output_file_path = "/home/coverall/Desktop/ECOLI_ASV2_ASCII_CLONE_SUBSET_500.XML" 
    
    w = SqliteAffyExprAsciiCdfCustomSpecXmlWriter(db_conn=db_conn, spec_id=spec_id, output_file_path=output_file_path)
    start_time = time.time()
    w.write()
    end_time = time.time()
    
    print("Time in seconds: " + str(end_time-start_time))
    
def testCustomSpecDelimWriter():
    db_file_path = "/home/coverall/workspace/ArrayInitiative/src/user_data/db/array_initiative.db"   
    db_conn = sqlite3.connect(db_file_path)
    db_conn.row_factory = sqlite3.Row
    
    spec_id = "ecoli_asv2_ascii_clone_subset_500"
    output_dir = "/home/coverall/Desktop/ECOLI_ASV2_ASCII_CLONE_SUBSET_500"
    delim=","
    
    w = SqliteAffyExprAsciiCdfCustomSpecDelimWriter(db_conn=db_conn, spec_id=spec_id, output_dir=output_dir, delim=delim)
    start_time = time.time()
    w.write()
    end_time = time.time()
    
    print("Time in seconds: " + str(end_time-start_time))
    
def main():
#    testDefaultSpecSingleDelimWriter()
    testCustomSpecWriter()

if __name__ == "__main__":
    print("Running...")
    main()
    print("It is accomplished!")
