# Supplementary material for: ArrayInitiative - a tool that simplifies creating custom Affymetrix CDFs
Source: BMC Bioinformatics. 2011 May 6;12:136. doi: 10.1186/1471-2105-12-136 (PMC3113937; doi:10.1186/1471-2105-12-136)
Supplement: Additional file 1 — ArrayInitiative 1.0. The first release of ArrayInitiative. [file 1471-2105-12-136-S1.ZIP › array_initiative_version_1.0/writers/sqlite/affy/writer.py]

import sqlite3
import string
import time

from db.sqlite.spec_sql import SqliteSpecSql
from db.sqlite.affy_cdf_sql import SqliteAffyExprCdfSql
from db.sqlite.affy_cdf_sql import SqliteAffyExprCdfCustomSpecSql
from db.sqlite.affy_cdf_sql import SqliteAffyExprAsciiCdfSql
from db.sqlite.affy_cdf_sql import SqliteAffyExprAsciiCdfCustomSpecSql
from db.sqlite.affy_cdf_sql import SqliteAffyExprXdaCdfSql
from db.sqlite.affy_cdf_sql import SqliteAffyExprXdaCdfCustomSpecSql

from writers.sqlite.affy.ascii_writer import SqliteAffyExprAsciiCdfDefaultSpecWriter
from writers.sqlite.affy.ascii_writer import SqliteAffyExprAsciiCdfDefaultSpecXmlWriter
from writers.sqlite.affy.ascii_writer import SqliteAffyExprAsciiCdfDefaultSpecDelimWriter
from writers.sqlite.affy.ascii_writer import SqliteAffyExprAsciiCdfCustomSpecWriter
from writers.sqlite.affy.ascii_writer import SqliteAffyExprAsciiCdfCustomSpecXmlWriter
from writers.sqlite.affy.ascii_writer import SqliteAffyExprAsciiCdfCustomSpecDelimWriter

from writers.sqlite.affy.xda_writer import SqliteAffyExprXdaCdfDefaultSpecWriter
from writers.sqlite.affy.xda_writer import SqliteAffyExprXdaCdfDefaultSpecXmlWriter
from writers.sqlite.affy.xda_writer import SqliteAffyExprXdaCdfDefaultSpecDelimWriter
from writers.sqlite.affy.xda_writer import SqliteAffyExprXdaCdfCustomSpecWriter
from writers.sqlite.affy.xda_writer import SqliteAffyExprXdaCdfCustomSpecXmlWriter
from writers.sqlite.affy.xda_writer import SqliteAffyExprXdaCdfCustomSpecDelimWriter

from enums import DefaultSpecTypes

class SqliteAffyCdfWriter:
    def __init__(self, db_conn, spec_id, output_format="NATIVE", output_file_path=None, output_dir=None, delimiter="CSV"):
        self.db_conn = db_conn
        self.spec_id = spec_id
        self.output_file_path = output_file_path
        self.output_dir = output_dir
        self.output_format = output_format
        self.delimiter = delimiter
        
    def write(self):
        spec_sql = SqliteSpecSql(db_conn=self.db_conn)
        is_default_spec = spec_sql.isDefaultSpec(spec_id=self.spec_id)
        
        if (is_default_spec):        
            spec_type = int(spec_sql.getDefaultSpecType(default_spec_id=self.spec_id))
        else:
            default_spec_id = spec_sql.getDefaultSpecID(custom_spec_id=self.spec_id)
            spec_type = int(spec_sql.getDefaultSpecType(default_spec_id=default_spec_id))
        
        writer = None
        
        if (is_default_spec):
            if(spec_type == DefaultSpecTypes.AFFY_EXPR_ASCII):
                if (self.output_format == "NATIVE"):
                    writer = SqliteAffyExprAsciiCdfDefaultSpecWriter(db_conn=self.db_conn, spec_id=self.spec_id, output_file_path=self.output_file_path)
                elif (self.output_format == "XML"):
                    writer = SqliteAffyExprAsciiCdfDefaultSpecXmlWriter(db_conn=self.db_conn, spec_id=self.spec_id, output_file_path=self.output_file_path)
                elif (self.output_format == "DELIM"):
                    writer = SqliteAffyExprAsciiCdfDefaultSpecDelimWriter(db_conn=self.db_conn, spec_id=self.spec_id, output_dir=self.output_dir, delim=self.delimiter)
            elif(spec_type == DefaultSpecTypes.AFFY_EXPR_XDA):
                if (self.output_format == "NATIVE"):
                    writer = SqliteAffyExprXdaCdfDefaultSpecWriter(db_conn=self.db_conn, spec_id=self.spec_id, output_file_path=self.output_file_path)
                elif (self.output_format == "XML"):
                    writer = SqliteAffyExprXdaCdfDefaultSpecXmlWriter(db_conn=self.db_conn, spec_id=self.spec_id, output_file_path=self.output_file_path)
                elif (self.output_format == "DELIM"):
                    writer = SqliteAffyExprXdaCdfDefaultSpecDelimWriter(db_conn=self.db_conn, spec_id=self.spec_id, output_dir=self.output_dir, delim=self.delimiter)
        else:
            if(spec_type == DefaultSpecTypes.AFFY_EXPR_ASCII):
                if (self.output_format == "NATIVE"):
                    writer = SqliteAffyExprAsciiCdfCustomSpecWriter(db_conn=self.db_conn, spec_id=self.spec_id, output_file_path=self.output_file_path)
                elif (self.output_format == "XML"):
                    writer = SqliteAffyExprAsciiCdfCustomSpecXmlWriter(db_conn=self.db_conn, spec_id=self.spec_id, output_file_path=self.output_file_path)
                elif (self.output_format == "DELIM"):
                    writer = SqliteAffyExprAsciiCdfCustomSpecDelimWriter(db_conn=self.db_conn, spec_id=self.spec_id, output_dir=self.output_dir, delim=self.delimiter)
            elif(spec_type == DefaultSpecTypes.AFFY_EXPR_XDA):
                if (self.output_format == "NATIVE"):
                    writer = SqliteAffyExprXdaCdfCustomSpecWriter(db_conn=self.db_conn, spec_id=self.spec_id, output_file_path=self.output_file_path)
                elif (self.output_format == "XML"):
                    writer = SqliteAffyExprXdaCdfCustomSpecXmlWriter(db_conn=self.db_conn, spec_id=self.spec_id, output_file_path=self.output_file_path)
                elif (self.output_format == "DELIM"):
                    writer = SqliteAffyExprXdaCdfCustomSpecDelimWriter(db_conn=self.db_conn, spec_id=self.spec_id, output_dir=self.output_dir, delim=self.delimiter)
        
        if (writer):
            writer.write()

#===================================================================================================
#===================================================================================================

class SqliteAffyProbeSeqsWriter:
    def __init__(self, db_conn, spec_id, output_file_path):
        self.db_conn = db_conn
        self.spec_id = spec_id
        self.output_file_path = output_file_path
        
        self.spec_sql = SqliteSpecSql(db_conn=db_conn)
        spec_exists = self.spec_sql.specExists(spec_id=self.spec_id)
        
        if (not spec_exists):
            raise(StandardError, "The specified spec does not exist.")
        
        is_default_spec = self.spec_sql.isDefaultSpec(spec_id=self.spec_id)
        is_custom_spec = self.spec_sql.isCustomSpec(custom_spec_id=self.spec_id)
        
        if (is_default_spec):        
            self.cdf_sql = SqliteAffyExprCdfSql(db_conn=db_conn, spec_id=spec_id)
            self.spec_name = self.spec_sql.getDefaultSpecName(default_spec_id=spec_id)
        elif (is_custom_spec):
            self.cdf_sql = SqliteAffyExprCdfCustomSpecSql(db_conn=db_conn, custom_spec_id=spec_id)
            self.spec_name = self.spec_sql.getCustomSpecName(custom_spec_id=spec_id)
   
class SqliteAffyProbeSeqsFastaWriter(SqliteAffyProbeSeqsWriter):
    def __init__(self, db_conn, spec_id, output_file_path):
        SqliteAffyProbeSeqsWriter.__init__(self, db_conn, spec_id, output_file_path)
        
    def write(self):
        probe_seqs = self.cdf_sql.getProbeSeqs(return_type="SQLITE3")
        
        output_file = open(self.output_file_path, 'w')
        for row in probe_seqs:
            probe_id = str(row["probe_id"])
            x_coord = str(row["x_coord"])
            y_coord = str(row["y_coord"])
            seq = str(row["seq"])
            
            header_line = ">probe_id=" + probe_id + ";x_coord=" + x_coord + ";y_coord=" + y_coord + "\n"
            seq_line = seq + "\n"
            
            output_file.write(header_line)
            output_file.write(seq_line)
        
        output_file.close()
        
class SqliteAffyProbeSeqsXmlWriter(SqliteAffyProbeSeqsWriter):
    def __init__(self, db_conn, spec_id, output_file_path):
        SqliteAffyProbeSeqsWriter.__init__(self, db_conn, spec_id, output_file_path)
        
    def write(self):
        probe_seqs = self.cdf_sql.getProbeSeqs(return_type="SQLITE3")
        
        output_file = open(self.output_file_path, 'w')
        
        output_file.write("<?xml version=\"1.0\" ?>\n")
        output_file.write("<probeSeqs specName=\"" + self.spec_name + "\">\n")
        
        for row in probe_seqs:
            probe_id = str(row["probe_id"])
            x_coord = str(row["x_coord"])
            y_coord = str(row["y_coord"])
            seq = str(row["seq"])
            
            output_file.write("\t<probe id=\"" + probe_id + "\" x=\"" + x_coord + "\" y=\"" + y_coord + "\">")
            output_file.write(seq)
            output_file.write("</probe>\n")
            
        output_file.write("</probeSeqs>\n")        
        output_file.close()
        
class SqliteAffyProbeSeqsDelimWriter(SqliteAffyProbeSeqsWriter):
    def __init__(self, db_conn, spec_id, output_file_path, delim=","):
        SqliteAffyProbeSeqsWriter.__init__(self, db_conn, spec_id, output_file_path)
        
        self.delim = delim
        
    def write(self):
        probe_seqs = self.cdf_sql.getProbeSeqs(return_type="SQLITE3")
        
        output_file = open(self.output_file_path, 'w')
        
        header_list = ["Probe ID", "X Coordinate", "Y Coordinate", "Probe Sequence"]
        header = string.join(header_list, self.delim) + "\n"
        
        output_file.write(header)
        
        for row in probe_seqs:
            probe_id = str(row["probe_id"])
            x_coord = str(row["x_coord"])
            y_coord = str(row["y_coord"])
            seq = str(row["seq"])
            
            line_list = [probe_id, x_coord, y_coord, seq]
            line = string.join(line_list, self.delim) + "\n"
            
            output_file.write(line)
                 
        output_file.close()
        
#===================================================================================================
#===================================================================================================
        
class SqliteAffyProbeSetDefsWriter:
    def __init__(self, db_conn, spec_id, output_file_path, include_probe_seqs=False):
        self.db_conn = db_conn
        self.spec_id = spec_id
        self.output_file_path = output_file_path
        self.include_probe_seqs = include_probe_seqs
        
        self.spec_sql = SqliteSpecSql(db_conn=db_conn)
        
        is_default_spec = self.spec_sql.isDefaultSpec(spec_id=self.spec_id)
        is_custom_spec = self.spec_sql.isCustomSpec(custom_spec_id=self.spec_id)
        
        if (not is_default_spec and not is_custom_spec):
            raise(StandardError, "The spec '" + self.spec_id + "' does not exist.")
        
        if (is_default_spec):
            default_spec_id = spec_id
            self.spec_name = self.spec_sql.getDefaultSpecName(default_spec_id=default_spec_id)
        else:
            custom_spec_id = spec_id
            default_spec_id = self.spec_sql.getDefaultSpecID(custom_spec_id=custom_spec_id)
            self.spec_name = self.spec_sql.getCustomSpecName(custom_spec_id=custom_spec_id)
            
        spec_type = int(self.spec_sql.getDefaultSpecType(default_spec_id=default_spec_id))
        
        if (spec_type not in (1,2)):
            raise(StandardError, "The spec '" + self.spec_id + "' is not an Affymetrix spec.")
        
        if (is_default_spec):
            if (spec_type == DefaultSpecTypes.AFFY_EXPR_ASCII):     
                self.cdf_sql = SqliteAffyExprAsciiCdfSql(db_conn=db_conn, spec_id=default_spec_id)
            elif (spec_type == DefaultSpecTypes.AFFY_EXPR_XDA):     
                self.cdf_sql = SqliteAffyExprXdaCdfSql(db_conn=db_conn, spec_id=default_spec_id)
        elif (is_custom_spec):
            if (spec_type == DefaultSpecTypes.AFFY_EXPR_ASCII):     
                self.cdf_sql = SqliteAffyExprAsciiCdfCustomSpecSql(db_conn=db_conn, custom_spec_id=custom_spec_id)
            elif (spec_type == DefaultSpecTypes.AFFY_EXPR_XDA):     
                self.cdf_sql = SqliteAffyExprXdaCdfCustomSpecSql(db_conn=db_conn, custom_spec_id=custom_spec_id)
   
class SqliteAffyProbeSetDefsXmlWriter(SqliteAffyProbeSetDefsWriter):
    def __init__(self, db_conn, spec_id, output_file_path, include_probe_seqs=False):
        SqliteAffyProbeSetDefsWriter.__init__(self, db_conn, spec_id, output_file_path, include_probe_seqs)
        
    def write(self):
        probe_seqs_imported = self.cdf_sql.probeSeqsImported()
        
        if (self.include_probe_seqs and probe_seqs_imported):
            probe_set_defs = self.cdf_sql.getProbeSetDefsWithSeqs(return_type="SQLITE3")
        else:
            probe_set_defs = self.cdf_sql.getProbeSetDefs(return_type="SQLITE3")
        
        output_file = open(self.output_file_path, 'w')
        
        output_file.write("<?xml version=\"1.0\" ?>\n")
        output_file.write("<probeSets specName=\"" + self.spec_name + "\">\n")
        
        prev_probeset_id = None
        
        for row in probe_set_defs:
            probeset_id = str(row["probeset_id"])
            pm_probe_id = str(row["pm_probe_id"])
            pm_x_coord = str(row["pm_x_coord"])
            pm_y_coord = str(row["pm_y_coord"])
            mm_probe_id = str(row["mm_probe_id"])
            mm_x_coord = str(row["mm_x_coord"])
            mm_y_coord = str(row["mm_y_coord"])
            
            if (self.include_probe_seqs and probe_seqs_imported):
                pm_probe_seq = str(row["pm_probe_seq"])
                mm_probe_seq = str(row["mm_probe_seq"])
            else:
                pm_probe_seq = ""
                mm_probe_seq = ""
            
            if (probeset_id != prev_probeset_id):
                if (prev_probeset_id != None):
                    output_file.write("\t</probeSet>\n")
                
                output_file.write("\t<probeSet id=\"" + probeset_id + "\">\n")
                
                prev_probeset_id = probeset_id
            
            output_file.write("\t\t<probePair>\n")
            output_file.write("\t\t\t<pmProbe id=\"" + pm_probe_id + "\" x=\"" + pm_x_coord + "\" y=\"" + pm_y_coord + "\">")
            output_file.write(pm_probe_seq)
            output_file.write("</pmProbe>\n")
            output_file.write("\t\t\t<mmProbe id=\"" + mm_probe_id + "\" x=\"" + mm_x_coord + "\" y=\"" + mm_y_coord + "\">")
            output_file.write(mm_probe_seq)
            output_file.write("</mmProbe>\n")
            output_file.write("\t\t</probePair>\n")
            
        if (prev_probeset_id != None):
            output_file.write("\t</probeSet>\n")
        
        output_file.write("</probeSets>\n")        
        output_file.close()
        
class SqliteAffyProbeSetDefsDelimWriter(SqliteAffyProbeSetDefsWriter):
    def __init__(self, db_conn, spec_id, output_file_path, delimiter=",", include_probe_seqs=False):
        SqliteAffyProbeSetDefsWriter.__init__(self, db_conn, spec_id, output_file_path, include_probe_seqs)
        
        self.delimiter = delimiter
        
    def write(self):
        probe_seqs_imported = self.cdf_sql.probeSeqsImported()
        
        if (self.include_probe_seqs and probe_seqs_imported):
            probe_set_defs = self.cdf_sql.getProbeSetDefsWithSeqs(return_type="SQLITE3")
        else:
            probe_set_defs = self.cdf_sql.getProbeSetDefs(return_type="SQLITE3")
        
        output_file = open(self.output_file_path, 'w')
        
        if (self.include_probe_seqs and probe_seqs_imported):
            header_list = ["Probe Set ID", "PM Probe ID", "PM X Coordinate", "PM Y Coordinate", "PM Probe Sequence", 
                           "MM Probe ID", "MM Probe ID", "MM X Coordinate", "MM Probe Sequence"]
        else:
            header_list = ["Probe Set ID", "PM Probe ID", "PM X Coordinate", "PM Y Coordinate",
                           "MM Probe ID", "MM Probe ID", "MM X Coordinate"]
            
        header = string.join(header_list, self.delimiter) + "\n"
        
        output_file.write(header)
        
        for row in probe_set_defs:
            probeset_id = row["probeset_id"]
            pm_probe_id = row["pm_probe_id"]
            pm_x_coord = row["pm_x_coord"]
            pm_y_coord = row["pm_y_coord"]
            mm_probe_id = row["mm_probe_id"]
            mm_x_coord = row["mm_x_coord"]
            mm_y_coord = row["mm_y_coord"]
            
            if (self.include_probe_seqs and probe_seqs_imported):
                pm_probe_seq = row["pm_probe_seq"]
                mm_probe_seq = row["mm_probe_seq"]
            
            if (self.include_probe_seqs and probe_seqs_imported):
                line_list = [probeset_id, pm_probe_id, pm_x_coord, pm_y_coord, pm_probe_seq, mm_probe_id, mm_x_coord, mm_y_coord, mm_probe_seq]
            else:
                line_list = [probeset_id, pm_probe_id, pm_x_coord, pm_y_coord,  mm_probe_id, mm_x_coord, mm_y_coord]
            
            line_list = map(str, line_list)
            line = string.join(line_list, self.delimiter) + "\n"
            
            output_file.write(line)
                 
        output_file.close()
        
#===================================================================================================
#===================================================================================================

def testSqliteAffyProbeSeqsFastaWriter():
    start_time = time.time()
    
    db_file_path = "/home/coverall/workspace/ArrayInitiative/src/user_data/db/aidb_0.db"   
    db_conn = sqlite3.connect(db_file_path)
    db_conn.row_factory = sqlite3.Row
    
    spec_id = "ds_0000001"
    output_file_path = "/home/coverall/Desktop/cdf_output_temp/" + spec_id + ".fas"
    
    writer = SqliteAffyProbeSeqsFastaWriter(db_conn=db_conn, spec_id=spec_id, output_file_path=output_file_path)
    writer.write()
    
    end_time = time.time()
    
    print("Wrote FASTA probe sequences in " + str(end_time-start_time) + " seconds!")
    
def testSqliteAffyProbeSeqsXmlWriter():
    start_time = time.time()
    
    db_file_path = "/home/coverall/workspace/ArrayInitiative/src/user_data/db/aidb_0.db"   
    db_conn = sqlite3.connect(db_file_path)
    db_conn.row_factory = sqlite3.Row
    
    spec_id = "ds_0000001"
    output_file_path = "/home/coverall/Desktop/cdf_output_temp/" + spec_id + "_probe_seqs.xml"
    
    writer = SqliteAffyProbeSeqsXmlWriter(db_conn=db_conn, spec_id=spec_id, output_file_path=output_file_path)
    writer.write()
    
    end_time = time.time()
    
    print("Wrote XML probe sequences in " + str(end_time-start_time) + " seconds!")
    
def testSqliteAffyProbeSeqsDelimWriter():
    start_time = time.time()
    
    db_file_path = "/home/coverall/workspace/ArrayInitiative/src/user_data/db/aidb_0.db"   
    db_conn = sqlite3.connect(db_file_path)
    db_conn.row_factory = sqlite3.Row
    
    spec_id = "ds_0000001"
    output_file_path = "/home/coverall/Desktop/cdf_output_temp/" + spec_id + "_probe_seqs.dat"
    delim = ","
    
    writer = SqliteAffyProbeSeqsDelimWriter(db_conn=db_conn, spec_id=spec_id, output_file_path=output_file_path, delim=delim)
    writer.write()
    
    end_time = time.time()
    
    print("Wrote delimited probe sequences in " + str(end_time-start_time) + " seconds!")
    
def testSqliteAffyProbeSetDefsXmlWriter():
    start_time = time.time()
    
    db_file_path = "/home/coverall/workspace/ArrayInitiative/src/user_data/db/aidb_0.db"   
    db_conn = sqlite3.connect(db_file_path)
    db_conn.row_factory = sqlite3.Row
    
    spec_id = "ds_0000001"
    output_file_path = "/home/coverall/Desktop/cdf_output_temp/" + spec_id + "_array_spec.xml"
    include_probe_seqs = True
    
    writer = SqliteAffyProbeSetDefsXmlWriter(db_conn=db_conn, spec_id=spec_id, output_file_path=output_file_path, 
                                             include_probe_seqs=include_probe_seqs)
    writer.write()
    
    end_time = time.time()
    
    print("Wrote XML probe set definitions in " + str(end_time-start_time) + " seconds!")
    
def testSqliteAffyProbeSetDefsDelimWriter():
    start_time = time.time()
    
    db_file_path = "/home/coverall/workspace/ArrayInitiative/src/user_data/db/aidb_0.db"   
    db_conn = sqlite3.connect(db_file_path)
    db_conn.row_factory = sqlite3.Row
    
    spec_id = "ds_0000001_cs_0000001"
    output_file_path = "/home/coverall/Desktop/cdf_output_temp/" + spec_id + "_array_spec.dat"
    delim = ","
    include_probe_seqs = True
    
    writer = SqliteAffyProbeSetDefsDelimWriter(db_conn=db_conn, spec_id=spec_id, output_file_path=output_file_path, 
                                            delimiter=delim, include_probe_seqs=include_probe_seqs)
    writer.write()
    
    end_time = time.time()
    
    print("Wrote delimited probe set definitions in " + str(end_time-start_time) + " seconds!")

def main():
#    testSqliteAffyProbeSeqsFastaWriter()
#    testSqliteAffyProbeSeqsXmlWriter()
#    testSqliteAffyProbeSeqsDelimWriter()
#
#    testSqliteAffyProbeSetDefsXmlWriter()
    testSqliteAffyProbeSetDefsDelimWriter()

if __name__ == "__main__":
    print("Running...")
    main()
    print("It is accomplished!")
            
