# Supplementary material for: ArrayInitiative - a tool that simplifies creating custom Affymetrix CDFs
Source: BMC Bioinformatics. 2011 May 6;12:136. doi: 10.1186/1471-2105-12-136 (PMC3113937; doi:10.1186/1471-2105-12-136)
Supplement: Additional file 1 — ArrayInitiative 1.0. The first release of ArrayInitiative. [file 1471-2105-12-136-S1.ZIP › array_initiative_version_1.0/ui/dev/dialog_example/export_wizard_write_map.py]

import os
import time

from PyQt4 import QtCore
from PyQt4 import QtGui
from PyQt4 import uic

from db.connection import SqliteFileDbConnInfo
from writers.sqlite.affy.writer import SqliteAffyCdfWriter

class ExportWizardWriteMapPage(QtGui.QWizardPage):
    def __init__(self, parent=None):
        QtGui.QWizardPage.__init__(self, parent)
        uic.loadUi("export_wizard_write_map.ui", self)
        
        self.setTitle("Export Map to File")
        self.setSubTitle("Specify an output file and then hit 'Export' to create the map file.")
        
        self.main_wizard_window = self.parentWidget()
        
        self.last_selected_output_file_path = None
        
        self.initActions()
        
    def initActions(self):
        self.connect(self.pbExport, QtCore.SIGNAL("clicked()"), 
                     self.slotExportClicked)
    
    def initializePage(self):  
        self.active_db_conn_info = self.main_wizard_window.active_db_conn_info
        self.map_sql = self.main_wizard_window.map_sql
              
        if (self.main_wizard_window.map_type in (1,2)):
            self.lbMapType.setText("Affymetrix")
            
        self.lbMapID.setText(self.main_wizard_window.map_id)
        
        if (self.main_wizard_window.output_format == "NATIVE"):
            if (self.main_wizard_window.map_type == 1):
                self.lbOutputFormat.setText("CDF - ASCII")
            elif (self.main_wizard_window.map_type == 2):
                self.lbOutputFormat.setText("CDF - XDA")
        elif (self.main_wizard_window.output_format == "XML"):
            self.lbOutputFormat.setText("XML")
        elif (self.main_wizard_window.output_format == "DELIM"):
            if (self.main_wizard_window.delimiter == "CSV"):
                self.lbOutputFormat.setText("Delimited (CSV)")
            elif (self.main_wizard_window.delimiter == "TAB"):
                self.lbOutputFormat.setText("Delimited (TAB)")
            else:
                self.lbOutputFormat.setText("Delimited (" + self.main_wizard_window.delimiter + ")")
        
    def slotExportClicked(self):
        format_type = ""
        selected_dir = ""
        
        if (self.last_selected_output_file_path != None):
            selected_dir = os.path.dirname(self.last_selected_output_file_path) + "/"
        
        file_path = str(QtGui.QFileDialog.getSaveFileName(self, "", selected_dir, format_type))
        
        if (file_path == ""):
            return
        
        self.last_selected_output_file_path = file_path
        
#        map_id = self.main_wizard_window.map_id
#        db_file_path = self.main_wizard_window.active_db_conn_info.db_file_path
#        output_path = file_path
#        output_format = self.main_wizard_window.output_format
#        delimiter = self.main_wizard_window.delimiter
#        
#        self.progressBar.reset()
#        self.progressBar.setMinimum(0)
#        self.progressBar.setMaximum(0)
#        
#        import_thread = self.SqliteOutputMapFileThread(parent=self, map_id=map_id, db_file_path=db_file_path, output_path=output_path, 
#                                                       output_format=output_format, delimiter=delimiter)
#        
#        if (import_thread):
#            import_thread.start()
#                
#            while (not import_thread.isFinished()):
#                time.sleep(0.001)
#                QtGui.QApplication.processEvents()
#            
#            self.progressBar.setMinimum(0)
#            self.progressBar.setMaximum(100)
#            self.progressBar.reset()
            
        self.main_wizard_window.next()
            
    def nextId(self):
        return(4)
        
    class SqliteOutputMapFileThread(QtCore.QThread):
        def __init__(self, parent, map_id, db_file_path, output_path, output_format="NATIVE", delimiter=None):
            QtCore.QThread.__init__(self, parent)
            
            self.map_id = map_id
            self.db_file_path = db_file_path
            self.output_path = output_path
            self.output_format = output_format
            self.delimiter = delimiter
        
        def run(self):
            sqlite_file_db_conn_info = SqliteFileDbConnInfo(db_file_path=self.db_file_path)
            db_conn = sqlite_file_db_conn_info.getConn(use_cached=False)
            
            writer = SqliteAffyCdfWriter(db_conn=db_conn, map_id=self.map_id, output_path=self.output_path, 
                                                output_format=self.output_format, delimiter=self.delimiter)
            
            writer.write()
