# Supplementary material for: ArrayInitiative - a tool that simplifies creating custom Affymetrix CDFs
Source: BMC Bioinformatics. 2011 May 6;12:136. doi: 10.1186/1471-2105-12-136 (PMC3113937; doi:10.1186/1471-2105-12-136)
Supplement: Additional file 1 — ArrayInitiative 1.0. The first release of ArrayInitiative. [file 1471-2105-12-136-S1.ZIP › array_initiative_version_1.0/ui/dev/dialog_example/export_wizard_map_format_selector.py]

from PyQt4 import QtCore
from PyQt4 import QtGui
from PyQt4 import uic

class ExportWizardMapFormatSelectorPage(QtGui.QWizardPage):
    def __init__(self, parent=None):
        QtGui.QWizardPage.__init__(self, parent)
        uic.loadUi("export_wizard_map_format_selector.ui", self)
        
        self.setTitle("Output Format Selector")
        self.setSubTitle("Select an output format for your map.")
        
        self.main_wizard_window = self.parentWidget()
        self.map_sql = self.main_wizard_window.map_sql
        
        self.main_wizard_window.output_format = "NATIVE"
        
        self.initActions()
        
    def initializePage(self):
        if (self.main_wizard_window.map_type == 1):
            self.rbNativeFormat.setText("ASCII CDF")
        elif (self.main_wizard_window.map_type == 2):
            self.rbNativeFormat.setText("XDA CDF")
            
        self.rbXmlFormat.setEnabled(False)
        self.rbDelimFormat.setEnabled(False)
        
        self.setDelimFormatWidgetStates()
        self.delimiter = str(self.leCustomFileDelimiter.text()) if str(self.leCustomFileDelimiter.text()) != "" else None
    
    def initActions(self):
        self.connect(self.rbNativeFormat, QtCore.SIGNAL("clicked()"), 
                     self.setFormatType)
        
        self.connect(self.rbXmlFormat, QtCore.SIGNAL("clicked()"), 
                     self.setFormatType)
        
        self.connect(self.rbDelimFormat, QtCore.SIGNAL("clicked()"), 
                     self.setFormatType)
        
    def setDelimFormatWidgetStates(self):
        self.rbDelimCSV.setEnabled(self.rbDelimFormat.isChecked())
        self.rbDelimTab.setEnabled(self.rbDelimFormat.isChecked())
        self.rbDelimOther.setEnabled(self.rbDelimFormat.isChecked())
        self.leCustomFileDelimiter.setEnabled(self.rbDelimFormat.isChecked())
        
    def validatePage(self):
        if (self.rbDelimFormat.isChecked()):
            if (self.rbDelimCSV.isChecked()):
                self.main_wizard_window.delimiter = "CSV"
            elif (self.rbDelimTab.isChecked()):
                self.main_wizard_window.delimiter = "TAB"
            else:
                delim = str(self.leCustomFileDelimiter.text())            
                
                if (delim == ""):
                    return(False)
                else:
                    self.main_wizard_window.delimiter = delim
                    
            return(True)
        else:
            return(True)
    
    def setFormatType(self):
        if (self.rbNativeFormat.isChecked()):
            self.main_wizard_window.output_format = "NATIVE"
            self.delimiter = None
        elif (self.rbXmlFormat.isChecked()):
            self.main_wizard_window.output_format = "XML"
            self.delimiter = None
        elif (self.rbDelimFormat.isChecked()):
            self.main_wizard_window.output_format = "DELIM"
            
        self.setDelimFormatWidgetStates()
            
