# Supplementary material for: ArrayInitiative - a tool that simplifies creating custom Affymetrix CDFs
Source: BMC Bioinformatics. 2011 May 6;12:136. doi: 10.1186/1471-2105-12-136 (PMC3113937; doi:10.1186/1471-2105-12-136)
Supplement: Additional file 1 — ArrayInitiative 1.0. The first release of ArrayInitiative. [file 1471-2105-12-136-S1.ZIP › array_initiative_version_1.0/ui/dev/dialog_example/export_wizard_map_selector.ui]

<?xml version="1.0" encoding="UTF-8"?>
<ui version="4.0">
 <class>WizardPage</class>
 <widget class="QWizardPage" name="WizardPage">
  <property name="geometry">
   <rect>
    <x>0</x>
    <y>0</y>
    <width>694</width>
    <height>449</height>
   </rect>
  </property>
  <property name="sizePolicy">
   <sizepolicy hsizetype="Expanding" vsizetype="Expanding">
    <horstretch>0</horstretch>
    <verstretch>0</verstretch>
   </sizepolicy>
  </property>
  <property name="windowTitle">
   <string>WizardPage</string>
  </property>
  <property name="title">
   <string>Introduction</string>
  </property>
  <property name="subTitle">
   <string>This is a test.</string>
  </property>
  <layout class="QVBoxLayout" name="verticalLayout">
   <item>
    <widget class="QSplitter" name="splitter">
     <property name="orientation">
      <enum>Qt::Horizontal</enum>
     </property>
     <widget class="QTreeWidget" name="twBrowser">
      <property name="sizePolicy">
       <sizepolicy hsizetype="Expanding" vsizetype="Expanding">
        <horstretch>2</horstretch>
        <verstretch>0</verstretch>
       </sizepolicy>
      </property>
      <column>
       <property name="text">
        <string notr="true">1</string>
       </property>
      </column>
     </widget>
     <widget class="QTableWidget" name="twSummary">
      <property name="sizePolicy">
       <sizepolicy hsizetype="Expanding" vsizetype="Expanding">
        <horstretch>3</horstretch>
        <verstretch>0</verstretch>
       </sizepolicy>
      </property>
      <property name="alternatingRowColors">
       <bool>true</bool>
      </property>
     </widget>
    </widget>
   </item>
   <item>
    <widget class="QLineEdit" name="leMapID">
     <property name="enabled">
      <bool>false</bool>
     </property>
    </widget>
   </item>
  </layout>
 </widget>
 <resources/>
 <connections/>
</ui>
