# Supplementary material for: ArrayInitiative - a tool that simplifies creating custom Affymetrix CDFs
Source: BMC Bioinformatics. 2011 May 6;12:136. doi: 10.1186/1471-2105-12-136 (PMC3113937; doi:10.1186/1471-2105-12-136)
Supplement: Additional file 1 — ArrayInitiative 1.0. The first release of ArrayInitiative. [file 1471-2105-12-136-S1.ZIP › array_initiative_version_1.0/ui/dev/dialog_example/export_wizard.py]

import sys

from PyQt4 import QtCore
from PyQt4 import QtGui
from PyQt4 import uic

from export_wizard_intro import ExportWizardIntroPage
from export_wizard_map_selector import ExportWizardMapSelectorPage
from export_wizard_map_format_selector import ExportWizardMapFormatSelectorPage
from export_wizard_write_map import ExportWizardWriteMapPage
from export_wizard_final import ExportWizardFinalPage

from ui_helper import UIHelper

class ExportWizard(QtGui.QWizard):
    def __init__(self, parent=None):
        QtGui.QWizard.__init__(self, parent)
        
        self.export_type = None
        self.map_id = None
        self.map_type = None
        self.output_format = None
        self.delimiter = None
        
        self.active_db_conn_info = self.parentWidget().active_db_conn_info
        self.map_sql = self.parentWidget().map_sql
        self.icon_paths = self.parentWidget().icon_paths
        
        self.setPage(0, ExportWizardIntroPage(parent=self))
        self.setPage(1, ExportWizardMapSelectorPage(parent=self))
        self.setPage(2, ExportWizardMapFormatSelectorPage(parent=self))
        self.setPage(3, ExportWizardWriteMapPage(parent=self))
        self.setPage(4, ExportWizardFinalPage(parent=self))
        
        self.setStartId(0)
        
#        self.setOption(QtGui.QWizard.HaveHelpButton)
        self.setWizardStyle(QtGui.QWizard.ModernStyle)

        UIHelper.centerWidget(self, 700, 700)
        
if __name__ == "__main__":
    app = QtGui.QApplication(sys.argv)
    window = ExportWizard()
    window.show()
    app.exec_()
