# Supplementary material for: ArrayInitiative - a tool that simplifies creating custom Affymetrix CDFs
Source: BMC Bioinformatics. 2011 May 6;12:136. doi: 10.1186/1471-2105-12-136 (PMC3113937; doi:10.1186/1471-2105-12-136)
Supplement: Additional file 1 — ArrayInitiative 1.0. The first release of ArrayInitiative. [file 1471-2105-12-136-S1.ZIP › array_initiative_version_1.0/ui/dev/dialog_example/export_wizard_final.ui]

<?xml version="1.0" encoding="UTF-8"?>
<ui version="4.0">
 <class>WizardPage</class>
 <widget class="QWizardPage" name="WizardPage">
  <property name="geometry">
   <rect>
    <x>0</x>
    <y>0</y>
    <width>604</width>
    <height>505</height>
   </rect>
  </property>
  <property name="windowTitle">
   <string>Export Wizard</string>
  </property>
  <property name="title">
   <string>Export Complete</string>
  </property>
  <layout class="QVBoxLayout" name="verticalLayout">
   <item>
    <widget class="QLabel" name="label">
     <property name="text">
      <string>Your export is complete. Click 'Finish' to close the window or click 'Back' to export another file.</string>
     </property>
     <property name="alignment">
      <set>Qt::AlignLeading|Qt::AlignLeft|Qt::AlignTop</set>
     </property>
    </widget>
   </item>
  </layout>
 </widget>
 <resources/>
 <connections/>
</ui>
