# Supplementary material for: ArrayInitiative - a tool that simplifies creating custom Affymetrix CDFs
Source: BMC Bioinformatics. 2011 May 6;12:136. doi: 10.1186/1471-2105-12-136 (PMC3113937; doi:10.1186/1471-2105-12-136)
Supplement: Additional file 1 — ArrayInitiative 1.0. The first release of ArrayInitiative. [file 1471-2105-12-136-S1.ZIP › array_initiative_version_1.0/ui/dev/dialog_example/export_wizard_map_selector.py]

from PyQt4 import QtCore
from PyQt4 import QtGui
from PyQt4 import uic

class ExportWizardMapSelectorPage(QtGui.QWizardPage):
    def __init__(self, parent=None):
        QtGui.QWizardPage.__init__(self, parent)
        uic.loadUi("export_wizard_map_selector.ui", self)
        
        self.setTitle("Map Selector")
        self.setSubTitle("Select a map to export.")
        
        self.main_wizard_window = self.parentWidget()
        
        self.active_db_conn_info = self.main_wizard_window.active_db_conn_info
        self.map_sql = self.main_wizard_window.map_sql
        self.icon_paths = self.main_wizard_window.icon_paths
        
        self.initActions()
        
        self.loadArrayMaps()
        
        self.leMapID.setVisible(False)
        
        self.registerField("map_id*", self.leMapID)
        
    def initActions(self):        
        self.connect(self.twBrowser, QtCore.SIGNAL("itemClicked(QTreeWidgetItem *, int)"), 
                     self.slotBrowserItemClicked)
        
    def slotBrowserItemClicked(self, item, column):
        item_name = str(item.text(0))
        item_type = int(item.type())
        
        if (item_type == self.BrowserNodeTypes.AFFY_EXPR_ASCII_BASE_MAP):
            self.loadAffyExprAsciiBaseMapSummary(map_id=item_name)
            self.leMapID.setText(item_name)
            
            self.main_wizard_window.map_id = item_name
            self.main_wizard_window.map_type = int(self.map_sql.getBaseMapType(base_map_id=self.main_wizard_window.map_id))
        elif (item_type == self.BrowserNodeTypes.AFFY_EXPR_ASCII_CUSTOM_MAP):
            self.loadAffyExprAsciiCustomMapSummary(map_id=item_name)
            self.leMapID.setText(item_name)
            
            parent_item = item.parent()
            base_map_id = str(parent_item.text(0))
            
            self.main_wizard_window.map_id = item_name
            self.main_wizard_window.map_type = int(self.map_sql.getBaseMapType(base_map_id=base_map_id))
        else:
            self.leMapID.setText("")
        
    def loadArrayMaps(self):
        array_type_icon_path = self.icon_paths["pie_chart"]
        array_type_icon = QtGui.QIcon(QtGui.QPixmap(array_type_icon_path))
        
        base_map_icon_path = self.icon_paths["circle_blue"]
        base_map_icon = QtGui.QIcon(QtGui.QPixmap(base_map_icon_path))
        
        custom_map_icon_path = self.icon_paths["circle_red"]
        custom_map_icon = QtGui.QIcon(QtGui.QPixmap(custom_map_icon_path))
        
        affy_ascii_color = QtGui.QColor(0, 0, 0)
        affy_xda_color = QtGui.QColor(0, 0, 0)
        
        affy_root_node = QtGui.QTreeWidgetItem(["Affymetrix"], self.BrowserNodeTypes.AFFY_ROOT_NODE)
        affy_root_node.setIcon(0, array_type_icon)
        self.twBrowser.addTopLevelItem(affy_root_node)
        
        base_maps = self.map_sql.getBaseMaps(return_type="DATATABLE")
        
        for bmap_row in base_maps.datarows:
            base_map_id = str(bmap_row["map_id"])
            bmap_type = int(bmap_row["map_type"])
            
            if (bmap_type in (1,2)):
                if (bmap_type == 1):
                    base_map_node_type = self.BrowserNodeTypes.AFFY_EXPR_ASCII_BASE_MAP
                    base_map_node_color = affy_ascii_color
                    
                    custom_map_node_type = self.BrowserNodeTypes.AFFY_EXPR_ASCII_CUSTOM_MAP
                    custom_map_node_color = affy_ascii_color
                elif (bmap_type == 2):
                    base_map_node_type = self.BrowserNodeTypes.AFFY_EXPR_XDA_BASE_MAP
                    base_map_node_color = affy_xda_color
                    
                    custom_map_node_type = self.BrowserNodeTypes.AFFY_EXPR_XDA_CUSTOM_MAP
                    custom_map_node_color = affy_xda_color
                    
                base_map_node = QtGui.QTreeWidgetItem([base_map_id], base_map_node_type)
                
#               user_data = str(self.BrowserNodeTypes.AFFY_XDA_CDF) + "," + str(self.DbTypes.SQLITE_FILE_DB)             
#               user_data = QtCore.QVariant(user_data)
#                    
#               base_map_node.setData(0, QtCore.Qt.UserRole, user_data)
                
                base_map_node.setForeground(0, base_map_node_color)
                base_map_node.setIcon(0, base_map_icon)
                affy_root_node.addChild(base_map_node)
                
                custom_maps = self.map_sql.getCustomMaps(base_map_id=base_map_id)
                for amap_row in custom_maps.datarows:
                    custom_map_id = amap_row["alt_map_id"]
                    
                    custom_map_node = QtGui.QTreeWidgetItem([custom_map_id], custom_map_node_type)
                    custom_map_node.setForeground(0, custom_map_node_color)
                    custom_map_node.setIcon(0, custom_map_icon)
                    base_map_node.addChild(custom_map_node)
                    
    def loadAffyExprAsciiBaseMapSummary(self, map_id):
        self.base_map_sql = self.active_db_conn_info.getAffyExprAsciiBaseMapSql(map_id=map_id)
        
        cdf_header_data = self.base_map_sql.getHeaderData().datarows
        cdf_header_data = cdf_header_data[0].asList()
        cdf_header_data.insert(1, "ASCII")
        
        property_names = [
            "CDF Identifier",
            "CDF Type",
            "Version Number",
            "Array Name",
            "Number of Rows",
            "Number of Columns",
            "Number of Units",
            "Maximum Unit Number",
            "Number of QC Units",
            "Reference Sequence"
        ]
        
        num_rows = 9
        num_cols = 2
        
        self.twSummary.setRowCount(num_rows)
        self.twSummary.setColumnCount(num_cols)
        
        header_lbls = ["Property", "Value"]
        self.twSummary.setHorizontalHeaderLabels(header_lbls)
        
        for i in xrange(0, num_rows):
            property_name = property_names[i]
            val = cdf_header_data[i]
            val = str(val) if val != None else ""
            
            item = QtGui.QTableWidgetItem(property_name)
            self.twSummary.setItem(i, 0, item)
            
            item = QtGui.QTableWidgetItem(val)
            self.twSummary.setItem(i, 1, item)
            
        self.twSummary.resizeColumnsToContents()
        
    def loadAffyExprAsciiCustomMapSummary(self, map_id):
        self.custom_map_sql = self.active_db_conn_info.getAffyExprAsciiCustomMapSql(map_id=map_id)
        
        cdf_header_data = self.custom_map_sql.getHeaderData().datarows
        cdf_header_data = cdf_header_data[0].asList()
        cdf_header_data.insert(1, "ASCII")
        
        property_names = [
            "CDF Identifier",
            "CDF Type",
            "Version Number",
            "Array Name",
            "Number of Rows",
            "Number of Columns",
            "Number of Units",
            "Maximum Unit Number",
            "Number of QC Units",
            "Reference Sequence"
        ]
        
        num_rows = 9
        num_cols = 2
        
        self.twSummary.setRowCount(num_rows)
        self.twSummary.setColumnCount(num_cols)
        
        header_lbls = ["Property", "Value"]
        self.twSummary.setHorizontalHeaderLabels(header_lbls)
        
        for i in xrange(0, num_rows):
            property_name = property_names[i]
            val = cdf_header_data[i]
            val = str(val) if val != None else ""
            
            item = QtGui.QTableWidgetItem(property_name)
            self.twSummary.setItem(i, 0, item)
            
            item = QtGui.QTableWidgetItem(val)
            self.twSummary.setItem(i, 1, item)
            
        self.twSummary.resizeColumnsToContents()
    
    class BrowserNodeTypes():
        AFFY_ROOT_NODE = 0
        
        AFFY_EXPR_XDA_BASE_MAP = 1
        AFFY_EXPR_ASCII_BASE_MAP = 2
        
        AFFY_EXPR_XDA_CUSTOM_MAP = 3
        AFFY_EXPR_ASCII_CUSTOM_MAP = 4
