# Supplementary material for: ArrayInitiative - a tool that simplifies creating custom Affymetrix CDFs
Source: BMC Bioinformatics. 2011 May 6;12:136. doi: 10.1186/1471-2105-12-136 (PMC3113937; doi:10.1186/1471-2105-12-136)
Supplement: Additional file 1 — ArrayInitiative 1.0. The first release of ArrayInitiative. [file 1471-2105-12-136-S1.ZIP › array_initiative_version_1.0/ui/dev/dialog_example/export_wizard_write_map.ui]

<?xml version="1.0" encoding="UTF-8"?>
<ui version="4.0">
 <class>WizardPage</class>
 <widget class="QWizardPage" name="WizardPage">
  <property name="geometry">
   <rect>
    <x>0</x>
    <y>0</y>
    <width>604</width>
    <height>505</height>
   </rect>
  </property>
  <property name="windowTitle">
   <string>WizardPage</string>
  </property>
  <layout class="QVBoxLayout" name="verticalLayout">
   <item>
    <widget class="QGroupBox" name="groupBox">
     <property name="title">
      <string>Export Summary</string>
     </property>
     <layout class="QGridLayout" name="gridLayout">
      <item row="0" column="0">
       <widget class="QLabel" name="label">
        <property name="sizePolicy">
         <sizepolicy hsizetype="Fixed" vsizetype="Fixed">
          <horstretch>0</horstretch>
          <verstretch>0</verstretch>
         </sizepolicy>
        </property>
        <property name="font">
         <font>
          <weight>75</weight>
          <bold>true</bold>
         </font>
        </property>
        <property name="text">
         <string>Map Type:</string>
        </property>
       </widget>
      </item>
      <item row="0" column="1">
       <widget class="QLabel" name="lbMapType">
        <property name="sizePolicy">
         <sizepolicy hsizetype="Expanding" vsizetype="Fixed">
          <horstretch>0</horstretch>
          <verstretch>0</verstretch>
         </sizepolicy>
        </property>
        <property name="text">
         <string>UNSPECIFIED VALUE</string>
        </property>
       </widget>
      </item>
      <item row="1" column="0">
       <widget class="QLabel" name="label_2">
        <property name="sizePolicy">
         <sizepolicy hsizetype="Fixed" vsizetype="Fixed">
          <horstretch>0</horstretch>
          <verstretch>0</verstretch>
         </sizepolicy>
        </property>
        <property name="font">
         <font>
          <weight>75</weight>
          <bold>true</bold>
         </font>
        </property>
        <property name="text">
         <string>Map ID:</string>
        </property>
       </widget>
      </item>
      <item row="1" column="1">
       <widget class="QLabel" name="lbMapID">
        <property name="sizePolicy">
         <sizepolicy hsizetype="Expanding" vsizetype="Fixed">
          <horstretch>0</horstretch>
          <verstretch>0</verstretch>
         </sizepolicy>
        </property>
        <property name="text">
         <string>UNSPECIFIED VALUE</string>
        </property>
       </widget>
      </item>
      <item row="2" column="0">
       <widget class="QLabel" name="label_6">
        <property name="sizePolicy">
         <sizepolicy hsizetype="Fixed" vsizetype="Fixed">
          <horstretch>0</horstretch>
          <verstretch>0</verstretch>
         </sizepolicy>
        </property>
        <property name="font">
         <font>
          <weight>75</weight>
          <bold>true</bold>
         </font>
        </property>
        <property name="text">
         <string>Output Format:</string>
        </property>
       </widget>
      </item>
      <item row="2" column="1">
       <widget class="QLabel" name="lbOutputFormat">
        <property name="sizePolicy">
         <sizepolicy hsizetype="Expanding" vsizetype="Fixed">
          <horstretch>0</horstretch>
          <verstretch>0</verstretch>
         </sizepolicy>
        </property>
        <property name="text">
         <string>UNSPECIFIED VALUE</string>
        </property>
       </widget>
      </item>
     </layout>
    </widget>
   </item>
   <item>
    <spacer name="verticalSpacer">
     <property name="orientation">
      <enum>Qt::Vertical</enum>
     </property>
     <property name="sizeHint" stdset="0">
      <size>
       <width>20</width>
       <height>252</height>
      </size>
     </property>
    </spacer>
   </item>
   <item>
    <widget class="QFrame" name="frame">
     <property name="sizePolicy">
      <sizepolicy hsizetype="Preferred" vsizetype="Fixed">
       <horstretch>0</horstretch>
       <verstretch>0</verstretch>
      </sizepolicy>
     </property>
     <property name="minimumSize">
      <size>
       <width>0</width>
       <height>49</height>
      </size>
     </property>
     <property name="maximumSize">
      <size>
       <width>16777215</width>
       <height>49</height>
      </size>
     </property>
     <property name="frameShape">
      <enum>QFrame::NoFrame</enum>
     </property>
     <property name="frameShadow">
      <enum>QFrame::Raised</enum>
     </property>
     <property name="lineWidth">
      <number>1</number>
     </property>
     <layout class="QHBoxLayout" name="horizontalLayout_3">
      <item>
       <widget class="QProgressBar" name="progressBar">
        <property name="value">
         <number>0</number>
        </property>
       </widget>
      </item>
      <item>
       <widget class="QPushButton" name="pbExport">
        <property name="sizePolicy">
         <sizepolicy hsizetype="Fixed" vsizetype="Fixed">
          <horstretch>0</horstretch>
          <verstretch>0</verstretch>
         </sizepolicy>
        </property>
        <property name="minimumSize">
         <size>
          <width>71</width>
          <height>27</height>
         </size>
        </property>
        <property name="maximumSize">
         <size>
          <width>71</width>
          <height>27</height>
         </size>
        </property>
        <property name="text">
         <string>Export</string>
        </property>
        <property name="autoDefault">
         <bool>true</bool>
        </property>
       </widget>
      </item>
     </layout>
    </widget>
   </item>
  </layout>
 </widget>
 <resources/>
 <connections/>
</ui>
