# Supplementary material for: ArrayInitiative - a tool that simplifies creating custom Affymetrix CDFs
Source: BMC Bioinformatics. 2011 May 6;12:136. doi: 10.1186/1471-2105-12-136 (PMC3113937; doi:10.1186/1471-2105-12-136)
Supplement: Additional file 1 — ArrayInitiative 1.0. The first release of ArrayInitiative. [file 1471-2105-12-136-S1.ZIP › array_initiative_version_1.0/ui/dev/dialog_example/export_wizard_intro.py]

from PyQt4 import QtCore
from PyQt4 import QtGui
from PyQt4 import uic

class ExportWizardIntroPage(QtGui.QWizardPage):
    def __init__(self, parent=None):
        QtGui.QWizardPage.__init__(self, parent)
        uic.loadUi("export_wizard_intro.ui", self)
        
        self.main_wizard_window = self.parentWidget()
        
        self.setTitle("Introduction")
        self.setSubTitle("Select something to export.")
        
        self.main_wizard_window.export_type = "MAP"
        self.rbExportProbeSeqs.setEnabled(False)
        
        self.initActions()
    
    def initActions(self):
        self.connect(self.rbExportMapFile, QtCore.SIGNAL("clicked()"), 
                     self.setExportType)
        
        self.connect(self.rbExportProbeSeqs, QtCore.SIGNAL("clicked()"), 
                     self.setExportType)    
    
    def setExportType(self):
        if (self.rbExportMapFile.isChecked()):
            self.main_wizard_window.export_type = "MAP"
        elif (self.rbExportProbeSeqs.isChecked()):
            self.main_wizard_window.export_type = "PROBE_SEQS"
    
    def nextId(self):
        if (self.rbExportMapFile.isChecked()):
            return(1)
        else:
            return(-1)
