# Supplementary material for: ArrayInitiative - a tool that simplifies creating custom Affymetrix CDFs
Source: BMC Bioinformatics. 2011 May 6;12:136. doi: 10.1186/1471-2105-12-136 (PMC3113937; doi:10.1186/1471-2105-12-136)
Supplement: Additional file 1 — ArrayInitiative 1.0. The first release of ArrayInitiative. [file 1471-2105-12-136-S1.ZIP › array_initiative_version_1.0/ui/dev/dialog_example/export_wizard_map_format_selector.ui]

<?xml version="1.0" encoding="UTF-8"?>
<ui version="4.0">
 <class>WizardPage</class>
 <widget class="QWizardPage" name="WizardPage">
  <property name="geometry">
   <rect>
    <x>0</x>
    <y>0</y>
    <width>633</width>
    <height>467</height>
   </rect>
  </property>
  <property name="windowTitle">
   <string>WizardPage</string>
  </property>
  <layout class="QVBoxLayout" name="verticalLayout">
   <item>
    <widget class="QFrame" name="frame">
     <property name="frameShape">
      <enum>QFrame::NoFrame</enum>
     </property>
     <property name="frameShadow">
      <enum>QFrame::Raised</enum>
     </property>
     <layout class="QGridLayout" name="gridLayout">
      <item row="0" column="0">
       <widget class="QRadioButton" name="rbNativeFormat">
        <property name="text">
         <string>Native format</string>
        </property>
        <property name="checked">
         <bool>true</bool>
        </property>
       </widget>
      </item>
      <item row="1" column="0">
       <widget class="QRadioButton" name="rbXmlFormat">
        <property name="text">
         <string>XML</string>
        </property>
       </widget>
      </item>
      <item row="2" column="0">
       <widget class="QRadioButton" name="rbDelimFormat">
        <property name="text">
         <string>Delimited</string>
        </property>
       </widget>
      </item>
      <item row="2" column="1">
       <widget class="QFrame" name="frame_4">
        <property name="frameShape">
         <enum>QFrame::StyledPanel</enum>
        </property>
        <property name="frameShadow">
         <enum>QFrame::Raised</enum>
        </property>
        <layout class="QHBoxLayout" name="horizontalLayout">
         <property name="margin">
          <number>2</number>
         </property>
         <item>
          <widget class="QRadioButton" name="rbDelimCSV">
           <property name="sizePolicy">
            <sizepolicy hsizetype="Fixed" vsizetype="Fixed">
             <horstretch>0</horstretch>
             <verstretch>0</verstretch>
            </sizepolicy>
           </property>
           <property name="minimumSize">
            <size>
             <width>61</width>
             <height>21</height>
            </size>
           </property>
           <property name="maximumSize">
            <size>
             <width>61</width>
             <height>21</height>
            </size>
           </property>
           <property name="text">
            <string>CSV</string>
           </property>
           <property name="checked">
            <bool>true</bool>
           </property>
          </widget>
         </item>
         <item>
          <widget class="QRadioButton" name="rbDelimTab">
           <property name="sizePolicy">
            <sizepolicy hsizetype="Fixed" vsizetype="Fixed">
             <horstretch>0</horstretch>
             <verstretch>0</verstretch>
            </sizepolicy>
           </property>
           <property name="minimumSize">
            <size>
             <width>61</width>
             <height>21</height>
            </size>
           </property>
           <property name="maximumSize">
            <size>
             <width>61</width>
             <height>21</height>
            </size>
           </property>
           <property name="text">
            <string>TAB</string>
           </property>
          </widget>
         </item>
         <item>
          <widget class="QRadioButton" name="rbDelimOther">
           <property name="sizePolicy">
            <sizepolicy hsizetype="Fixed" vsizetype="Fixed">
             <horstretch>0</horstretch>
             <verstretch>0</verstretch>
            </sizepolicy>
           </property>
           <property name="minimumSize">
            <size>
             <width>71</width>
             <height>21</height>
            </size>
           </property>
           <property name="maximumSize">
            <size>
             <width>71</width>
             <height>21</height>
            </size>
           </property>
           <property name="text">
            <string>Other</string>
           </property>
          </widget>
         </item>
         <item>
          <widget class="QLineEdit" name="leCustomFileDelimiter"/>
         </item>
        </layout>
       </widget>
      </item>
     </layout>
    </widget>
   </item>
   <item>
    <spacer name="verticalSpacer">
     <property name="orientation">
      <enum>Qt::Vertical</enum>
     </property>
     <property name="sizeHint" stdset="0">
      <size>
       <width>20</width>
       <height>341</height>
      </size>
     </property>
    </spacer>
   </item>
  </layout>
 </widget>
 <resources/>
 <connections/>
</ui>
