# Supplementary material for: ArrayInitiative - a tool that simplifies creating custom Affymetrix CDFs
Source: BMC Bioinformatics. 2011 May 6;12:136. doi: 10.1186/1471-2105-12-136 (PMC3113937; doi:10.1186/1471-2105-12-136)
Supplement: Additional file 1 — ArrayInitiative 1.0. The first release of ArrayInitiative. [file 1471-2105-12-136-S1.ZIP › array_initiative_version_1.0/readers/sqlite/affy/general_reader.py]

import string

from db.accessor import SqliteDBAccessor
from readers.meta_reader import SqliteMetaReader

class AffySqliteReader:
    def __init__(self, db_conn, map_id):
        self.db_conn = db_conn
        self.map_id = map_id
        
        self.db_accessor = SqliteDBAccessor(self.db_conn)
    
    def getMapFileType(self):
        tbl_name = "affy_ascii_cdf_registry"
        
        columns_list = [
            "cdf_id TEXT",
            "version_num TEXT",
            "array_name TEXT",
            "num_rows INTEGER",
            "num_columns INTEGER",
            "num_units INTEGER",
            "max_unit_num INTEGER",
            "num_qc_units INTEGER",
            "refseq TEXT"
        ]   
        
        columns = string.join(columns_list, ",")
        sql = "select " + columns + " from " + tbl_name + " where cdf_id = '" + self.map_id + "'"
        
        return(self.db_accessor.select(sql, return_type="LIST"))
    
    def getProbePartner(self, probe_id):
        probe_partner = None
        
        tbl_name = self.map_id + "affy_cdf_probe_pairs"
        
        sql = "select mm_probe from " + tbl_name + " where pm_probe = " + str(probe_id)
        res = self.db_accessor.select(sql, return_type="DATATABLE")
        
        if (len(res.datarows > 0)):
            probe_partner = res.datarows[0]["mm_probe"]
        else:
            sql = "select pm_probe from " + tbl_name + " where mm_probe = " + str(probe_id)
            res = self.db_accessor.select(sql, return_type="DATATABLE")
            
            if (len(res.datarows > 0)):
                probe_partner = res.datarows[0]["pm_probe"]
            
        return(probe_partner)
    
    def getProbePair(self, probe_id):
        tbl_name = self.map_id + "_affy_cdf_probe_pairs"
        
        sql_list = []
        sql_list.append("select * from " + tbl_name)
        sql_list.append("where pm_probe = " + str(probe_id))
        sql_list.append("\tor mm_probe = " + str(probe_id))
        
        sql = string.join(sql_list, "\n")
        
        res = self.db_accessor.select(sql, return_type="DATATABLE")
        
        return(res)
        
        
