# Supplementary material for: ArrayInitiative - a tool that simplifies creating custom Affymetrix CDFs
Source: BMC Bioinformatics. 2011 May 6;12:136. doi: 10.1186/1471-2105-12-136 (PMC3113937; doi:10.1186/1471-2105-12-136)
Supplement: Additional file 1 — ArrayInitiative 1.0. The first release of ArrayInitiative. [file 1471-2105-12-136-S1.ZIP › array_initiative_version_1.0/parsers/sqlite/affy/probe_seqs_parser.py]

import math
import os
import re
import sqlite3
import string
import time

from db.sqlite.spec_sql import SqliteSpecSql
from db.sqlite.affy_cdf_sql import SqliteAffyExprXdaCdfSql
from db.sqlite.affy_cdf_sql import SqliteAffyExprAsciiCdfSql

from helper_functions.affy import AffyHelperFunctions
from enums import DefaultSpecTypes

class SqliteAffyProbeSeqsFileParser:
    def __init__(self, db_conn, default_spec_id, probe_seqs_file_path, pm_only=True):
        self.db_conn = db_conn
        self.default_spec_id = default_spec_id
        self.probe_seqs_file_path = probe_seqs_file_path
        self.pm_only = pm_only
        
        self.spec_sql = SqliteSpecSql(db_conn=db_conn)
        
        is_default_spec = self.spec_sql.isDefaultSpec(spec_id=default_spec_id)
        if (not is_default_spec):
            raise(StandardError, "The supplied default spec ID does not exist.")
        
        self.spec_type = int(self.spec_sql.getDefaultSpecType(default_spec_id=default_spec_id))
        
        self.default_spec_sql = None
        if (self.spec_type == DefaultSpecTypes.AFFY_EXPR_ASCII):
            self.default_spec_sql = SqliteAffyExprAsciiCdfSql(db_conn=self.db_conn, spec_id=self.default_spec_id)
        elif (self.spec_type == DefaultSpecTypes.AFFY_EXPR_XDA):
            self.default_spec_sql = SqliteAffyExprXdaCdfSql(db_conn=self.db_conn, spec_id=self.default_spec_id)
            
        self.num_array_cols = self.default_spec_sql.getArrayDims()[1]
        
        self.chunk_size = 100000

class SqliteAffyProbeSeqsFastaFileParser(SqliteAffyProbeSeqsFileParser):
    def __init__(self, db_conn, default_spec_id, probe_seqs_file_path, pm_only=True):
        SqliteAffyProbeSeqsFileParser.__init__(self, db_conn, default_spec_id, probe_seqs_file_path, pm_only)
        
        self.re_fasta_header = re.compile("^>", re.IGNORECASE)
        
    def parse(self):
        input_file = open(self.probe_seqs_file_path, 'r')
        
        probe_seq_data = []
        
        if (self.pm_only):
#            print("Retrieving probe pair data...")
            pm_probe_pairs_lookup = self.default_spec_sql.getProbePairs(return_type="HASH", hash_key_fields=["pm_probe_id"])
#            print("Retrieving probe data...")
            probe_data = self.default_spec_sql.getUnitBlockCellData(return_type="HASH", hash_key_fields=["probe_id"])
        
            pm_probe_id = None
            pm_x_coord = None
            pm_y_coord = None
            pm_probe_seq = None
            pm_probe_seq_list = None
        
#            print("Looping through file...")
            for line in input_file:
                if (line.strip() == ""):
                    continue
                
                if (self.re_fasta_header.match(line)):
                    if (pm_probe_id):
                        pm_probe_seq = string.join(pm_probe_seq_list, "")
                        
                        pm_probe_data_key = str(pm_probe_id)
                
                        if (pm_probe_pairs_lookup.has_key(pm_probe_data_key)):
                            probe_pair_row = pm_probe_pairs_lookup[pm_probe_data_key][0]
                            
                            mm_probe_id = probe_pair_row["mm_probe_id"]                        
                            mm_probe_data_key = str(mm_probe_id)                        
                            
                            mm_data_row = probe_data[mm_probe_data_key][0]

                            mm_x_coord = int(mm_data_row["x_coord"])
                            mm_y_coord = int(mm_data_row["y_coord"])
                            
                            if (self.spec_type == DefaultSpecTypes.AFFY_EXPR_ASCII):
                                mm_substitution_index = int(mm_data_row["pos"]) - 1
                                mm_substitution_base = str(mm_data_row["pbase"])
                            else:
                                # Substitution base postion does not exist in XDA CDF; need to calculate
                                pm_probe_seq_num_bases = len(pm_probe_seq)                                
                                
                                mm_substitution_index = int(math.floor(float(pm_probe_seq_num_bases)/2.0))
                                mm_substitution_base = str(mm_data_row["base_val_at_substitution_pos"])
                            
                            mm_probe_seq_list = list(pm_probe_seq)
                            mm_probe_seq_list[mm_substitution_index] = mm_substitution_base
                            mm_probe_seq = string.join(mm_probe_seq_list, "")
                            
                            # Add data item for the PM probe
                            probe_seq_data_item = (pm_probe_id, pm_x_coord, pm_y_coord, pm_probe_seq.upper())
                            probe_seq_data.append(probe_seq_data_item)
                            
                            # Add data item for the MM probe
                            probe_seq_data_item = (mm_probe_id, mm_x_coord, mm_y_coord, mm_probe_seq.upper())
                            probe_seq_data.append(probe_seq_data_item)
                            
                            pm_probe_seq = None
                    
                    fasta_header_list = line.split(";")
                    probe_loc_data = fasta_header_list[0].strip()
                    probe_loc_data_list = probe_loc_data.split(":")
                    
                    pm_x_coord = int(probe_loc_data_list[3])
                    pm_y_coord = int(probe_loc_data_list[4])
                    pm_probe_id = AffyHelperFunctions.getAffyHash(x=pm_x_coord, y=pm_y_coord, num_cols=self.num_array_cols)
                    
                    pm_probe_seq_list = []
                    
                else:
                    pm_probe_seq_list.append(line.strip())
                    
            pm_probe_seq = string.join(pm_probe_seq_list, "")
                        
            pm_probe_data_key = str(pm_probe_id)
    
            if (pm_probe_pairs_lookup.has_key(pm_probe_data_key)):
                probe_pair_row = pm_probe_pairs_lookup[pm_probe_data_key][0]
                
                mm_probe_id = probe_pair_row["mm_probe_id"]                        
                mm_probe_data_key = str(mm_probe_id)                        
                
                mm_data_row = probe_data[mm_probe_data_key][0]

                mm_x_coord = int(mm_data_row["x_coord"])
                mm_y_coord = int(mm_data_row["y_coord"])
                
                if (self.spec_type == DefaultSpecTypes.AFFY_EXPR_ASCII):
                    mm_substitution_index = int(mm_data_row["pos"]) - 1
                    mm_substitution_base = str(mm_data_row["pbase"])
                else:
                    # Substitution base postion does not exist in XDA CDF; need to calculate
                    pm_probe_seq_num_bases = len(pm_probe_seq)                                
                    
                    mm_substitution_index = int(math.floor(float(pm_probe_seq_num_bases)/2.0))
                    mm_substitution_base = str(mm_data_row["base_val_at_substitution_pos"])
                
                mm_probe_seq_list = list(pm_probe_seq)
                mm_probe_seq_list[mm_substitution_index] = mm_substitution_base
                mm_probe_seq = string.join(mm_probe_seq_list, "")
                
                # Add data item for the PM probe
                probe_seq_data_item = (pm_probe_id, pm_x_coord, pm_y_coord, pm_probe_seq.upper())
                probe_seq_data.append(probe_seq_data_item)
                
                # Add data item for the MM probe
                probe_seq_data_item = (mm_probe_id, mm_x_coord, mm_y_coord, mm_probe_seq.upper())
                probe_seq_data.append(probe_seq_data_item)
        else:            
            probe_id = None
            x_coord = None
            y_coord = None
            probe_seq = None
            probe_seq_list = None
            
#            print("Looping through file...")
            for line in input_file:
                if (self.re_fasta_header.match(line)):
                    if (probe_id):
                        probe_seq = string.join(probe_seq_list, "")
                        probe_seq_data_item = (probe_id, x_coord, y_coord, probe_seq)
                        probe_seq_data.append(probe_seq_data_item)
                    
                    fasta_header_list = line.split(";")
                    probe_loc_data = fasta_header_list[0].strip()
                    probe_loc_data_list = probe_loc_data.split(":")
                    
                    x_coord = int(probe_loc_data_list[3])
                    y_coord = int(probe_loc_data_list[4])
                    probe_id = AffyHelperFunctions.getAffyHash(x=x_coord, y=y_coord, num_cols=self.num_array_cols)
                    
                    probe_seq_list = []
                    
                else:
                    probe_seq_list.append(line.strip())
                    
            probe_seq = string.join(probe_seq_list, "")
            probe_seq_data_item = (probe_id, x_coord, y_coord, probe_seq)
            probe_seq_data.append(probe_seq_data_item)
        
#        print("Removing duplicate sequence entries...")
        probe_seq_data = list(set(probe_seq_data))
        
#        print("Inserting probe seqs into DB...")
        self.default_spec_sql.addProbeSeqs(data=probe_seq_data, commit=True)
        
        input_file.close()
    
class SqliteAffyProbeSeqsDelimFileParser(SqliteAffyProbeSeqsFileParser):
    def __init__(self, db_conn, default_spec_id, probe_seqs_file_path, probe_seq_file_type="AFFY", delim=",", has_header=True, pm_only=True):
        SqliteAffyProbeSeqsFileParser.__init__(self, db_conn, default_spec_id, probe_seqs_file_path, pm_only)
        
        self.probe_seq_file_type = probe_seq_file_type        
        
        if (self.probe_seq_file_type == "AFFY"):
            self.has_header = True
            self.delim = "\t"
            self.pm_only = True
            
            self.x_coord_index = 1
            self.y_coord_index = 2
            self.probe_seq_index = 4
        else:
            self.delim = delim        
            self.has_header = has_header
            self.pm_only = pm_only
            
            self.x_coord_index = 0
            self.y_coord_index = 1
            self.probe_seq_index = 2
        
    def parse(self):        
        input_file = open(self.probe_seqs_file_path, 'r')
        
        if (self.has_header):
            input_file.readline()
        
        probe_seq_data = []
        
        if (self.pm_only):
#            print("Retrieving probe pair data...")
            pm_probe_pairs_lookup = self.default_spec_sql.getProbePairs(return_type="HASH", hash_key_fields=["pm_probe_id"])
#            print("Retrieving probe data...")
            probe_data = self.default_spec_sql.getUnitBlockCellData(return_type="HASH", hash_key_fields=["probe_id"])
        
#            print("Looping through file...")
            for line in input_file:
                line_list = line.split(self.delim)
                
                pm_x_coord = int(line_list[self.x_coord_index].strip())
                pm_y_coord = int(line_list[self.y_coord_index].strip())
                pm_probe_seq = str(line_list[self.probe_seq_index].strip())
                
                pm_probe_id = AffyHelperFunctions.getAffyHash(x=pm_x_coord, y=pm_y_coord, num_cols=self.num_array_cols)
                
                pm_probe_data_key = str(pm_probe_id)
                
                if (pm_probe_pairs_lookup.has_key(pm_probe_data_key)):
                    probe_pair_row = pm_probe_pairs_lookup[pm_probe_data_key][0]
                    
                    mm_probe_id = probe_pair_row["mm_probe_id"]                        
                    mm_probe_data_key = str(mm_probe_id)                        
                    
                    mm_data_row = probe_data[mm_probe_data_key][0]
                    mm_x_coord = int(mm_data_row["x_coord"])
                    mm_y_coord = int(mm_data_row["y_coord"])
                    
                    if (self.spec_type == DefaultSpecTypes.AFFY_EXPR_ASCII):
                        mm_substitution_index = int(mm_data_row["pos"]) - 1
                        mm_substitution_base = str(mm_data_row["pbase"])
                    else:
                        # Substitution base postion does not exist in XDA CDF; need to calculate
                        pm_probe_seq_num_bases = len(pm_probe_seq)                                
                        
                        mm_substitution_index = int(math.floor(float(pm_probe_seq_num_bases)/2.0))
                        mm_substitution_base = str(mm_data_row["base_val_at_substitution_pos"])
                    
                    mm_probe_seq_list = list(pm_probe_seq)
                    mm_probe_seq_list[mm_substitution_index] = mm_substitution_base
                    mm_probe_seq = string.join(mm_probe_seq_list, "")
                    
                    # Add data item for the PM probe
                    probe_seq_data_item = (pm_probe_id, pm_x_coord, pm_y_coord, pm_probe_seq)
                    probe_seq_data.append(probe_seq_data_item)
                    
                    # Add data item for the MM probe
                    probe_seq_data_item = (mm_probe_id, mm_x_coord, mm_y_coord, mm_probe_seq)
                    probe_seq_data.append(probe_seq_data_item)
                            
        else:
#            print("Looping through file...")      
            for line in input_file:
                line_list = line.split(self.delim)
                
                x_coord = int(line_list[self.x_coord_index].strip())
                y_coord = int(line_list[self.y_coord_index].strip())
                probe_seq = str(line_list[self.probe_seq_index].strip())
                
                probe_id = AffyHelperFunctions.getAffyHash(x=x_coord, y=y_coord, num_cols=self.num_array_cols)        
                
                probe_seq_data_item = (probe_id, x_coord, y_coord, probe_seq)
                probe_seq_data.append(probe_seq_data_item)
        
#        print("Removing duplicate sequence entries...")
        probe_seq_data = list(set(probe_seq_data))
        
#        print("Inserting probe seqs into DB...")
        self.default_spec_sql.addProbeSeqs(data=probe_seq_data, commit=True)
        
        input_file.close()
        
class SqliteAffyProbeSeqsFileValidator:
    def __init__(self, db_conn, default_spec_id, probe_seqs_file_path, error_log_file_path=None):
        self.db_conn = db_conn
        self.default_spec_id = default_spec_id
        self.probe_seqs_file_path = probe_seqs_file_path
        self.error_log_file_path = error_log_file_path
        
        if (error_log_file_path is None):
            self.write_error_log = False
        elif (error_log_file_path is not None and not os.path.exists(os.path.dirname(error_log_file_path))):
            raise(Exception, "The directory for the error log file does not exist.")
        else:
            self.write_error_log = True
        
        self.spec_sql = SqliteSpecSql(db_conn=db_conn)
        
        is_default_spec = self.spec_sql.isDefaultSpec(spec_id=default_spec_id)
        if (not is_default_spec):
            raise(StandardError, "The supplied default spec ID does not exist.")
        
        self.spec_type = int(self.spec_sql.getDefaultSpecType(default_spec_id=default_spec_id))
        
        self.default_spec_sql = None
        if (self.spec_type == DefaultSpecTypes.AFFY_EXPR_ASCII):
            self.default_spec_sql = SqliteAffyExprAsciiCdfSql(db_conn=self.db_conn, spec_id=self.default_spec_id)
        elif (self.spec_type == DefaultSpecTypes.AFFY_EXPR_XDA):
            self.default_spec_sql = SqliteAffyExprXdaCdfSql(db_conn=self.db_conn, spec_id=self.default_spec_id)
            
        self.num_array_cols = self.default_spec_sql.getArrayDims()[1]
        self.error_log = []
        
class SqliteAffyProbeSeqsFastaFileValidator(SqliteAffyProbeSeqsFileValidator):
    def __init__(self, db_conn, default_spec_id, probe_seqs_file_path, error_log_file_path=None):
        SqliteAffyProbeSeqsFileValidator.__init__(self, db_conn, default_spec_id, probe_seqs_file_path, error_log_file_path=error_log_file_path)
        
        self.re_fasta_header = re.compile("^>", re.IGNORECASE)
        
    def validate(self):        
        num_errors = 0
        
        pm_probe_pairs_lookup = self.default_spec_sql.getProbePairs(return_type="HASH", hash_key_fields=["pm_probe_id"])
        probeset_id_lookup = self.default_spec_sql.getProbeSets(return_type="HASH", hash_key_fields=["probeset_id"])
        
        if (self.write_error_log):
            ferr = open(self.error_log_file_path, 'w')
            header_line_list = ["Header Line Number", "Probe Set ID", "PM X-Coordinate", "PM Y-Coordinate", "Error Messages"]
            header_line = string.join(header_line_list, ",") + "\n"
            ferr.write(header_line)   
      
        probeset_id = None
        pm_probe_id = None
        pm_x_coord = None
        pm_y_coord = None
        pm_probe_seq = None
        probe_seq_list = None
        
        is_valid_fasta_header = False
        
        line_num = 1
        fin = open(self.probe_seqs_file_path, 'r')
        
        for line in fin:
            err_log_line_list = []
            
            if (line.strip() == ""):
                line_num += 1
                continue
            
            if (self.re_fasta_header.match(line)):
                header_line_num = line_num
                if (is_valid_fasta_header):
                    # Check that the probe sequence is valid
                    pm_probe_seq = string.join(probe_seq_list, "")
                    is_valid_pm_probe_seq = self.__validateProbeSeq(pm_probe_seq)
                    if (not is_valid_pm_probe_seq):
                        err_log_line_list = [header_line_num, probeset_id, pm_x_coord, pm_y_coord, "Invalid PM probe sequence. Can only contain the letters other A, C, G and T."]
                
                        err_log_line_list = map(str, err_log_line_list)
                        err_log_line = string.join(err_log_line_list, ",") + "\n"
                        self.error_log.append(err_log_line)
                        
                        if (self.write_error_log):
                            ferr.write(err_log_line)
                        num_errors += 1
                        
                probe_seq_list = []                
                
                # Check if the FASTA header is formatted correctly
                is_valid_fasta_header_format = self.__validateFastaHeaderFormat(line)
#                print("Is valid header format? " + str(is_valid_fasta_header_format))
                
                if (not is_valid_fasta_header_format):
                    err_log_line_list = [line_num, "NA", "NA", "NA", "Invalid format for the FASTA header."]
            
                    err_log_line_list = map(str, err_log_line_list)
                    err_log_line = string.join(err_log_line_list, ",") + "\n"
                    self.error_log.append(err_log_line)
                    
                    if (self.write_error_log):
                        ferr.write(err_log_line)
                    num_errors += 1
                    line_num += 1
                    is_valid_fasta_header = False
                    continue
                
                fasta_header_list = line.split(";")
                probe_loc_data = fasta_header_list[0].strip()
                probe_loc_data_list = probe_loc_data.split(":")              
                
                probeset_id = str(probe_loc_data_list[2])
                pm_x_coord = str(probe_loc_data_list[3])
                pm_y_coord = str(probe_loc_data_list[4])
                
                # Check if the FASTA header content is correct
                res = self.__validateFastaHeaderContent(line, pm_probe_pairs_lookup, probeset_id_lookup)
                is_valid_fasta_header_content = res[0]
                err_msgs = res[1]
#                print("Is valid header content? " + str(is_valid_fasta_header_content))
            
                if (not is_valid_fasta_header_content):
                    err_log_line_list = [line_num, probeset_id, pm_x_coord, pm_y_coord, string.join(err_msgs, ";")]            
                    err_log_line_list = map(str, err_log_line_list)
                    err_log_line = string.join(err_log_line_list, ",") + "\n"
                    self.error_log.append(err_log_line)
                    
                    if (self.write_error_log):
                        ferr.write(err_log_line)
                    num_errors += 1
                    line_num += 1
                    is_valid_fasta_header = False
                    continue
                
                is_valid_fasta_header = True
                
            elif (is_valid_fasta_header):
                probe_seq_list.append(line.strip())
                
            line_num += 1
        
        # Check that the probe sequence is valid
        if (is_valid_fasta_header and pm_probe_id is not None):
            probe_seq = string.join(probe_seq_list, "")
#            print("Probe sequence: " + probe_seq)
            is_valid_probe_seq = self.__validateProbeSeq(probe_seq)
            if (not is_valid_probe_seq):
                err_log_line_list = [header_line_num, probeset_id, pm_x_coord, pm_y_coord, "Invalid PM probe sequence. Can only contain the letters other A, C, G and T."]
                err_log_line_list = map(str, err_log_line_list)
                err_log_line = string.join(err_log_line_list, ",") + "\n"
                self.error_log.append(err_log_line)
                
                if (self.write_error_log):
                    ferr.write(err_log_line)
                num_errors += 1
        
        fin.close()        
        if (self.write_error_log):
            ferr.close()
        
        return (num_errors == 0)
    
    def __validateFastaHeaderFormat(self, header_line):
        # Check for the correct number of subsections delimited by a semicolon in the header; should be 3
        fasta_header_list = header_line.split(";")
        if (len(fasta_header_list) != 4):
            return(False)
        
        # Check for the correct number of subsections delimited by a colon in the header; should be 5
        probe_loc_data = fasta_header_list[0].strip()
        probe_loc_data_list = probe_loc_data.split(":")
        
        if (len(probe_loc_data_list) != 5):
            return(False)
            
        return(True)   
    
    def __validateFastaHeaderContent(self, header_line, pm_probe_pairs_lookup, probeset_id_lookup):
        err_msgs = []
        
        fasta_header_list = header_line.split(";")
        probe_loc_data = fasta_header_list[0].strip()
        probe_loc_data_list = probe_loc_data.split(":")              
        
        probeset_id = str(probe_loc_data_list[2])
        pm_x_coord = str(probe_loc_data_list[3])
        pm_y_coord = str(probe_loc_data_list[4])
        
        if (probeset_id == ""):
            err_msgs.append("The probe set ID cannot be blank.")
        elif (not probeset_id_lookup.has_key(probeset_id)):
            err_msgs.append("Could not find the probe set ID in the default array specification.")
        
        if (not pm_x_coord.isdigit()):
            err_msgs.append("Invalid x-coordinate for the PM probe. Must be a positive integer.")
            
        if (not pm_y_coord.isdigit()):
            err_msgs.append("Invalid y-coordinate for the PM probe. Must be a positive integer.")
        
        if (pm_x_coord.isdigit() and pm_y_coord.isdigit()):
            pm_probe_id = AffyHelperFunctions.getAffyHash(x=pm_x_coord, y=pm_y_coord, num_cols=self.num_array_cols)
            pm_probe_key = str(pm_probe_id)
            
            if (not pm_probe_pairs_lookup.has_key(pm_probe_key)):
                err_msgs.append("Could not find the PM probe in the default array specification.")
        
        is_valid = (len(err_msgs) == 0)
        return(is_valid, err_msgs)
        
    def __validateProbeSeq(self, probe_seq):
        regex = re.compile(r"^[AaCcGgTt]+$")
        m = regex.search(probe_seq)
        
        if (m is None):
            return(False)
        else:
            return(True)

class SqliteAffyProbeSeqsTabFileValidator(SqliteAffyProbeSeqsFileValidator):
    def __init__(self, db_conn, default_spec_id, probe_seqs_file_path, error_log_file_path=None):
        SqliteAffyProbeSeqsFileValidator.__init__(self, db_conn, default_spec_id, probe_seqs_file_path, error_log_file_path=error_log_file_path)  
        
        self.delim = "\t"
        self.expected_num_cols = 6
        
    def validate(self):
        num_errors = 0
        
        pm_probe_pairs_lookup = self.default_spec_sql.getProbePairs(return_type="HASH", hash_key_fields=["pm_probe_id"])
        probeset_id_lookup = self.default_spec_sql.getProbeSets(return_type="HASH", hash_key_fields=["probeset_id"])
        
        if (self.write_error_log):
            ferr = open(self.error_log_file_path, 'w')
            header_line_list = ["Line Number", "Probe Set ID", "PM X-Coordinate", "PM Y-Coordinate", "Error Messages"]
            header_line = string.join(header_line_list, ",") + "\n"
            ferr.write(header_line)
    
        fin = open(self.probe_seqs_file_path, 'r')
        
        header_line = fin.readline()
        is_valid_header = self.__validateHeaderLine(header_line)
        
        if (not is_valid_header):
            num_errors += 1  
            err_log_line_list = ["1", "NA", "NA", "NA", "The header line is not correct."]
            
            err_log_line = string.join(err_log_line_list, ",") + "\n"
            self.error_log.append(err_log_line)
            
            if (self.write_error_log):
                ferr.write(err_log_line)
    
        line_num = 2
        for line in fin:
            err_codes = []
            
            line_list = line.split(self.delim)
            
            if (len(line_list) != self.expected_num_cols):
                num_errors += 1
                err_log_line_list = [line_num, "NA", "NA", "NA", "This line does not have the correct number of columns. Should be " + str(self.expected_num_cols)]
                
                err_log_line_list = map(str, err_log_line_list)
                err_log_line = string.join(err_log_line_list, ",") + "\n"
                self.error_log.append(err_log_line)
                
                if (self.write_error_log):
                    ferr.write(err_log_line)
                continue
            
            probeset_id = str(line_list[0].strip())
            pm_x_coord = str(line_list[1].strip())
            pm_y_coord = str(line_list[2].strip())
            pm_probe_seq = str(line_list[4].strip())
            
            if (probeset_id == ""):
                err_codes.append("The probe set ID cannot be blank.")
                num_errors += 1
            elif (not probeset_id_lookup.has_key(probeset_id)):
                err_codes.append("Could not find the probe set ID in the default array specification.")
                num_errors += 1
            
            if (not pm_x_coord.isdigit()):
                err_codes.append("Invalid x-coordinate for the PM probe. Must be a positive integer.")
                num_errors += 1
                
            if (not pm_y_coord.isdigit()):
                err_codes.append("Invalid y-coordinate for the PM probe. Must be a positive integer.")
                num_errors += 1                
            
            is_valid_pm_probe_seq = self.__validateProbeSeq(pm_probe_seq)
            if (not is_valid_pm_probe_seq):
                err_codes.append("Invalid PM probe sequence. Can only contain the letters other A, C, G and T.")
                num_errors += 1
            
            if (pm_x_coord.isdigit() and pm_y_coord.isdigit()):
                pm_probe_id = AffyHelperFunctions.getAffyHash(x=pm_x_coord, y=pm_y_coord, num_cols=self.num_array_cols)
                pm_probe_key = str(pm_probe_id)
                
                if (not pm_probe_pairs_lookup.has_key(pm_probe_key)):
                    err_codes.append("Could not find the PM probe in the default array specification.")
                    num_errors += 1
            
            if (len(err_codes) > 0):
                err_codes = map(str, err_codes)
                err_log_line_list = [line_num, probeset_id, pm_x_coord, pm_y_coord, string.join(err_codes, "; ")]
                err_log_line_list = map(str, err_log_line_list)
                err_log_line = string.join(err_log_line_list, ",") + "\n"
                
                self.error_log.append(err_log_line)
                
                if (self.write_error_log): 
                    ferr.write(err_log_line)
            
            line_num += 1
        
        fin.close()        
        if (self.write_error_log):
            ferr.close()
        
        return (num_errors == 0)
        
    def __validateHeaderLine(self, header_line):
        header_line_list = header_line.split(self.delim)
        
        if (len(header_line_list) != self.expected_num_cols):
            return(False)
        elif (header_line_list[0].strip().upper() != "PROBE SET ID"):
            return(False)
        elif (header_line_list[1].strip().upper() != "PROBE X"):
            return(False)
        elif (header_line_list[2].strip().upper() != "PROBE Y"):
            return(False)
        elif (header_line_list[3].strip().upper() != "PROBE INTERROGATION POSITION"):
            return(False)
        elif (header_line_list[4].strip().upper() != "PROBE SEQUENCE"):
            return(False)
        elif (header_line_list[5].strip().upper() != "TARGET STRANDEDNESS"):
            return(False)
        else:
            return(True)
        
    def __validateProbeSeq(self, probe_seq):
        regex = re.compile(r"^[AaCcGgTt]+$")
        m = regex.search(probe_seq)
        
        if (m is None):
            return(False)
        else:
            return(True)     

def testSqliteAffyProbeSeqsFastaFileParser():
    start_time = time.time()

    db_file_path = "/home/coverall/workspace/ArrayInitiative/src/user_data/db/aidb_0.db"
    default_spec_id = "ds_0000005"
    probe_seqs_file_path = "/home/coverall/research/datasets/array_initiative/article_case_study/probe_seq_files/Ecoli_ASv2.probe_fasta"
    pm_only = True
    
    db_conn = sqlite3.connect(db_file_path)            
    db_conn.row_factory = sqlite3.Row    
    
    p = SqliteAffyProbeSeqsFastaFileParser(db_conn=db_conn, default_spec_id=default_spec_id, probe_seqs_file_path=probe_seqs_file_path, 
                                           pm_only=pm_only)
    
    p.parse()
    
    end_time = time.time()
    
    print("\nCompleted sequence import in " + str(end_time-start_time) + " seconds.")

def testSqliteAffyProbeSeqsDelimStandardFileParser():
    start_time = time.time()
    
    db_file_path = "/home/coverall/workspace/ArrayInitiative/src/user_data/db/aidb_0.db"
    default_spec_id = "ds_0000001"
    probe_seqs_file_path = "/home/coverall/research/datasets/affy/expression_arrays/hgu95av2/affy_files/HG_U95Av2.probe_tab"
    probe_seqs_file_type = "AFFY"
    delim = None
    has_header = None
    pm_only = None

    db_conn = sqlite3.connect(db_file_path)        
    db_conn.row_factory = sqlite3.Row
    
    p = SqliteAffyProbeSeqsDelimFileParser(db_conn=db_conn, default_spec_id=default_spec_id, probe_seqs_file_path=probe_seqs_file_path, 
                                           probe_seq_file_type=probe_seqs_file_type, delim=delim, has_header=has_header, pm_only=pm_only)
    
    p.parse()
    
    end_time = time.time()
    print("\nCompleted sequence import in " + str(end_time-start_time) + " seconds.")

def testSqliteAffyProbeSeqsDelimCustomFileParser():
    start_time = time.time()
    
    db_conn = sqlite3.connect(SQLITE3_CONFIG["db_file_path"])        
    db_conn.row_factory = sqlite3.Row

    default_spec_id = "ecoli_asv2_ascii"
    probe_seqs_file_path = "/home/coverall/workspace/ArrayInitiative/src/dev/test_data/probe_seqs/ecoli_asv2_probe_seqs.tab"
    delim = "\t"
    has_header = True
    pm_only = True
    
    p = SqliteAffyProbeSeqsDelimFileParser(db_conn=db_conn, default_spec_id=default_spec_id, probe_seqs_file_path=probe_seqs_file_path, 
                                           delim=delim, has_header=has_header, pm_only=pm_only)
    
    p.parse()
    
    end_time = time.time()
    print("\nCompleted sequence import in " + str(end_time-start_time) + " seconds.")
    
def testSqliteAffyProbeSeqsTabValidator():
    start_time = time.time()
    
    db_file_path = "/home/coverall/workspace/ArrayInitiative/src/user_data/db/aidb_0.db"
    db_conn = sqlite3.connect(db_file_path)        
    db_conn.row_factory = sqlite3.Row

    default_spec_id = "ds_0000005"
    probe_seqs_file_path = "/home/coverall/research/datasets/array_initiative/article_case_study/probe_seq_files/Ecoli_ASv2.probe_tab.invalid"
 
    error_log_file_path = "/home/coverall/workspace/ArrayInitiative/src/user_data/logs/probe_seq_import.log"
        
    v = SqliteAffyProbeSeqsTabFileValidator(db_conn=db_conn, default_spec_id=default_spec_id, 
                            probe_seqs_file_path=probe_seqs_file_path, error_log_file_path=error_log_file_path)
    
    is_valid = v.validate()
    print("Is valid? " + str(is_valid))
    
    end_time = time.time()
    print("\nValidated probe sequences in " + str(end_time-start_time) + " seconds.")
    
def testSqliteAffyProbeSeqsFastaValidator():
    start_time = time.time()
    
    db_file_path = "/home/coverall/workspace/ArrayInitiative/src/user_data/db/aidb_0.db"
    db_conn = sqlite3.connect(db_file_path)        
    db_conn.row_factory = sqlite3.Row

    default_spec_id = "ds_0000005"
    probe_seqs_file_path = "/home/coverall/research/datasets/array_initiative/article_case_study/probe_seq_files/Ecoli_ASv2.probe_fasta.invalid"
 
    error_log_file_path = "/home/coverall/workspace/ArrayInitiative/src/user_data/logs/probe_seqs_import.log"
        
    v = SqliteAffyProbeSeqsFastaFileValidator(db_conn=db_conn, default_spec_id=default_spec_id, 
                            probe_seqs_file_path=probe_seqs_file_path, error_log_file_path=error_log_file_path)
    
    is_valid = v.validate()
    print("Is valid? " + str(is_valid))
    
    end_time = time.time()
    print("\nValidated probe sequences in " + str(end_time-start_time) + " seconds.")

def setTest():
    alist = [(1,2), (2,3), (1,2), (2,3)]
    
    if (2,3) not in alist:
        alist.append((2,3))
        
    print(alist)
        
#    print(list(set(alist)))

def main():
#    setTest()
#    testSqliteAffyProbeSeqsFastaFileParser()
#    testSqliteAffyProbeSeqsDelimStandardFileParser()
#    testSqliteAffyProbeSeqsDelimCustomFileParser()
#    testSqliteAffyProbeSeqsTabValidator()
    testSqliteAffyProbeSeqsFastaValidator()

if __name__ == "__main__":
    print("Running...")
    main()
    print("It is accomplished!")
        
