# Supplementary material for: ArrayInitiative - a tool that simplifies creating custom Affymetrix CDFs
Source: BMC Bioinformatics. 2011 May 6;12:136. doi: 10.1186/1471-2105-12-136 (PMC3113937; doi:10.1186/1471-2105-12-136)
Supplement: Additional file 1 — ArrayInitiative 1.0. The first release of ArrayInitiative. [file 1471-2105-12-136-S1.ZIP › array_initiative_version_1.0/readers/sqlite/affy/expression/xda_alt_spec_reader.py]

import sqlite3
import string

from db.accessor import SqliteDBAccessor
from readers.affy.xda_reader import AffyXdaSqliteReader
from readers.meta_reader import SqliteMetaReader

class AffyXdaAltSpecSqliteReader:
    def __init__(self, db_conn, map_id):
        self.db_conn = db_conn
        self.map_id = map_id
        
        self.db_accessor = SqliteDBAccessor(db_conn=db_conn)
        self.meta_reader = SqliteMetaReader(db_conn=db_conn)
        
        map_exists = self.meta_reader.mapExists(map_id=map_id)
        
        if (not map_exists):
            raise(StandardError, "The specified map does not exist.")
        
        is_alt_map = self.meta_reader.isAltMap(map_id=map_id)
        
        if (not is_alt_map):
            raise(StandardError, "The specified map is not an alternative specification.")
        
        self.base_map_id = self.meta_reader.getBaseMapID(alt_map_id=map_id)
        self.base_map_reader = AffyXdaSqliteReader(db_conn=db_conn, map_id=self.base_map_id)
        
        # Set table names
        #======================================================================================        
        self.baseline_probesets_tbl_name = "affy_probesets_" + self.base_map_id
        self.baseline_probe_seq_tbl_name = "affy_cdf_probe_seqs_" + self.base_map_id
        self.baseline_qc_unit_data_tbl_name = "affy_xda_cdf_qc_unit_data_" + self.base_map_id
        self.baseline_qc_unit_cell_data_tbl_name = "affy_xda_cdf_qc_unit_data_" + self.base_map_id
        self.baseline_unit_data_tbl_name = "affy_xda_cdf_unit_data_" + self.base_map_id
        self.baseline_unit_block_data_tbl_name = "affy_xda_cdf_unit_block_data_" + self.base_map_id
        self.baseline_unit_block_cell_data_tbl_name = "affy_xda_cdf_unit_block_cell_data_" + self.base_map_id
        
        self.alt_spec_probes_tbl_name = self.map_id + "_affy_cdf_alt_spec_probes"
        self.alt_spec_probesets_tbl_name = self.map_id + "_affy_cdf_alt_spec_probesets"
        #======================================================================================
        
    def getHeaderData(self):
        header_data = self.base_map_reader.getHeaderData()
        header_data.datarows[0]["num_units"] = self.getUnitCount()
        
        return(header_data)
    
    # TODO: Modify this to include filter parameters
    def getProbeSets(self, probe_x_coord=None, probe_y_coord=None):
        sql_list = []
        sql_list.append("select a.* from " + self.baseline_probesets_tbl_name + " a, " +  self.alt_spec_probesets_tbl_name + " b")
        sql_list.append("where a.probeset_id = b.probeset_id")
        
        sql = string.join(sql_list, "\n")        
        return(self.db_accessor.select(sql, return_type="DATATABLE"))
    
    def getUnitData(self, probeset_id=None, unit_num=None):
        sql_list = []
        sql_list.append("select a.probeset_id")
        sql_list.append("from " + self.alt_spec_probesets_tbl_name + " a, " + self.baseline_probesets_tbl_name + " b, " + self.baseline_unit_data_tbl_name + " c")
        sql_list.append("on a.probeset_id = b.probeset_id and b.unit_num = c.unit_num")
        
        sql = string.join(sql_list, "\n")
        return(self.db_accessor.select(sql, return_type="DATATABLE"))
    
    # The unit count is the same number as the number of probe sets
    def getUnitCount(self):       
        sql = "select count(probeset_id) as unit_count from " + self.alt_spec_probesets_tbl_name
        res = self.db_accessor.select(sql, return_type="DATATABLE")
        
        row_count = res.datarows[0]["unit_count"]
        return(row_count)
    
    def getQCUnitData(self):
        return(self.base_map_reader.getQCUnitData())
    
    def getQCUnitCount(self):
        return(self.base_map_reader.getQCUnitCount())
    
    def getQCUnitCellData(self, unit_num=None, cell_num=None):
        return(self.base_map_reader.getQCUnitCellData(unit_num=unit_num, cell_num=cell_num))
        
def main():    
    db_conn = sqlite3.connect(SQLITE3_CONFIG["db_file_path"])        
    db_conn.row_factory = sqlite3.Row
    
    map_id = "ecoli_asv2_xda_full_custom"
    
    reader = AffyXdaAltSpecSqliteReader(db_conn=db_conn, map_id=map_id)
#    unit_count = reader.getQCUnitCount()
#    print(unit_count)
#    res = reader.getUnmodifiedUnitData().datarows
    unit_count = reader.getUnitCount()
    print(unit_count)

if __name__ == "__main__":
    print("Running...")
    main()
    print("It is accomplished!")
