# Supplementary material for: ArrayInitiative - a tool that simplifies creating custom Affymetrix CDFs
Source: BMC Bioinformatics. 2011 May 6;12:136. doi: 10.1186/1471-2105-12-136 (PMC3113937; doi:10.1186/1471-2105-12-136)
Supplement: Additional file 1 — ArrayInitiative 1.0. The first release of ArrayInitiative. [file 1471-2105-12-136-S1.ZIP › array_initiative_version_1.0/readers/sqlite/affy/expression/xda_reader.py]

import sqlite3
import string

from db.accessor import SqliteDBAccessor
from readers.meta_reader import SqliteMetaReader
from readers.affy.general_reader import AffySqliteReader

class AffyXdaSqliteReader(AffySqliteReader):
    def __init__(self, db_conn, map_id):
        self.db_conn = db_conn
        self.map_id = map_id
        
        self.db_accessor = SqliteDBAccessor(db_conn=db_conn)
        self.meta_reader = SqliteMetaReader(db_conn=db_conn)
        
        map_exists = self.meta_reader.mapExists(map_id=map_id)
        
        if (not map_exists):
            raise(StandardError, "The specified map does not exist.")
        
        is_base_map = self.meta_reader.isBaseMap(map_id=map_id)
        if (not is_base_map):
            raise(StandardError, "The specified map is not an base map.")
        
        # TODO: Need to validate that the CDF ID is indeed an Affy XDA CDF
        
        # TODO: Replace all of the local table names with the following global names
        self.probesets_tbl_name = "affy_probesets_" + self.map_id
        self.probe_seq_tbl_name = "affy_cdf_probe_seqs_" + self.map_id
        self.qc_unit_data_tbl_name = "affy_xda_cdf_qc_unit_data_" + self.map_id
        self.qc_unit_cell_data_tbl_name = "affy_xda_cdf_qc_unit_data_" + self.map_id
        self.unit_data_tbl_name = "affy_xda_cdf_unit_data_" + self.map_id
        self.unit_block_data_tbl_name = "affy_xda_cdf_unit_block_data_" + self.map_id
        self.unit_block_cell_data_tbl_name = "affy_xda_cdf_unit_block_cell_data_" + self.map_id
    
    def getHeaderData(self):
        tbl_name = "affy_xda_cdf_registry"
        sql = "select * from " + tbl_name + " where cdf_id = '" + self.map_id + "'"
        
        return(self.db_accessor.select(sql, return_type="DATATABLE"))
    
    def getProbeData(self):
        pass
    
    def getProbeDataByCoords(self, probe_coord_list):
        # Set the table names
        #==================================================================================
        probe_seq_tbl_name = "affy_cdf_probe_seqs_" + self.map_id
        probeset_tbl_name = "affy_probesets_" + self.map_id
        unit_block_cell_tbl_name = "affy_xda_cdf_unit_block_cell_data_" + self.map_id
        #==================================================================================
        
        columns_list = [
            "c.probeset_id",
            "b.unit_num",
            "b.block_num",
            "b.cell_num",
            "a.x_coord",
            "a.y_coord"
        ]  
        
        probe_seqs_tbl_exists = self.db_accessor.tableExists(probe_seq_tbl_name)
        
        if (probe_seqs_tbl_exists):
            columns_list.append("a.seq")
        
        columns = string.join(columns_list, ",")
        
        sql_list = []
        
        if (probe_seqs_tbl_exists):
            sql_list.append("select " + columns + " from ")
            sql_list.append(probe_seq_tbl_name + " a, " + unit_block_cell_tbl_name + " b, " + probeset_tbl_name + " c")
            sql_list.append("where a.x_coord = b.x_coord and a.y_coord = b.y_coord")
            sql_list.append("and c.unit_num = b.unit_num and c.block_num = b.block_num")
        else:
            sql_list.append("select " + columns + " from ")
            sql_list.append(unit_block_cell_tbl_name + " b, " + probeset_tbl_name + " c")
            sql_list.append("where c.unit_num = b.unit_num and c.block_num = b.block_num")
        
        if (probe_coord_list != None):
            probe_filter_list = []
            for probe_coords in probe_coord_list:
                x_coord = str(probe_coords[0])
                y_coord = str(probe_coords[1])
                
                probe_filter_list.append("(b.x_coord = " + x_coord + " and b.y_coord=" + y_coord + ")")
                
            probe_filter = string.join(probe_filter_list, " OR ")
                
            sql_list.append("and (" + probe_filter + ")")
        
        sql = string.join(sql_list, "\n")
        
        return(self.db_accessor.select(sql, return_type="DATATABLE"))
    
    def getProbeDataByHashIndex(self, probe_id):
        pass
    
    def getProbeDataByProbeSet(self, probeset_id):
        pass
    
    def getProbeDataForExport(self):
        pass        
    
    def getAllProbeData(self):
        pass
    
    def getProbeDataByProbeSetID(self, probeset_id):
        probe_seq_tbl_name = "affy_cdf_probe_seqs_" + self.map_id
        probeset_tbl_name = "affy_probesets_" + self.map_id
        unit_tbl_name = "affy_xda_cdf_unit_data_" + self.map_id
        unit_block_tbl_name = "affy_xda_cdf_unit_block_data_" + self.map_id
        unit_block_cell_tbl_name = "affy_xda_cdf_unit_block_cell_data_" + self.map_id
        #==================================================================================
        
        columns_list = [
            "c.probeset_id",
            "b.unit_num",
            "b.block_num",
            "b.cell_num",
            "b.x_coord",
            "b.y_coord"
        ]
        
        probe_seqs_tbl_exists = self.db_accessor.tableExists(probe_seq_tbl_name)
        
        if (probe_seqs_tbl_exists):
            columns_list.append("a.seq")
        
        columns = string.join(columns_list, ",")
        
        sql_list = []
        
        if (probe_seqs_tbl_exists):
            sql_list.append("select " + columns + " from ")
            sql_list.append(probe_seq_tbl_name + " a, " + unit_block_cell_tbl_name + " b, " + probeset_tbl_name + " c")
            sql_list.append("where a.x_coord = b.x_coord and a.y_coord = b.y_coord")
            sql_list.append("and c.unit_num = b.unit_num and c.block_num = b.block_num")
            sql_list.append("and c.probeset_id = '" + probeset_id + "'")
        else:
            sql_list.append("select " + columns + " from ")
            sql_list.append(unit_block_cell_tbl_name + " b, " + probeset_tbl_name + " c")
            sql_list.append("where c.unit_num = b.unit_num and c.block_num = b.block_num")
            sql_list.append("and c.probeset_id = '" + probeset_id + "'")
        
        sql = string.join(sql_list, "\n")
        
        return(self.db_accessor.select(sql, return_type="DATATABLE"))
    
    def getProbeSets(self, probe_x_coord=None, probe_y_coord=None):
        sql_list = []
        
        sql_list.append("select * from " + self.probesets_tbl_name)
        
        filter_list = []
        if (probe_x_coord != None and probe_y_coord):
            probe_coord_filter_list = []
            probe_coord_filter_list.append("unit_num in")
            probe_coord_filter_list.append("(")
            probe_coord_filter_list.append("\tselect unit_num from " + self.unit_block_cell_data_tbl_name)
            probe_coord_filter_list.append("\twhere x_coord = " + str(probe_x_coord) + " and y_coord=" + str(probe_y_coord))
            probe_coord_filter_list.append(")")
            
            probe_coord_filter_item = string.join(probe_coord_filter_list, "\n")
            filter_list.append(probe_coord_filter_item)
            
        if (len(filter_list) > 0):
            filter = "where " + string.join(filter_list, " AND ")
            sql_list.append(filter)
        
        sql_list.append("order by unit_num ASC")
        
        sql = string.join(sql_list, "\n")
        
        return(self.db_accessor.select(sql, return_type="DATATABLE"))
    
    def getUnitData(self, probeset_id=None, unit_num=None):
        sql_list = []
        
        if (probeset_id != None):
            sql_list.append("select " + self.unit_data_tbl_name + ".* from " + self.probesets_tbl_name + ", " + self.unit_data_tbl_name)
        else:
            sql_list.append("select * from " + self.unit_data_tbl_name)
        
        filter_list = []
        if (probeset_id != None):
            filter_list.append(self.unit_data_tbl_name + ".unit_num = " + self.probesets_tbl_name + ".unit_num")
            filter_list.append(self.probesets_tbl_name + ".probeset_id = '" + probeset_id + "'")
        
        if (unit_num != None):
            filter_list.append(self.unit_data_tbl_name + ".unit_num = " + str(unit_num))
            
        if (len(filter_list) > 0):
            filter = "where " + string.join(filter_list, " AND ")
            sql_list.append(filter)
            
        sql_list.append("order by " + self.unit_data_tbl_name + ".unit_num ASC")
        
        sql = string.join(sql_list, "\n")
        
        return(self.db_accessor.select(sql, return_type="DATATABLE"))
    
    def getUnitCount(self):
        
        sql = "select count(unit_num) as unit_count from " + self.unit_data_tbl_name
        res = self.db_accessor.select(sql, return_type="DATATABLE")
        
        row_count = res.datarows[0]["unit_count"]
        return(row_count)
    
    def getUnitBlockData(self, probeset_id=None, unit_num=None, block_num=None):
        tbl_name = "affy_xda_cdf_unit_block_data_" + self.map_id
        
        sql_list = []
        sql_list.append("select * from " + tbl_name)
        
        filter_list = []
        if (unit_num):
            filter_list.append("unit_num = " + str(unit_num))
            
        if (block_num):
            filter_list.append("block_num = " + str(block_num))
            
        if (len(filter_list) > 0):
            filter = "where " + string.join(filter_list, " AND ")
            sql_list.append(filter)
            
        sql_list.append("order by unit_num ASC, block_num ASC")
        
        sql = string.join(sql_list, "\n")
        
        return(self.db_accessor.select(sql, return_type="DATATABLE"))
    
    def getUnitBlockCount(self):
        pass
    
    def getUnitBlockCellData(self, probeset_id=None, unit_num=None, block_num=None, cell_num=None):
        probeset_tbl_name = "affy_probesets_" + self.map_id
        cell_tbl_name = "affy_xda_cdf_unit_block_cell_data_" + self.map_id
        
        sql_list = []
        
        if (probeset_id != None):
            sql_list.append("select " + cell_tbl_name + ".* from " + probeset_tbl_name + ", " + cell_tbl_name)
        else:
            sql_list.append("select * from " + cell_tbl_name)
        
        filter_list = []
        if (probeset_id != None):
            filter_list.append(cell_tbl_name + ".unit_num = " + probeset_tbl_name + ".unit_num")
            filter_list.append(probeset_tbl_name + ".probeset_id = '" + probeset_id + "'")
        
        if (unit_num):
            filter_list.append(cell_tbl_name + ".unit_num = " + str(unit_num))
            
        if (block_num):
            filter_list.append(cell_tbl_name + ".block_num = " + str(block_num))
            
        if (cell_num):
            filter_list.append(cell_tbl_name + ".cell_num = " + str(cell_num))
            
        if (len(filter_list) > 0):
            filter = "where " + string.join(filter_list, " AND ")
            sql_list.append(filter)
            
        sql_list.append("order by " + cell_tbl_name + ".unit_num ASC, " + cell_tbl_name + ".block_num ASC, " + cell_tbl_name + ".cell_num ASC")
        
        sql = string.join(sql_list, "\n")
        
        return(self.db_accessor.select(sql, return_type="DATATABLE"))
    
    def getUnitBlockCellCount(self):
        pass
    
    def getQCUnitData(self, unit_num=None):
        tbl_name = "affy_xda_cdf_qc_unit_data_" + self.map_id
        
        sql_list = []
        sql_list.append("select * from " + tbl_name)
        
        filter_list = []
        if (unit_num):
            filter_list.append("unit_num = " + str(unit_num))
            
        if (len(filter_list) > 0):
            filter = "where " + string.join(filter_list, " AND ")
            sql_list.append(filter)
            
        sql_list.append("order by unit_num ASC")
        
        sql = string.join(sql_list, "\n")
        
        return(self.db_accessor.select(sql, return_type="DATATABLE"))
    
    def getQCUnitCount(self):
        data_tbl_name = "affy_xda_cdf_qc_unit_data_" + self.map_id
        file_loc_tbl_name = "affy_xda_cdf_qc_unit_index_" + self.map_id
        
        if (self.db_accessor.tableExists(data_tbl_name)):
            tbl_name = data_tbl_name
        else:
            tbl_name = file_loc_tbl_name
        
        sql = "select count(unit_num) as qc_unit_count from " + tbl_name
        res = self.db_accessor.select(sql, return_type="DATATABLE")
        
        row_count = res.datarows[0]["qc_unit_count"]
        return(row_count)
    
    def getQCUnitCellData(self, unit_num=None, cell_num=None):
        tbl_name = "affy_xda_cdf_qc_unit_cell_data_" + self.map_id
        
        sql_list = []
        sql_list.append("select * from " + tbl_name)
        
        filter_list = []
        if (unit_num):
            filter_list.append("unit_num = " + str(unit_num))
            
        if (cell_num):
            filter_list.append("cell_num = " + str(cell_num))
            
        if (len(filter_list) > 0):
            filter = "where " + string.join(filter_list, " AND ")
            sql_list.append(filter)
            
        sql_list.append("order by unit_num ASC, cell_num ASC")
        
        sql = string.join(sql_list, "\n")
        
        return(self.db_accessor.select(sql, return_type="DATATABLE"))
    
    def getQCUnitCellCount(self):
        pass
    
    def getUnitTypeString(self, affy_unit_type):
        sql_list = []
        sql_list.append("select unit_type from affy_cdf_unit_types")
        sql_list.append("where affy_unit_type = " + str(affy_unit_type))
        
        sql = string.join(sql_list, "\n")
        res = self.db_accessor.select(sql, return_type="DATATABLE")
        
        unit_type = res.datarows[0]["unit_type"]
        return(unit_type)
    
    def getAffyUnitTypeNum(self, unit_type_string):
        sql_list = []
        sql_list.append("select affy_unit_type from affy_cdf_unit_types")
        sql_list.append("where unit_type = '" + str(unit_type_string) + "'")
        
        sql = string.join(sql_list, "\n")
        res = self.db_accessor.select(sql, return_type="DATATABLE")
        
        affy_unit_type = res.datarows[0]["affy_unit_type"]
        return(affy_unit_type)
    
def main():    
    db_conn = sqlite3.connect(SQLITE3_CONFIG["db_file_path"])        
    db_conn.row_factory = sqlite3.Row
    
#    map_id = "ecoli_asv2_xda_full_custom"
    map_id = "ecoli_asv2_xda"
    
    reader = AffyXdaSqliteReader(db_conn=db_conn, map_id=map_id)
    res = reader.getUnitBlockCellData(probeset_id="AFFX-BioC-3_at", block_num=2, cell_num=1).datarows
    print(len(res))

if __name__ == "__main__":
    print("Running...")
    main()
    print("It is accomplished!")
        
