# Supplementary material for: ArrayInitiative - a tool that simplifies creating custom Affymetrix CDFs
Source: BMC Bioinformatics. 2011 May 6;12:136. doi: 10.1186/1471-2105-12-136 (PMC3113937; doi:10.1186/1471-2105-12-136)
Supplement: Additional file 1 — ArrayInitiative 1.0. The first release of ArrayInitiative. [file 1471-2105-12-136-S1.ZIP › array_initiative_version_1.0/readers/sqlite/affy/expression/ascii_reader.py]

import string

from db.accessor import SqliteDBAccessor
from readers.affy.general_reader import AffySqliteReader

class AffyAsciiSqliteReader(AffySqliteReader):
    def __init__(self, db_conn, cdf_id):
        self.db_conn = db_conn
        self.cdf_id = cdf_id
        
        # TODO: Need to validate that the CDF ID is indeed an Affy ASCII CDF
        
        self.db_accessor = SqliteDBAccessor(self.db_conn)
    
    def getHeaderData(self):
        tbl_name = "affy_ascii_cdf_registry" 
        
        sql = "select * from " + tbl_name + " where cdf_id = '" + self.cdf_id + "'"
        
        return(self.db_accessor.select(sql, return_type="DATATABLE"))

    def getProbeData(self):
        pass
    
    def getProbeDataByCoords(self, probe_coord_list):
        pass
    
    def getProbeDataByProbeSetID(self, probeset_id):
        pass
    
    def getProbeSets(self):
        pass
    
    def getUnitData(self, unit_num=None):
        tbl_name = "affy_ascii_cdf_unit_data_" + self.cdf_id
        
        sql_list = []
        sql_list.append("select * from " + tbl_name)
        
        filter_list = []
        if (unit_num):
            filter_list.append("unit_num = " + str(unit_num))
            
        if (len(filter_list) > 0):
            filter = "where " + string.join(filter_list, " AND ")
            sql_list.append(filter)
            
        sql_list.append("order by unit_num ASC")
        
        sql = string.join(sql_list, "\n")
        
        return(self.db_accessor.select(sql, return_type="DATATABLE"))
    
    def getUnitCount(self):
        pass
    
    def getUnitBlockData(self, unit_num=None, block_num=None):
        tbl_name = "affy_ascii_cdf_unit_block_data_" + self.cdf_id
        
        sql_list = []
        sql_list.append("select * from " + tbl_name)
        
        filter_list = []
        if (unit_num):
            filter_list.append("unit_num = " + str(unit_num))
            
        if (block_num):
            filter_list.append("block_num = " + str(block_num))
            
        if (len(filter_list) > 0):
            filter = "where " + string.join(filter_list, " AND ")
            sql_list.append(filter)
            
        sql_list.append("order by unit_num ASC, block_num ASC")
        
        sql = string.join(sql_list, "\n")
        
        return(self.db_accessor.select(sql, return_type="DATATABLE"))
    
    def getUnitBlockCount(self):
        pass
    
    def getUnitBlockCellHeaders(self, unit_num=None, block_num=None):
        tbl_name = "affy_ascii_cdf_unit_block_cell_headers_" + self.cdf_id
        
        sql_list = []
        sql_list.append("select * from " + tbl_name)
        
        filter_list = []
        if (unit_num):
            filter_list.append("unit_num = " + str(unit_num))
            
        if (block_num):
            filter_list.append("block_num = " + str(block_num))
            
        if (len(filter_list) > 0):
            filter = "where " + string.join(filter_list, " AND ")
            sql_list.append(filter)
            
        sql_list.append("order by unit_num ASC")
        
        sql = string.join(sql_list, "\n")
        
        return(self.db_accessor.select(sql, return_type="DATATABLE"))
    
    def getUnitBlockCellData(self, unit_num=None, block_num=None, cell_num=None):
        tbl_name = "affy_ascii_cdf_unit_block_cell_data_" + self.cdf_id
        
        sql_list = []
        sql_list.append("select * from " + tbl_name)
        
        filter_list = []
        if (unit_num):
            filter_list.append("unit_num = " + str(unit_num))
            
        if (block_num):
            filter_list.append("block_num = " + str(block_num))
            
        if (len(filter_list) > 0):
            filter = "where " + string.join(filter_list, " AND ")
            sql_list.append(filter)
            
        sql_list.append("order by unit_num ASC")
        
        sql = string.join(sql_list, "\n")
        
        return(self.db_accessor.select(sql, return_type="DATATABLE"))
    
    def getUnitBlockCellCount(self):
        pass
    
    def getQCUnitData(self, unit_num=None):
        tbl_name = "affy_ascii_cdf_qc_unit_data_" + self.cdf_id
        
        sql_list = []
        sql_list.append("select * from " + tbl_name)
        
        filter_list = []
        if (unit_num):
            filter_list.append("unit_num = " + str(unit_num))
            
        if (len(filter_list) > 0):
            filter = "where " + string.join(filter_list, " AND ")
            sql_list.append(filter)
            
        sql_list.append("order by unit_num ASC")
        
        sql = string.join(sql_list, "\n")
        
        return(self.db_accessor.select(sql, return_type="DATATABLE"))
    
    def getQCUnitCount(self):
        pass
    
    def getQCUnitCellHeaders(self, unit_num=None):
        tbl_name = "affy_ascii_cdf_qc_unit_cell_headers_" + self.cdf_id
        
        sql_list = []
        sql_list.append("select * from " + tbl_name)
        
        filter_list = []
        if (unit_num):
            filter_list.append("unit_num = " + str(unit_num))
            
        if (len(filter_list) > 0):
            filter = "where " + string.join(filter_list, " AND ")
            sql_list.append(filter)
            
        sql_list.append("order by unit_num ASC")
        
        sql = string.join(sql_list, "\n")
        
        return(self.db_accessor.select(sql, return_type="DATATABLE"))
    
    def getQCUnitCellData(self, unit_num=None, cell_num=None):
        tbl_name = "affy_ascii_cdf_qc_unit_cell_data_" + self.cdf_id
        
        sql_list = []
        sql_list.append("select * from " + tbl_name)
        
        filter_list = []
        if (unit_num):
            filter_list.append("unit_num = " + str(unit_num))
            
        if (cell_num):
            filter_list.append("cell_num = " + str(cell_num))
            
        if (len(filter_list) > 0):
            filter = "where " + string.join(filter_list, " AND ")
            sql_list.append(filter)
            
        sql_list.append("order by unit_num ASC, cell_num ASC")
        
        sql = string.join(sql_list, "\n")
        
        return(self.db_accessor.select(sql, return_type="DATATABLE"))
    
    def getQCUnitCellCount(self):
        pass
    
    
