# Supplementary material for: ArrayInitiative - a tool that simplifies creating custom Affymetrix CDFs
Source: BMC Bioinformatics. 2011 May 6;12:136. doi: 10.1186/1471-2105-12-136 (PMC3113937; doi:10.1186/1471-2105-12-136)
Supplement: Additional file 1 — ArrayInitiative 1.0. The first release of ArrayInitiative. [file 1471-2105-12-136-S1.ZIP › array_initiative_version_1.0/parsers/sqlite/affy/expression/xda_parser.py]

import os
import sqlite3
import string
import sys
import time

from helper_functions.binary_files import BinaryFileHelper
from helper_functions.affy import AffyHelperFunctions

from db.sqlite.spec_sql import SqliteSpecSql
from db.sqlite.affy_cdf_sql import SqliteAffyExprXdaCdfSql

class SqliteAffyExprXdaCdfParser:
    def __init__(self, db_conn, spec_name, spec_file_path, spec_desc):        
        self.db_conn = db_conn
        self.spec_name = spec_name
        self.spec_file_path = spec_file_path
        self.spec_desc = spec_desc      
        
        self.spec_sql = SqliteSpecSql(db_conn=db_conn)  
        
        self.version_num = None        
        self.chunk_size = 50000
    
    def parse(self):
        start_time = time.time()
        
#        print("\nRegistering CDF...")
        self.spec_id = self.spec_sql.registerDefaultSpec(spec_name=self.spec_name, spec_file_path=self.spec_file_path, spec_desc=self.spec_desc, spec_type=2)
        self.cdf_sql = SqliteAffyExprXdaCdfSql(db_conn=self.db_conn, spec_id=self.spec_id)
        self.cdf_sql.addSpecTables()
        
        cdf_file_handle = open(self.spec_file_path, 'rb')
        
        # Import the header info
#        print("\nImporting header info...")
        start_time = time.time()
        self.__importHeaderInfo(cdf_file_handle=cdf_file_handle)
        end_time = time.time()
#        print("Imported header info in " + str(end_time - start_time) + " seconds!")
        
        # Import the probe set names
#        print("\nImporting probe set names...")
        start_time = time.time()
        self.__importProbeSetNames(cdf_file_handle=cdf_file_handle, num_units=self.num_units, reload=True)
        end_time = time.time()
#        print("Imported probe set names in " + str(end_time - start_time) + " seconds!")
        
        # Skip the QC units portion of the CDF and unit locations portion of the CDF
        offset = self.num_qc_units * BinaryFileHelper.getIntSize()
        cdf_file_handle.seek(offset, os.SEEK_CUR)
        
        # Skip the units portion of the CDF and unit locations portion of the CDF
        offset = self.num_units * BinaryFileHelper.getIntSize()
        cdf_file_handle.seek(offset, os.SEEK_CUR)
        
        # Import all of the data related to QC units
#        print("\nImporting QC units...")
        start_time = time.time()
        self.__importQCUnitData(cdf_file_handle=cdf_file_handle, num_qc_units=self.num_qc_units, reload=True)
        end_time = time.time()
#        print("Imported QC units in " + str(end_time - start_time) + " seconds!")
        
        # Import all of the data related to units
#        print("\nImporting units...")
        start_time = time.time()
        self.__importUnitData(cdf_file_handle=cdf_file_handle, num_units=self.num_units, reload=True)
        end_time = time.time()
#        print("Imported units in " + str(end_time - start_time) + " seconds!")
        
        cdf_file_handle.close()
        
        # Import probe pairs
#        print("\nImporting probe pairs...")
        start_time = time.time()
        self.cdf_sql.addProbePairs(commit=False)
        self.cdf_sql.addArraySpecStats(commit=False)
        self.cdf_sql.addProbeSetStats(commit=False)
        end_time = time.time()
#        print("Imported probe pairs in " + str(end_time - start_time) + " seconds!")
        
        start_time = time.time()             
        self.db_conn.commit()
        end_time = time.time()
#        print("\nCommitted in " + str(end_time-start_time) + " seconds!")
            
        end_time = time.time()
#        print("=" * 50)
#        print("\nTime to completion (seconds): " + str(end_time-start_time))      
    
    def __importHeaderInfo(self, cdf_file_handle, reload=False):        
        magic_num = BinaryFileHelper.readInt(file_handle=cdf_file_handle)
        version_num = BinaryFileHelper.readInt(file_handle=cdf_file_handle)
        self.version_num = version_num
        num_columns = BinaryFileHelper.readUnsignedShort(file_handle=cdf_file_handle)
        self.num_columns = num_columns
        num_rows = BinaryFileHelper.readUnsignedShort(file_handle=cdf_file_handle)
        num_units = BinaryFileHelper.readInt(file_handle=cdf_file_handle)
        self.num_units = num_units
        num_qc_units = BinaryFileHelper.readInt(file_handle=cdf_file_handle)
        self.num_qc_units = num_qc_units
        ref_seq_len = BinaryFileHelper.readInt(file_handle=cdf_file_handle)
        
        ref_seq = None
        if (ref_seq_len > 0):
            ref_seq = BinaryFileHelper.readString(cdf_file_handle, ref_seq_len)
        
        #=================================================================================
        # Register the CDF in the main XDA CDF registry table
        data = (self.spec_id, magic_num, version_num, num_columns, num_rows, num_units, num_qc_units, 
                  ref_seq_len, ref_seq)
        
        self.cdf_sql.addHeaderData(data=data, commit=False)
        
        #=================================================================================
    
    def __importProbeSetNames(self, cdf_file_handle, num_units, reload=False):   
        data = []
        for i in xrange(0, num_units):
            unit_num = i + 1
            probeset_name = BinaryFileHelper.readString(file_handle=cdf_file_handle, num_chars=64, remove_null_chars=True)
            data.append((probeset_name, unit_num, -1))
            
        self.cdf_sql.addProbeSets(data=data, commit=False)
    
    def __importQCUnitData(self, cdf_file_handle, num_qc_units, reload=False):        
        unit_data = []
        cell_data = []
        
        for i in xrange(0, self.num_qc_units):
            unit_num = i + 1  
            unit_type = BinaryFileHelper.readUnsignedShort(file_handle=cdf_file_handle)
            num_cells = BinaryFileHelper.readInt(file_handle=cdf_file_handle)
            
            values = (unit_num, unit_type, num_cells)
            unit_data.append(values)
            
            for i in xrange(0, num_cells):
                cell_num = i + 1
                
                cell_x_coord = BinaryFileHelper.readUnsignedShort(file_handle=cdf_file_handle)
                cell_y_coord = BinaryFileHelper.readUnsignedShort(file_handle=cdf_file_handle)
                probe_id = AffyHelperFunctions.getAffyHash(x=cell_x_coord, y=cell_y_coord, num_cols=self.num_columns)
                cell_probe_len = BinaryFileHelper.readUnsignedChar(file_handle=cdf_file_handle)
                cell_perfect_match_flag = BinaryFileHelper.readUnsignedChar(file_handle=cdf_file_handle)
                cell_bg_probe_flag = BinaryFileHelper.readUnsignedChar(file_handle=cdf_file_handle)
                
                values = (unit_num, cell_num, probe_id, cell_x_coord, cell_y_coord, cell_probe_len,
                          cell_perfect_match_flag, cell_bg_probe_flag)
                
                cell_data.append(values)
        
        self.cdf_sql.addQCUnits(data=unit_data, commit=False)
        self.cdf_sql.addQCUnitCells(data=cell_data, commit=False)
        
    def __importUnitData(self, cdf_file_handle, num_units, reload=False):
        unit_data = []
        unit_block_data = []
        unit_block_cell_data = []
        
        for i in xrange(0, self.num_units):
            unit_num = i + 1
            
            unit_type = BinaryFileHelper.readUnsignedShort(file_handle=cdf_file_handle)
            unit_direction = BinaryFileHelper.readUnsignedChar(file_handle=cdf_file_handle)
            unit_num_atoms = BinaryFileHelper.readInt(file_handle=cdf_file_handle)
            unit_num_blocks = BinaryFileHelper.readInt(file_handle=cdf_file_handle)
            unit_num_cells = BinaryFileHelper.readInt(file_handle=cdf_file_handle)           
            unit_num_cdf = BinaryFileHelper.readInt(file_handle=cdf_file_handle)
            num_cells_per_atom = BinaryFileHelper.readUnsignedChar(file_handle=cdf_file_handle) 
            
            values = (unit_num, unit_type, unit_direction, unit_num_atoms, unit_num_blocks, unit_num_cells, unit_num_cdf, num_cells_per_atom)
            unit_data.append(values)
            
            # Add unit data if it exceeds chunk size
            if (len(unit_data) == self.chunk_size):
                self.cdf_sql.addUnits(data=unit_data, commit=False)
                unit_data = []
            
            for j in xrange(0, unit_num_blocks):
                block_num = j + 1
                
                block_num_atoms = BinaryFileHelper.readInt(file_handle=cdf_file_handle)
                block_num_cells = BinaryFileHelper.readInt(file_handle=cdf_file_handle)
                block_num_cells_per_atom = BinaryFileHelper.readUnsignedChar(file_handle=cdf_file_handle)
                block_direction = BinaryFileHelper.readUnsignedChar(file_handle=cdf_file_handle)
                block_first_atom_pos = BinaryFileHelper.readInt(file_handle=cdf_file_handle)
                block_unused_int = BinaryFileHelper.readInt(file_handle=cdf_file_handle)
                block_name = BinaryFileHelper.readString(file_handle=cdf_file_handle, num_chars=64, remove_null_chars=True)
                
                if (self.version_num == 2):
                    block_wobble_situation = BinaryFileHelper.readUnsignedShort(file_handle=cdf_file_handle)
                    block_allele_code = BinaryFileHelper.readUnsignedShort(file_handle=cdf_file_handle)
                else:
                    block_wobble_situation = None
                    block_allele_code = None
                    
                values = (unit_num, block_num, block_num_atoms, block_num_cells,
                          block_num_cells_per_atom, block_direction, block_first_atom_pos, block_unused_int,
                          block_name, block_wobble_situation, block_allele_code)
                
                unit_block_data.append(values)
                
                # Add unit block data if it exceeds chunk size
                if (len(unit_block_data) == self.chunk_size):
                    self.cdf_sql.addUnitBlocks(data=unit_block_data, commit=False)
                    unit_block_data = []
                
                for k in xrange(0, block_num_cells):
                    cell_num = k + 1
                    
                    probe_atom_num = BinaryFileHelper.readInt(file_handle=cdf_file_handle)
                    probe_x_coord = BinaryFileHelper.readUnsignedShort(file_handle=cdf_file_handle)
                    probe_y_coord = BinaryFileHelper.readUnsignedShort(file_handle=cdf_file_handle)
                    probe_id = AffyHelperFunctions.getAffyHash(x=probe_x_coord, y=probe_y_coord, num_cols=self.num_columns)
                    probe_index_pos = BinaryFileHelper.readInt(file_handle=cdf_file_handle)
                    probe_base_val_at_subsitution_pos = BinaryFileHelper.readChar(file_handle=cdf_file_handle)
                    probe_base_val_at_interrogation_pos = BinaryFileHelper.readChar(file_handle=cdf_file_handle)
                    
                    if (probe_base_val_at_subsitution_pos != probe_base_val_at_interrogation_pos):
                        pm_mm = 1
                    else:
                        pm_mm = 2
                    
                    if (self.version_num == 2):
                        probe_seq_len = BinaryFileHelper.readUnsignedShort(file_handle=cdf_file_handle)
                        probe_physical_grouping = BinaryFileHelper.readUnsignedShort(file_handle=cdf_file_handle)
                    else:
                        probe_seq_len = None
                        probe_physical_grouping = None
                        
                    values = (unit_num, block_num, cell_num, probe_atom_num, probe_id, probe_x_coord, probe_y_coord,
                              probe_index_pos, probe_base_val_at_subsitution_pos, probe_base_val_at_interrogation_pos,
                              probe_seq_len, probe_physical_grouping, pm_mm)
                    
                    unit_block_cell_data.append(values)
                    
                    # Add unit block cell data if it exceeds chunk size
                    if (len(unit_block_cell_data) == self.chunk_size):
                        self.cdf_sql.addUnitBlockCells(data=unit_block_cell_data, commit=False)
                        unit_block_cell_data = []

        self.cdf_sql.addUnits(data=unit_data, commit=False)
        self.cdf_sql.addUnitBlocks(data=unit_block_data, commit=False)
        self.cdf_sql.addUnitBlockCells(data=unit_block_cell_data, commit=False)
        
    #=================================================================================

def testAffyXdaCdfParser():
    db_file_path = "/home/coverall/workspace/ArrayInitiative/src/user_data/db/aidb_0.db"
    spec_file_path = "/home/coverall/research/datasets/affy/cdfs/Ecoli_ASv2_XDA.CDF"
    spec_name = "ecoliasv2"
    spec_desc = "This is the description."

    db_conn = sqlite3.connect(db_file_path)        
    db_conn.row_factory = sqlite3.Row
    
    p = SqliteAffyExprXdaCdfParser(db_conn=db_conn, spec_name=spec_name, spec_file_path=spec_file_path, spec_desc=spec_desc)
    p.parse()

def main():    
    testAffyXdaCdfParser()

if __name__ == "__main__":
    print("Running...")
    main()
    print("It is accomplished!")
