# Supplementary material for: ArrayInitiative - a tool that simplifies creating custom Affymetrix CDFs
Source: BMC Bioinformatics. 2011 May 6;12:136. doi: 10.1186/1471-2105-12-136 (PMC3113937; doi:10.1186/1471-2105-12-136)
Supplement: Additional file 1 — ArrayInitiative 1.0. The first release of ArrayInitiative. [file 1471-2105-12-136-S1.ZIP › array_initiative_version_1.0/parsers/sqlite/affy/expression/ascii_parser.py]

import os
import re
import sqlite3
import string
import sys
import time

from helper_functions.affy import AffyHelperFunctions
from db.sqlite.spec_sql import SqliteSpecSql
from db.sqlite.affy_cdf_sql import SqliteAffyExprAsciiCdfSql

class SqliteAffyExprAsciiCdfParser:
    def __init__(self, db_conn, spec_name, spec_file_path, spec_desc):
        self.db_conn = db_conn        
        self.spec_name = spec_name
        self.spec_file_path = spec_file_path
        self.spec_desc = spec_desc  
        
        self.spec_sql = SqliteSpecSql(db_conn=db_conn)
        
        self.version_num = None
        self.chunk_size = 50000
        
        self.__initRegExprs()
        
        self.current_start_line_file_loc = 0
#        self.probeset_num = 1
        
        self.qc_unit_data = []
        self.qc_unit_cell_data = []
        self.qc_unit_cell_headers_data = []
        self.unit_data = []
        self.unit_block_data = []
        self.unit_block_cell_data = []
        self.unit_block_cell_headers_data = []
        self.probeset_data = []
        
    def __initRegExprs(self):
        self.re_cdf = re.compile("\[CDF\]", re.IGNORECASE)
        self.re_qc_unit = re.compile("^\[QC[0-9]*", re.IGNORECASE)
        self.re_unit = re.compile("^\[Unit[0-9]*\]", re.IGNORECASE)
        self.re_unit_block = re.compile("^\[Unit[0-9]*_Block[0-9]*\]", re.IGNORECASE)
        self.re_cell_header = re.compile("^CellHeader[0-9]*", re.IGNORECASE)
        self.re_cell = re.compile("^Cell[0-9]*", re.IGNORECASE)
        
        self.re_header_info = {}
        self.re_header_info["Version"] = re.compile("^Version", re.IGNORECASE)
        self.re_header_info["Name"] = re.compile("^Name", re.IGNORECASE)
        self.re_header_info["Rows"] = re.compile("^Rows", re.IGNORECASE)
        self.re_header_info["Cols"] = re.compile("^Cols", re.IGNORECASE)
        self.re_header_info["NumberOfUnits"] = re.compile("^NumberOfUnits", re.IGNORECASE)
        self.re_header_info["MaxUnit"] = re.compile("^MaxUnit", re.IGNORECASE)
        self.re_header_info["NumQCUnits"] = re.compile("^NumQCUnits", re.IGNORECASE)
        self.re_header_info["ChipReference"] = re.compile("^ChipReference", re.IGNORECASE)
        
        self.re_qc_unit_items = {}
        self.re_qc_unit_items["Type"] = re.compile("^Type", re.IGNORECASE)
        self.re_qc_unit_items["NumberCells"] = re.compile("^NumberCells", re.IGNORECASE)
        
        self.re_unit_items = {}
        self.re_unit_items["Name"] = re.compile("^Name", re.IGNORECASE)
        self.re_unit_items["Direction"] = re.compile("^Direction", re.IGNORECASE)
        self.re_unit_items["NumAtoms"] = re.compile("^NumAtoms", re.IGNORECASE)
        self.re_unit_items["NumCells"] = re.compile("^NumCells", re.IGNORECASE)
        self.re_unit_items["UnitNumber"] = re.compile("^UnitNumber", re.IGNORECASE)
        self.re_unit_items["UnitType"] = re.compile("^UnitType", re.IGNORECASE)
        self.re_unit_items["NumberBlocks"] = re.compile("^NumberBlocks", re.IGNORECASE)
        self.re_unit_items["MutationType"] = re.compile("^MutationType", re.IGNORECASE)
        
        self.re_unit_block_items = {}
        self.re_unit_block_items["Name"] = re.compile("^Name", re.IGNORECASE)
        self.re_unit_block_items["BlockNumber"] = re.compile("^BlockNumber", re.IGNORECASE)
        self.re_unit_block_items["Wobble"] = re.compile("^Wobble", re.IGNORECASE)
        self.re_unit_block_items["Allele"] = re.compile("^Allele", re.IGNORECASE)
        self.re_unit_block_items["Channel"] = re.compile("^Channel", re.IGNORECASE)
        self.re_unit_block_items["RepType"] = re.compile("^RepType", re.IGNORECASE)
        self.re_unit_block_items["NumAtoms"] = re.compile("^NumAtoms", re.IGNORECASE)
        self.re_unit_block_items["NumCells"] = re.compile("^NumCells", re.IGNORECASE)
        self.re_unit_block_items["StartPosition"] = re.compile("^StartPosition", re.IGNORECASE)
        self.re_unit_block_items["StopPosition"] = re.compile("^StopPosition", re.IGNORECASE)
        self.re_unit_block_items["Direction"] = re.compile("^Direction", re.IGNORECASE)
        
    def parse(self):        
        parse_start_time = time.time()
        
#        print("\nRegistering CDF...\n")
        self.spec_id = self.spec_sql.registerDefaultSpec(spec_name=self.spec_name, spec_file_path=self.spec_file_path, spec_desc=self.spec_desc, spec_type=1)   
        self.cdf_sql = SqliteAffyExprAsciiCdfSql(db_conn=self.db_conn, spec_id=self.spec_id)
        self.cdf_sql.addSpecTables()
        
        cdf_file_handle = open(self.spec_file_path, 'r')     
        
        for line in cdf_file_handle:
            offset = len(line)
            
            # Import the header info
            if (re.search("\[CDF\]", line, re.IGNORECASE)):
#                print("="*50)
#                print("Importing header info...")
                start_time = time.time()
                
                self.current_start_line_file_loc += offset
                self.__addHeaderInfo(cdf_file_handle=cdf_file_handle)
                
                end_time = time.time()
#                print("Imported header info in " + str(end_time - start_time) + " seconds!")
#                print("="*50)
            elif (self.re_qc_unit.match(line)):
                self.current_start_line_file_loc -= offset
                cdf_file_handle.seek(self.current_start_line_file_loc)
                self.__addQCUnitData(cdf_file_handle=cdf_file_handle)
            elif (self.re_unit.match(line)):
                self.current_start_line_file_loc -= offset
                cdf_file_handle.seek(self.current_start_line_file_loc)
                self.__addUnitData(cdf_file_handle=cdf_file_handle)
            else:                
                self.current_start_line_file_loc += offset
        
        cdf_file_handle.close()
        
        parse_end_time = time.time()
#        print("Finished parsing CDF in " + str(parse_end_time - parse_start_time) + " seconds!")
        
        self.cdf_sql.addQCUnits(data=self.qc_unit_data, commit=False)
        self.cdf_sql.addQCUnitCells(data=self.qc_unit_cell_data, commit=False)
        self.cdf_sql.addQCUnitCellHeaders(data=self.qc_unit_cell_headers_data, commit=False)
        
        self.cdf_sql.addUnits(data=self.unit_data, commit=False)
        self.cdf_sql.addUnitBlocks(data=self.unit_block_data, commit=False)
        self.cdf_sql.addUnitBlockCells(data=self.unit_block_cell_data, commit=False)
        self.cdf_sql.addUnitBlockCellHeaders(data=self.unit_block_cell_headers_data, commit=False)
        
        self.cdf_sql.addProbeSets(data=self.probeset_data, commit=False)
        
        start_time = time.time()
        self.cdf_sql.addProbePairs(commit=False)
        self.cdf_sql.addArraySpecStats(commit=False)
        self.cdf_sql.addProbeSetStats(commit=False)
        end_time = time.time()
#        print("Added probe pairs in " + str(end_time - start_time) + " seconds!")
        
        self.db_conn.commit()
        
    def __addHeaderInfo(self, cdf_file_handle):        
        version_num = None
        array_name = None
        num_rows = None
        num_columns = None
        num_units = None
        max_unit_num = None
        num_qc_units = None
        ref_seq = None
        
        for line in cdf_file_handle:
            offset = len(line)
            
            if (self.re_header_info["Version"].match(line)):
                line_list = line.split("=")
                val = line_list[1].strip()
                if (val != ""):    
                    version_num = str(val)
                    self.version_num = version_num
            elif (self.re_header_info["Name"].match(line)):
                line_list = line.split("=")
                val = line_list[1].strip()
                if (val != ""): 
                    array_name = str(val)
            elif (self.re_header_info["Rows"].match(line)):
                line_list = line.split("=")
                val = line_list[1].strip()
                if (val != ""): 
                    num_rows = int(val)
            elif (self.re_header_info["Cols"].match(line)):
                line_list = line.split("=")
                val = line_list[1].strip()
                if (val != ""): 
                    num_columns = int(val)
                    self.num_columns = num_columns
            elif (self.re_header_info["NumberOfUnits"].match(line)):
                line_list = line.split("=")
                val = line_list[1].strip()
                if (val != ""): 
                    num_units = int(val)
            elif (self.re_header_info["MaxUnit"].match(line)):
                line_list = line.split("=")
                val = line_list[1].strip()
                if (val != ""): 
                    max_unit_num = int(val)
            elif (self.re_header_info["NumQCUnits"].match(line)):
                line_list = line.split("=")
                val = line_list[1].strip()
                if (val != ""): 
                    num_qc_units = int(val)
            elif (self.re_header_info["ChipReference"].match(line)):
                line_list = line.split("=")
                val = line_list[1].strip()
                if (val != ""): 
                    ref_seq = str(val)
            elif (re.search("^\[QC[0-9]*", line, re.IGNORECASE)):
                #=================================================================================
                # Register the CDF in the main ASCII CDF registry table                
                data = (self.spec_id, version_num, array_name, num_rows, num_columns, num_units, 
                          max_unit_num, num_qc_units, ref_seq)
                
                self.cdf_sql.addHeaderData(data=data, commit=False)             
                #=================================================================================
                
                cdf_file_handle.seek(self.current_start_line_file_loc)
                return
                
            self.current_start_line_file_loc += offset
            
    def __addQCUnitData(self, cdf_file_handle):        
        cell_header = None
        cell_header_list = None
        
        unit_num = None
        cell_num = 1
        
        curr_section = None
        
        qc_unit_file_loc = None
        qc_unit_cell_file_loc = None
        qc_unit_data = {}
        qc_unit_cell_data = {}
        
        qc_unit_data["Type"] = None
        qc_unit_data["NumberCells"] = None
        
        for line in cdf_file_handle:
            offset = len(line)
            
            if (line.strip() == ""):
                continue
            
            if (self.re_qc_unit.match(line) and curr_section == None):
                curr_section = "QC_UNIT"
                
                qc_unit_id = line.strip()
                unit_num = qc_unit_id.replace("[QC", "")
                unit_num = unit_num.replace("]", "")
                unit_num = int(unit_num)
                
                qc_unit_file_loc = self.current_start_line_file_loc                
                self.current_start_line_file_loc += offset
                continue
            elif (self.re_cell_header.match(line)):
                values = (unit_num, qc_unit_data["Type"], qc_unit_data["NumberCells"])
                self.qc_unit_data.append(values)
                
                curr_section = "QC_UNIT_CELL"
                cell_header = line.strip()
                cell_header_list = cell_header.split("\t")
                
                # TODO: Perhaps convert tabs to commas?
                values = (unit_num, cell_header)
                self.qc_unit_cell_headers_data.append(values)
                
                qc_unit_cell_file_loc = self.current_start_line_file_loc
                self.current_start_line_file_loc += offset
                continue        
            elif ((self.re_qc_unit.match(line) and curr_section == "QC_UNIT_CELL") or self.re_unit.match(line)):                
                self.current_start_line_file_loc -= offset
                cdf_file_handle.seek(self.current_start_line_file_loc)               
                return
            
            if (curr_section == "QC_UNIT"):
                if (self.re_qc_unit_items["Type"].match(line)):
                    val = line.strip()
                    val = val.split("=")[1]
                    qc_unit_data["Type"] = int(val)
                elif (self.re_qc_unit_items["NumberCells"].match(line)):
                    val = line.strip()
                    val = val.split("=")[1]
                    qc_unit_data["NumberCells"] = int(val)                    
            elif (curr_section == "QC_UNIT_CELL"):
                line_data = line.split("\t")
                num_col_headers = len(cell_header_list)
                
                qc_unit_cell_data["CellHeader=X"] = None
                qc_unit_cell_data["Y"] = None
                qc_unit_cell_data["PROBE"] = None
                qc_unit_cell_data["PLEN"] = None
                qc_unit_cell_data["ATOM"] = None
                qc_unit_cell_data["INDEX"] = None
                qc_unit_cell_data["MATCH"] = None
                qc_unit_cell_data["BG"] = None
                qc_unit_cell_data["CYCLES"] = None
                
                for i in xrange(0, num_col_headers):
                    col_name = cell_header_list[i].strip()
                    
                    # The X, PROBE and CYCLES fields are the only ones that contain a non-integer type value or require additional
                    # processing to extract the value
                    if (line.strip() != ""):
                        if (col_name == "CellHeader=X"):
                            val = line_data[i].strip()
                            val = val.split("=")[1]
                            val = int(val)
                        elif (col_name == "PROBE"):
                            val = str(line_data[i].strip())
                        elif (col_name == "CYCLES"):
                            val = str(string.join(line_data[i:len(line_data)], "\t"))
                        else:
                            val = int(line_data[i].strip())
                        
                    qc_unit_cell_data[col_name] = val
                
                probe_id = AffyHelperFunctions.getAffyHash(x=qc_unit_cell_data["CellHeader=X"], y=qc_unit_cell_data["Y"], num_cols=self.num_columns)
                
                values = (
                    unit_num,
                    cell_num,
                    probe_id,
                    qc_unit_cell_data["CellHeader=X"],
                    qc_unit_cell_data["Y"],
                    qc_unit_cell_data["PROBE"],
                    qc_unit_cell_data["PLEN"],
                    qc_unit_cell_data["ATOM"],
                    qc_unit_cell_data["INDEX"],
                    qc_unit_cell_data["MATCH"],
                    qc_unit_cell_data["BG"],
                    qc_unit_cell_data["CYCLES"]
                )
                
                self.qc_unit_cell_data.append(values)
                cell_num += 1
            
            self.current_start_line_file_loc += offset
            
    def __addUnitData(self, cdf_file_handle):
        cell_header = None
        cell_header_list = None
        
        unit_num = None
        block_num = None
        cell_num = 1
        
        curr_section = None
        
        unit_file_loc = None
        unit_block_file_loc = None
        unit_block_cell_file_loc = None
        unit_data = {}
        unit_block_data = {}
        unit_block_cell_data = {}
        
        unit_data["Name"] = None
        unit_data["Direction"] = None
        unit_data["NumAtoms"] = None
        unit_data["NumCells"] = None
        unit_data["UnitNumber"] = None
        unit_data["UnitType"] = None
        unit_data["NumberBlocks"] = None
        unit_data["MutationType"] = None
        
        unit_block_data["Name"] = None
        unit_block_data["BlockNumber"] = None
        unit_block_data["Wobble"] = None
        unit_block_data["Allele"] = None
        unit_block_data["Channel"] = None
        unit_block_data["RepType"] = None
        unit_block_data["NumAtoms"] = None
        unit_block_data["NumCells"] = None
        unit_block_data["StartPosition"] = None
        unit_block_data["StopPosition"] = None
        unit_block_data["Direction"] = None
        
        for line in cdf_file_handle:
            offset = len(line)
            
            if (line.strip() == ""):
                continue
                        
            if (self.re_unit.match(line) and curr_section == None):
                curr_section = "UNIT"
                
                unit_id = line.strip()
                unit_num = unit_id.replace("[Unit", "")
                unit_num = unit_num.replace("]", "")
                unit_num = int(unit_num)
                
                unit_file_loc = self.current_start_line_file_loc                
                self.current_start_line_file_loc += offset
                continue
            elif (self.re_unit_block.match(line)):
                curr_section = "UNIT_BLOCK"
                
                values = (
                    unit_num,
                    unit_data["Name"],
                    unit_data["Direction"],
                    unit_data["NumAtoms"],
                    unit_data["NumCells"],
                    unit_data["UnitType"],
                    unit_data["NumberBlocks"],
                    unit_data["MutationType"]
                )
                
                self.unit_data.append(values)
                
                if (unit_data["Name"] != "NONE"):
                    values = (None, unit_data["Name"], unit_num, None)
                    self.probeset_data.append(values)             
                
                unit_block_file_loc = self.current_start_line_file_loc
                self.current_start_line_file_loc += offset
                continue        
            elif (self.re_cell_header.match(line)):
                curr_section = "UNIT_BLOCK_CELL"
                block_num = unit_block_data["BlockNumber"]
                
                values = (
                    unit_num,
                    block_num,
                    unit_block_data["Name"],
                    unit_block_data["Wobble"],
                    unit_block_data["Allele"],
                    unit_block_data["Channel"],
                    unit_block_data["RepType"],
                    unit_block_data["NumAtoms"],
                    unit_block_data["NumCells"],
                    unit_block_data["StartPosition"],
                    unit_block_data["StopPosition"],
                    unit_block_data["Direction"]
                )
                
                self.unit_block_data.append(values)
                
                values = (unit_block_data["Name"], unit_num, -1)
                self.probeset_data.append(values)
                
                cell_header = line.strip()
                cell_header_list = cell_header.split()
                
                # TODO: Perhaps convert tabs to commas?
                values = (unit_num, block_num, cell_header)
                self.unit_block_cell_headers_data.append(values)
                
                unit_block_cell_file_loc = self.current_start_line_file_loc
                self.current_start_line_file_loc += offset
                continue       
            elif ((self.re_unit.match(line) and curr_section == "UNIT_BLOCK_CELL")):                
                self.current_start_line_file_loc -= offset
                cdf_file_handle.seek(self.current_start_line_file_loc)               
                return                
            
            if (curr_section == "UNIT"):
                if (self.re_unit_items["Name"].match(line)):
                    val = line.strip()
                    val = val.split("=")[1]
                    unit_data["Name"] = str(val)
                elif (self.re_unit_items["Direction"].match(line)):
                    val = line.strip()
                    val = val.split("=")[1]
                    unit_data["Direction"] = int(val)    
                elif (self.re_unit_items["NumAtoms"].match(line)):
                    val = line.strip()
                    val = val.split("=")[1]
                    unit_data["NumAtoms"] = int(val)
                elif (self.re_unit_items["NumCells"].match(line)):
                    val = line.strip()
                    val = val.split("=")[1]
                    unit_data["NumCells"] = int(val)
                elif (self.re_unit_items["UnitNumber"].match(line)):
                    val = line.strip()
                    val = val.split("=")[1]
                    unit_data["UnitNumber"] = int(val)
                elif (self.re_unit_items["UnitType"].match(line)):
                    val = line.strip()
                    val = val.split("=")[1]
                    unit_data["UnitType"] = int(val)
                elif (self.re_unit_items["NumberBlocks"].match(line)):
                    val = line.strip()
                    val = val.split("=")[1]
                    unit_data["NumberBlocks"] = int(val)
                elif (self.re_unit_items["MutationType"].match(line)):
                    val = line.strip()
                    val = val.split("=")[1]
                    unit_data["MutationType"] = int(val)         
            elif (curr_section == "UNIT_BLOCK"):
                if (self.re_unit_block_items["Name"].match(line)):
                    val = line.strip()
                    val = val.split("=")[1]
                    unit_block_data["Name"] = str(val)
                elif (self.re_unit_block_items["BlockNumber"].match(line)):
                    val = line.strip()
                    val = val.split("=")[1]
                    unit_block_data["BlockNumber"] = int(val)
                elif (self.re_unit_block_items["Wobble"].match(line)):
                    val = line.strip()
                    val = val.split("=")[1]
                    unit_block_data["Wobble"] = str(val)
                elif (self.re_unit_block_items["Allele"].match(line)):
                    val = line.strip()
                    val = val.split("=")[1]
                    unit_block_data["Allele"] = str(val)
                elif (self.re_unit_block_items["Channel"].match(line)):
                    val = line.strip()
                    val = val.split("=")[1]
                    unit_block_data["Channel"] = str(val)
                elif (self.re_unit_block_items["RepType"].match(line)):
                    val = line.strip()
                    val = val.split("=")[1]
                    unit_block_data["RepType"] = str(val)
                elif (self.re_unit_block_items["NumAtoms"].match(line)):
                    val = line.strip()
                    val = val.split("=")[1]
                    unit_block_data["NumAtoms"] = int(val)
                elif (self.re_unit_block_items["NumCells"].match(line)):
                    val = line.strip()
                    val = val.split("=")[1]
                    unit_block_data["NumCells"] = int(val)
                elif (self.re_unit_block_items["StartPosition"].match(line)):
                    val = line.strip()
                    val = val.split("=")[1]
                    unit_block_data["StartPosition"] = int(val)
                elif (self.re_unit_block_items["StopPosition"].match(line)):
                    val = line.strip()
                    val = val.split("=")[1]
                    unit_block_data["StopPosition"] = int(val)
                elif (self.re_unit_block_items["Direction"].match(line)):
                    val = line.strip()
                    val = val.split("=")[1]
                    unit_block_data["Direction"] = int(val)                            
            elif (curr_section == "UNIT_BLOCK_CELL"):
                line_data = line.split("\t")
                num_col_headers = len(cell_header_list)
                
                unit_block_cell_data["CellHeader=X"] = None
                unit_block_cell_data["Y"] = None
                unit_block_cell_data["PROBE"] = None
                unit_block_cell_data["FEAT"] = None
                unit_block_cell_data["QUAL"] = None
                unit_block_cell_data["EXPOS"] = None
                unit_block_cell_data["PLEN"] = None
                unit_block_cell_data["POS"] = None
                unit_block_cell_data["CBASE"] = None
                unit_block_cell_data["CBASE"] = None
                unit_block_cell_data["PBASE"] = None
                unit_block_cell_data["TBASE"] = None
                unit_block_cell_data["ATOM"] = None
                unit_block_cell_data["INDEX"] = None
                unit_block_cell_data["GROUP"] = None
                unit_block_cell_data["CODONIND"] = None
                unit_block_cell_data["CODON"] = None
                unit_block_cell_data["REGIONTYPE"] = None
                unit_block_cell_data["REGION"] = None
                
                for i in xrange(0, num_col_headers):
                    col_name = cell_header_list[i].strip()
                    
                    # The X, PROBE and CYCLES fields are the only ones that contain a non-integer type value or require additional
                    # processing to extract the value
                    if (line.strip() != ""):
                        if (col_name == "CellHeader=X"):
                            val = line_data[i].strip()
                            val = val.split("=")[1]
                            val = int(val)
                        elif (col_name in ["PROBE", "FEAT", "QUAL", "CBASE", "PBASE", "TBASE", "GROUP", "REGION"]):
                            val = str(line_data[i].strip())
                        else:
                            val = int(line_data[i].strip())
                        
                    unit_block_cell_data[col_name] = val
                
                probe_id = AffyHelperFunctions.getAffyHash(x=unit_block_cell_data["CellHeader=X"], y=unit_block_cell_data["Y"], 
                                                             num_cols=self.num_columns)
                
                if (unit_block_cell_data["PBASE"] != unit_block_cell_data["TBASE"]):
                    probe_type = 1
                else:
                    probe_type = 2
                
                values = (
                    unit_num,
                    block_num,
                    cell_num,
                    probe_id,
                    unit_block_cell_data["CellHeader=X"],
                    unit_block_cell_data["Y"],
                    unit_block_cell_data["PROBE"],
                    unit_block_cell_data["FEAT"],
                    unit_block_cell_data["QUAL"],
                    unit_block_cell_data["EXPOS"],
                    unit_block_cell_data["PLEN"],
                    unit_block_cell_data["POS"],
                    unit_block_cell_data["CBASE"],
                    unit_block_cell_data["PBASE"],
                    unit_block_cell_data["TBASE"],
                    unit_block_cell_data["ATOM"],
                    unit_block_cell_data["INDEX"],
                    unit_block_cell_data["GROUP"],
                    unit_block_cell_data["CODONIND"],
                    unit_block_cell_data["CODON"],
                    unit_block_cell_data["REGIONTYPE"],
                    unit_block_cell_data["REGION"],
                    probe_type
                )
                
                self.unit_block_cell_data.append(values)
                cell_num += 1
                
            self.current_start_line_file_loc += offset
    
def main():
    db_file_path = "/home/coverall/workspace/ArrayInitiative/src/user_data/db/aidb_0.db"
    spec_file_path = "/home/coverall/research/datasets/affy/cdfs/HG_U95Av2.CDF"
    spec_name = "hgu95av2"
    spec_desc = "This is the desription."
    
    db_conn = sqlite3.connect(db_file_path)
    db_conn.row_factory = sqlite3.Row
    
#    cdf_sql = SqliteAffyExprAsciiCdfSql(db_conn=db_conn, spec_id="ds_0000001")
#    cdf_sql.addStats(commit=True)
##    cdf_sql.removeSpec()
#    return
    
    p = SqliteAffyExprAsciiCdfParser(db_conn=db_conn, spec_name=spec_name, spec_file_path=spec_file_path, spec_desc=spec_desc)
    
    start_time = time.time()
    p.parse()
    end_time = time.time()
    
    print("="*50)
    print("Parsed CDF in " + str(end_time-start_time) + " seconds!")
    print("="*50)
    print("\n")

if __name__ == "__main__":
    print("Running...")
    main()
    print("It is accomplished!")
