# Supplementary material for: ArrayInitiative - a tool that simplifies creating custom Affymetrix CDFs
Source: BMC Bioinformatics. 2011 May 6;12:136. doi: 10.1186/1471-2105-12-136 (PMC3113937; doi:10.1186/1471-2105-12-136)
Supplement: Additional file 1 — ArrayInitiative 1.0. The first release of ArrayInitiative. [file 1471-2105-12-136-S1.ZIP › array_initiative_version_1.0/parsers/sqlite/affy/expression/alt_map_spec_parser.py]

import os
import sqlite3
import string
import time
import xml.etree.cElementTree

from db.sqlite.general_sql import SqliteGeneralSql
from db.sqlite.spec_sql import SqliteSpecSql
from db.sqlite.affy_cdf_sql import SqliteAffyExprXdaCdfSql
from db.sqlite.affy_cdf_sql import SqliteAffyExprAsciiCdfSql
from db.sqlite.affy_cdf_sql import SqliteAffyExprXdaCdfCustomSpecSql
from db.sqlite.affy_cdf_sql import SqliteAffyExprAsciiCdfCustomSpecSql

from helper_functions.affy import AffyHelperFunctions
from enums import DefaultSpecTypes, CustomSpecDelimImportErrors, CustomSpecXmlImportErrors, CustomSpecFileTypes

from lxml import etree

class SqliteCustomSpecParser():
    def __init__(self, db_conn, default_spec_id, custom_spec_name, custom_spec_file_path, description=None):
        self.db_conn = db_conn
        self.default_spec_id = default_spec_id
        self.custom_spec_name = custom_spec_name
        self.custom_spec_file_path = custom_spec_file_path
        self.description = description
        
        self.spec_sql = SqliteSpecSql(db_conn=db_conn)        
        
        is_default_spec = self.spec_sql.isDefaultSpec(spec_id=default_spec_id)
        if (not is_default_spec):
            raise(StandardError, "The supplied default spec ID does not exist.")
        
        self.spec_file_type = int(self.spec_sql.getDefaultSpecType(default_spec_id=default_spec_id))
        
        self.chunk_size = 10000

class SqliteAffyExprCdfCustomSpecParser(SqliteCustomSpecParser):
    def __init__(self, db_conn, default_spec_id, custom_spec_name, custom_spec_file_path, description=None):
        SqliteCustomSpecParser.__init__(self, db_conn, default_spec_id, custom_spec_name, custom_spec_file_path, description)        
        
        self.probe_data = []
        self.probe_pairs_data = []
        self.probeset_data = []

class SqliteAffyExprCdfFullCustomSpecXmlParser(SqliteAffyExprCdfCustomSpecParser):
    def __init__(self, db_conn, default_spec_id, custom_spec_name, custom_spec_file_path, description=None):
        SqliteAffyExprCdfCustomSpecParser.__init__(self, db_conn, default_spec_id, custom_spec_name, custom_spec_file_path, description)
        
        self.unmodified_probesets = []
        self.new_probeset_defs = []

    def parse(self):
        parser = etree.XMLParser()
        self.doc = etree.parse(self.custom_spec_file_path, parser)
        
        # Register custom spec
        self.custom_spec_id = self.spec_sql.registerCustomSpec(default_spec_id=self.default_spec_id, custom_spec_name=self.custom_spec_name, 
                    custom_spec_file_path=self.custom_spec_file_path, custom_spec_desc=self.description, commit=False)
        
        spec_type = self.spec_sql.getDefaultSpecType(default_spec_id=self.default_spec_id)
        spec_type = int(spec_type)
        
        if (spec_type == DefaultSpecTypes.AFFY_EXPR_ASCII):
            self.default_spec_sql =  SqliteAffyExprAsciiCdfSql(db_conn=self.db_conn, spec_id=self.default_spec_id)
            self.custom_spec_sql = SqliteAffyExprAsciiCdfCustomSpecSql(db_conn=self.db_conn, custom_spec_id=self.custom_spec_id)
        elif (spec_type == DefaultSpecTypes.AFFY_EXPR_XDA):
            self.default_spec_sql =  SqliteAffyExprXdaCdfSql(db_conn=self.db_conn, spec_id=self.default_spec_id)
            self.custom_spec_sql = SqliteAffyExprXdaCdfCustomSpecSql(db_conn=self.db_conn, custom_spec_id=self.custom_spec_id)
        else:
            raise(Exception, "The default spec does not exist.")
        
        self.custom_spec_sql.addSpecTables()

        default_spec_stats = self.default_spec_sql.getStats().datarows
        self.num_array_cols = int(default_spec_stats[0]["num_columns"])
        
        root_node = self.doc.getroot()
        
        probeset_nodes = root_node.findall("probeSet")
        
        for probeset_node in probeset_nodes:            
            probe_pair_nodes = probeset_node.getchildren()
            num_probe_pairs = len(probe_pair_nodes)
            
            if (num_probe_pairs == 0):
                probeset_id = probeset_node.get("id")
                self.unmodified_probesets.append((probeset_id,))
            else:
                self.__addNewProbeSet(probeset_node=probeset_node)
                
        self.custom_spec_sql.copyProbeSets(probesets=self.unmodified_probesets, commit=False)
        self.custom_spec_sql.addNewProbeSets(data=self.new_probeset_defs, commit=False)
        self.custom_spec_sql.addArraySpecStats(commit=False)
        self.custom_spec_sql.addProbeSetStats(commit=False)
        
        self.db_conn.commit()
    
    def __addNewProbeSet(self, probeset_node):
        probeset_id = probeset_node.get("id")
        
        probe_pair_nodes = probeset_node.getchildren()
        
        for probe_pair_node in probe_pair_nodes:
            x_coord = int(probe_pair_node.get("pm_x"))
            y_coord = int(probe_pair_node.get("pm_y"))
            
            block_num = 1
            
            probe_id = AffyHelperFunctions.getAffyHash(x=x_coord, y=y_coord, num_cols=self.num_array_cols)
            
            cdf_probe_pair = self.default_spec_sql.getProbePair(probe_id=probe_id)
            if (len(cdf_probe_pair.datarows) == 0):
                # TODO: Skip for now, but eventually need to log errors
                continue
            
            pm_probe_id = cdf_probe_pair.datarows[0]["pm_probe_id"]
            mm_probe_id = cdf_probe_pair.datarows[0]["mm_probe_id"]
            
            # Switch PM/MM designation
            switch_probe_type = probe_pair_node.get("switchProbeType")
            if (switch_probe_type is not None):
                switch_probe_type = str(switch_probe_type) 
                if (switch_probe_type.upper() == "T"):    
                    spec_data = (probeset_id, mm_probe_id, pm_probe_id)
                    self.new_probeset_defs.append(spec_data)
                else:
                    spec_data = (probeset_id, pm_probe_id, mm_probe_id)
                    self.new_probeset_defs.append(spec_data)
            else:                
                spec_data = (probeset_id, pm_probe_id, mm_probe_id)
                self.new_probeset_defs.append(spec_data)
                
class SqliteAffyExprCdfFullCustomSpecDelimParser(SqliteAffyExprCdfCustomSpecParser):
    def __init__(self, db_conn, default_spec_id, custom_spec_name, custom_spec_file_path, description=None, delim=","):
        SqliteAffyExprCdfCustomSpecParser.__init__(self, db_conn, default_spec_id, custom_spec_name, custom_spec_file_path, description)
        
        self.delim = delim        
        self.probeset_defs = []
        self.expected_num_cols = 5

    def parse(self):        
        # Register custom spec
        self.custom_spec_id = self.spec_sql.registerCustomSpec(default_spec_id=self.default_spec_id, custom_spec_name=self.custom_spec_name, 
                    custom_spec_file_path=self.custom_spec_file_path, custom_spec_desc=self.description)
        
        spec_type = self.spec_sql.getDefaultSpecType(default_spec_id=self.default_spec_id)
        spec_type = int(spec_type)
        
        if (spec_type == DefaultSpecTypes.AFFY_EXPR_ASCII):
            self.default_spec_sql =  SqliteAffyExprAsciiCdfSql(db_conn=self.db_conn, spec_id=self.default_spec_id)
            self.custom_spec_sql = SqliteAffyExprAsciiCdfCustomSpecSql(db_conn=self.db_conn, custom_spec_id=self.custom_spec_id)
        elif (spec_type == DefaultSpecTypes.AFFY_EXPR_XDA):
            self.default_spec_sql =  SqliteAffyExprXdaCdfSql(db_conn=self.db_conn, spec_id=self.default_spec_id)
            self.custom_spec_sql = SqliteAffyExprXdaCdfCustomSpecSql(db_conn=self.db_conn, custom_spec_id=self.custom_spec_id)
        else:
            raise(Exception, "The default spec does not exist.")
        
        self.custom_spec_sql.addSpecTables()
        default_spec_stats = self.default_spec_sql.getStats().datarows
        self.num_array_cols = int(default_spec_stats[0]["num_columns"])
        
        fin = open(self.custom_spec_file_path, 'r')
        # Skip the header line
        fin.readline()
        
        for line in fin:
            line_list = line.split(self.delim)
            if (len(line_list) != self.expected_num_cols):
                continue
            
            probeset_id = line_list[0].strip()
            pm_x_coord = line_list[1].strip()
            pm_y_coord = line_list[2].strip()
            mm_x_coord = line_list[3].strip()
            mm_y_coord = line_list[4].strip()
            
            pm_probe_id = AffyHelperFunctions.getAffyHash(x=pm_x_coord, y=pm_y_coord, num_cols=self.num_array_cols)
            mm_probe_id = AffyHelperFunctions.getAffyHash(x=mm_x_coord, y=mm_y_coord, num_cols=self.num_array_cols)                
            
            spec_data = (probeset_id, pm_probe_id, mm_probe_id)
            self.probeset_defs.append(spec_data)
                
        self.custom_spec_sql.addNewProbeSets(data=self.probeset_defs, commit=False)
        self.custom_spec_sql.addArraySpecStats(commit=False)
        self.custom_spec_sql.addProbeSetStats(commit=False)
        
        self.db_conn.commit()

class SqliteCustomSpecValidator():
    def __init__(self, db_conn, default_spec_id, custom_spec_file_path, error_log_file_path=None):
        self.db_conn = db_conn
        self.default_spec_id = default_spec_id
        self.custom_spec_file_path = custom_spec_file_path
        self.error_log_file_path = error_log_file_path
        
        self.spec_sql = SqliteSpecSql(db_conn=db_conn)
        
        is_default_spec = self.spec_sql.isDefaultSpec(spec_id=default_spec_id)
        if (not is_default_spec):
            raise(StandardError, "The supplied default spec ID does not exist.")
        
        self.default_spec_type = int(self.spec_sql.getDefaultSpecType(default_spec_id=default_spec_id))
        
        if (error_log_file_path is None):
            self.write_error_log = False
        elif (error_log_file_path is not None and not os.path.exists(os.path.dirname(error_log_file_path))):
            raise(Exception, "The directory for the error log file does not exist.")
        else:
            self.write_error_log = True
            
        if (self.default_spec_type == DefaultSpecTypes.AFFY_EXPR_ASCII):
            self.default_spec_sql =  SqliteAffyExprAsciiCdfSql(db_conn=self.db_conn, spec_id=self.default_spec_id)
        elif (self.default_spec_type == DefaultSpecTypes.AFFY_EXPR_XDA):
            self.default_spec_sql =  SqliteAffyExprXdaCdfSql(db_conn=self.db_conn, spec_id=self.default_spec_id)
        else:
            raise(Exception, "The default specification does not exist.")
        
        default_spec_stats = self.default_spec_sql.getStats().datarows
        self.num_array_cols = int(default_spec_stats[0]["num_columns"])
        
        self.chunk_size = 10000
        self.error_log = []

class SqliteAffyExprCdfFullCustomSpecDelimValidator(SqliteCustomSpecValidator):
    def __init__(self, db_conn, default_spec_id, custom_spec_file_path, delim=",", error_log_file_path=None):
        SqliteCustomSpecValidator.__init__(self, db_conn, default_spec_id, custom_spec_file_path, error_log_file_path)
        
        self.delim = delim
        self.expected_num_cols = 5
    
    def validate(self):
        pm_probe_pairs_lookup = self.default_spec_sql.getProbePairs(return_type="HASH", hash_key_fields=["pm_probe_id"])
        mm_probe_pairs_lookup = self.default_spec_sql.getProbePairs(return_type="HASH", hash_key_fields=["mm_probe_id"])
            
        if (self.write_error_log):
            ferr = open(self.error_log_file_path, 'w')
            header_line_list = ["Line Number", "Error Messages"]
            header_line = string.join(header_line_list, ",") + "\n"
            ferr.write(header_line)
            
        fspec = open(self.custom_spec_file_path, 'r')
        header_line = fspec.readline()
        
        num_errors = 0
        
        err_log_line_list = []
        is_valid_header = self.__validateHeaderLine(header_line)
        if (not is_valid_header):
            num_errors += 1  
            err_log_line_list = [1, "The header line is not correct."]
            err_log_line_list = map(str, err_log_line_list)
            
            err_log_line = string.join(err_log_line_list, ",") + "\n"
            self.error_log.append(err_log_line)
            
            if (self.write_error_log):
                ferr.write(err_log_line)
        
        line_num = 2
        for line in fspec:
            err_codes = []
            err_log_line_list = []
                     
            line_list = line.split(self.delim)
            
            if (len(line_list) != self.expected_num_cols):
                num_errors += 1
                err_log_line_list = [line_num, "This line does not have the correct number of columns. Should be " + str(self.expected_num_cols)]
                
                err_log_line_list = map(str, err_log_line_list)
                err_log_line = string.join(err_log_line_list, ",") + "\n"
                self.error_log.append(err_log_line)
                
                if (self.write_error_log):
                    ferr.write(err_log_line)
                continue
            
            err_log_line_list = []
                   
            probeset_id = line_list[0].strip()
            pm_x_coord = line_list[1].strip()
            pm_y_coord = line_list[2].strip()
            mm_x_coord = line_list[3].strip()
            mm_y_coord = line_list[4].strip()
            
            if (probeset_id.strip() == ""):
                err_codes.append("The probe set ID cannot be blank.")
                num_errors += 1
            
            if (not pm_x_coord.isdigit()):
                err_codes.append("Invalid x-coordinate for the PM probe. Must be a positive integer.")
                num_errors += 1
                
            if (not pm_y_coord.isdigit()):
                err_codes.append("Invalid y-coordinate for the PM probe. Must be a positive integer.")
                num_errors += 1
                
            if (not mm_x_coord.isdigit()):
                err_codes.append("Invalid x-coordinate for the MM probe. Must be a positive integer.")
                num_errors += 1
                
            if (not mm_y_coord.isdigit()):
                err_codes.append("Invalid y-coordinate for the MM probe. Must be a positive integer.")
                num_errors += 1

            valid_pm_probe_id = False
            if (pm_x_coord.isdigit() and pm_y_coord.isdigit()):
                pm_probe_id = AffyHelperFunctions.getAffyHash(x=pm_x_coord, y=pm_y_coord, num_cols=self.num_array_cols)
                pm_key = str(pm_probe_id)
                
                if (not pm_probe_pairs_lookup.has_key(pm_key) and not mm_probe_pairs_lookup.has_key(pm_key)):
                    err_codes.append("Could not find the PM probe in the default array specification.")
                    valid_pm_probe_id = False
                    num_errors += 1
                else:
                    valid_pm_probe_id = True
            
            valid_mm_probe_id = False
            if (mm_x_coord.isdigit() and mm_y_coord.isdigit()):
                mm_probe_id = AffyHelperFunctions.getAffyHash(x=mm_x_coord, y=mm_y_coord, num_cols=self.num_array_cols)
                mm_key = str(mm_probe_id)
                
                if (not pm_probe_pairs_lookup.has_key(mm_key) and not mm_probe_pairs_lookup.has_key(mm_key)):
                    err_codes.append("Could not find the MM probe in the default array specification.")
                    valid_mm_probe_id = False
                    num_errors += 1
                else:
                    valid_mm_probe_id = True
                    
            if (valid_pm_probe_id and valid_mm_probe_id):            
                if (pm_probe_pairs_lookup.has_key(pm_key)):
                    probe_pair_data = pm_probe_pairs_lookup[pm_key]
                    other_probe_id = int(probe_pair_data[0]["mm_probe_id"])
                    
                    if (other_probe_id != mm_probe_id):
                        err_codes.append("Could not find the probe pair in the default array specification.")
                        num_errors += 1
                elif (pm_probe_pairs_lookup.has_key(mm_key)):
                    probe_pair_data = pm_probe_pairs_lookup[0][mm_key]
                    other_probe_id = int(probe_pair_data["pm_probe_id"])
                    
                    if (other_probe_id != mm_probe_id):
                        err_codes.append("Could not find the probe pair in the default array specification.")
                        num_errors += 1            
            
            if (len(err_codes) > 0):
                err_codes = map(str, err_codes)
                err_log_line_list = [line_num, string.join(err_codes, "; ")]
                err_log_line_list = map(str, err_log_line_list)
                err_log_line = string.join(err_log_line_list, ",") + "\n"
                
                self.error_log.append(err_log_line)
                
                if (self.write_error_log): 
                    ferr.write(err_log_line)
            
            line_num += 1
            
        fspec.close()
        if (self.write_error_log):
            ferr.close()
        
        return (num_errors == 0)
        
    def __validateHeaderLine(self, header_line):
        header_line_list = header_line.split(self.delim)
        
        if (len(header_line_list) != self.expected_num_cols):
            return(False)
        elif (header_line_list[0].strip().upper() != "PROBESET_ID"):
            return(False)
        elif (header_line_list[1].strip().upper() != "PM_X_COORD"):
            return(False)
        elif (header_line_list[2].strip().upper() != "PM_Y_COORD"):
            return(False)
        elif (header_line_list[3].strip().upper() != "MM_X_COORD"):
            return(False)
        elif (header_line_list[4].strip().upper() != "MM_Y_COORD"):
            return(False)
        else:
            return(True)
        
class SqliteAffyExprCdfFullCustomSpecXmlValidator(SqliteCustomSpecValidator):
    def __init__(self, db_conn, default_spec_id, custom_spec_file_path, xml_schema_file_path, error_log_file_path=None):
        SqliteCustomSpecValidator.__init__(self, db_conn, default_spec_id, custom_spec_file_path, error_log_file_path)
        
        self.xml_schema_file_path = xml_schema_file_path
        
    def validate(self):
        parser = etree.XMLParser()
        xml_schema_doc = etree.parse(self.xml_schema_file_path)
        xml_schema = etree.XMLSchema(xml_schema_doc)
        
        is_well_formed_xml = self.__isWellFormedXml(parser)
#        print("XML is well-formed: " + str(is_well_formed_xml))
        
        if (not is_well_formed_xml):
            self.error_log = parser.error_log
            
            if (self.write_error_log):
                self.__writeWellFormedXmlErrorLog(parser)
            
            return(False)
        
        is_valid_xml = self.__isValidXml(xml_schema)
#        print("XML is syntactically correct: " + str(is_valid_xml))
        
        if (not is_valid_xml):
            self.error_log = xml_schema.error_log
            
            if (self.write_error_log):
                self.__writeValidXmlErrorLog(xml_schema)
            
            return(False)
        
        is_valid_content = self.__validateContent()
#        print("Content of XML is correct: " + str(is_valid_content))
        
        if (not is_valid_content):
            return(False)
        
        return(True)
    
    def __isWellFormedXml(self, parser):
        try:
            custom_spec_doc = etree.parse(self.custom_spec_file_path, parser)
            return(True)
        except:
            return(False)
        
    def __writeWellFormedXmlErrorLog(self, parser):
        fout = open(self.error_log_file_path, 'w')
        for err in parser.error_log:
            line = repr(err) + "\n"
            fout.write(line)
            
        fout.close()
    
    def __isValidXml(self, xml_schema):        
        custom_spec_doc = etree.parse(self.custom_spec_file_path)        
        
        is_valid_xml = xml_schema.validate(custom_spec_doc)
        return(is_valid_xml)
        
    def __writeValidXmlErrorLog(self, xml_schema):
        fout = open(self.error_log_file_path, 'w')
        for err in xml_schema.error_log:
            line = repr(err) + "\n"
            fout.write(line)
            
        fout.close()
            
    def __validateContent(self):
        probeset_id_lookup = self.default_spec_sql.getProbeSets(return_type="HASH", hash_key_fields=["probeset_id"])
        pm_probe_pairs_lookup = self.default_spec_sql.getProbePairs(return_type="HASH", hash_key_fields=["pm_probe_id"])
        
        num_errors = 0
        
        custom_spec_doc = etree.parse(self.custom_spec_file_path)
        root_node = custom_spec_doc.getroot()
        
        probeset_nodes = root_node.findall("probeSet")
        
        if (self.write_error_log):
            fout = open(self.error_log_file_path, 'w')
            header_line_list = ["PROBESET_ID", "PM_PROBE_X_COORD", "PM_PROBE_Y_COORD", "ERROR_MESSAGE"]
            header_line = string.join(header_line_list, ",") + "\n"
            fout.write(header_line)
        
        for probeset_node in probeset_nodes:                      
            probe_pair_nodes = probeset_node.getchildren()
            num_probe_pairs = len(probe_pair_nodes)
            
            probeset_id = probeset_node.get("id")
            probeset_id = probeset_id.strip()
            
            # Copy operation
            if (num_probe_pairs == 0):
                if (not probeset_id_lookup.has_key(probeset_id)):
                    err_log_line_list = [probeset_id, "NA", "NA", "This probe set ID does not exist in the default array specification."]
                    err_log_line = string.join(err_log_line_list, ",") + "\n"
                    
                    if (self.write_error_log):
                        fout.write(err_log_line)
                    
                    num_errors += 1
            # New probe set definition
            else:
                probe_pair_nodes = probeset_node.getchildren()
                
                for probe_pair_node in probe_pair_nodes:
                    pm_x_coord = int(probe_pair_node.get("pm_x"))
                    pm_y_coord = int(probe_pair_node.get("pm_y"))
                    
                    pm_probe_id = AffyHelperFunctions.getAffyHash(x=pm_x_coord, y=pm_y_coord, num_cols=self.num_array_cols)
                    pm_probe_key = str(pm_probe_id)
                    
                    if (not pm_probe_pairs_lookup.has_key(pm_probe_key)):
                        err_log_line_list = [probeset_id, str(pm_x_coord), str(pm_y_coord), "The perfect match probe specified by these coordinates does not exist in the default array specification."]
                        err_log_line = string.join(err_log_line_list, ",") + "\n"
                        
                        if (self.write_error_log):
                            fout.write(err_log_line)
                        
                        num_errors += 1
            
        if (self.write_error_log):            
            fout.close()
                
        return(num_errors == 0)
    
#class SqliteAffyExprCdfDiffCustomSpecParser(SqliteAffyExprCdfCustomSpecParser):
#    def __init__(self, db_conn, default_spec_id, custom_spec_id, custom_spec_file_path, description=None):
#        SqliteAffyExprCdfCustomSpecParser.__init__(self, db_conn, default_spec_id, custom_spec_id, custom_spec_file_path, description)
#        
#        self.removed_probesets_tbl_name = "tmp_" + self.custom_spec_id + "_removed_probesets"
#        self.new_probesets_tbl_name = "tmp_" + self.custom_spec_id + "_new_probesets"
#        self.copied_probesets_tbl_name = "tmp_" + self.custom_spec_id + "_copied_probesets"
#        
#        self.removed_probes_tbl_name = "tmp_" + self.custom_spec_id + "_removed_probes"
#        self.global_removed_probes_tbl_name = "tmp_" + self.custom_spec_id + "_global_removed_probes"
#        self.moved_probes_tbl_name = "tmp_" + self.custom_spec_id + "_moved_probe_pairs"
#        self.copied_probes_tbl_name = "tmp_" + self.custom_spec_id + "_copied_probe_pairs"
#
#    def parse(self):
#        return
#        # Register custom spec
#        self.custom_spec_sql.registerSpec(commit=False)
#        
#        # Create temporary tables to store the instructions retrieved from the diff spec file
#        self.__createTempTables()
#    
#    def __createTempTables(self):        
#        sql = "create temporary table " + self.removed_probesets_tbl_name + "(probeset_id TEXT PRIMARY KEY)"
#        self.cur.execute(sql)
#        
#        sql = "create temporary table " + self.new_probesets_tbl_name + "(probeset_id TEXT, unit_type TEXT, probe_id INTEGER)"
#        self.cur.execute(sql)
#        
#        sql = "create temporary table " + self.copy_probesets_tbl_name + "(orig_probeset_id TEXT, new_probeset_id TEXT)"
#        self.cur.execute(sql)
#        
#        sql = "create temporary table " + self.remove_probe_pairs_tbl_name + "(probe_id INTEGER)"
#        self.cur.execute(sql)
#        
#        sql = "create temporary table " + self.copy_probe_pairs_tbl_name + "(probe_id INTEGER, src_probeset_id TEXT, dest_probeset_id TEXT)"
#        self.cur.execute(sql)
#        
#        sql = "create temporary table " + self.move_probe_pairs_tbl_name + "(probe_id INTEGER, src_probeset_id TEXT, dest_probeset_id TEXT)"
#        self.cur.execute(sql)
    
#class AffyExprCustomSpecDiffSpecParser(AffyExprCustomSpecSpecParser):
#    def __init__(self, db_conn, default_spec_id, custom_spec_id, custom_spec_file_path, description=None):
#        AffyExprCustomSpecSpecParser.__init__(self, db_conn, default_spec_id, custom_spec_id, custom_spec_file_path, description)
#        
#        self.remove_probesets_tbl_name = "tmp_" + self.custom_spec_id + "_remove_probesets"
#        self.add_probesets_tbl_name = "tmp_" + self.custom_spec_id + "_add_probesets"
#        self.copy_probesets_tbl_name = "tmp_" + self.custom_spec_id + "_copy_probesets"
#        
#        self.remove_probe_pairs_tbl_name = "tmp_" + self.custom_spec_id + "_remove_probe_pairs"
#        self.move_probe_pairs_tbl_name = "tmp_" + self.custom_spec_id + "_move_probe_pairs"
#        self.copy_probe_pairs_tbl_name = "tmp_" + self.custom_spec_id + "_copy_probe_pairs"
#        
#        self.cur = self.db_conn.cursor()
#        self.db_accessor = SqliteDBAccessor(db_conn=self.db_conn)
#    
#    def parse(self):        
#        probeset_data = []
#        probe_data = []
#        
#        self.addRegistryEntries()
#        self.__createTempTables()
#        
#        # Create spec tables
#        db_creator = AffyCustomCdfSpecFileDBCreator(spec_id=self.custom_spec_id, db_conn=self.db_conn)
#        db_creator.createTables()
#        
#        self.__parseProbeSetOps(probeset_data=probeset_data, probe_data=probe_data)
#        self.__parseProbePairOps(probeset_data=probeset_data, probe_data=probe_data)     
#        
#        self.__addProbePairSpecData()
#        self.__addProbeSetSpecData()
#        
#        self.db_conn.commit()
#    
#    def __createTempTables(self):        
#        sql = "create temporary table " + self.remove_probesets_tbl_name + "(probeset_id TEXT)"
#        self.cur.execute(sql)
#        
#        sql = "create temporary table " + self.add_probesets_tbl_name + "(probeset_id TEXT, unit_type TEXT, probe_id INTEGER)"
#        self.cur.execute(sql)
#        
#        sql = "create temporary table " + self.copy_probesets_tbl_name + "(orig_probeset_id TEXT, new_probeset_id TEXT)"
#        self.cur.execute(sql)
#        
#        sql = "create temporary table " + self.remove_probe_pairs_tbl_name + "(probe_id INTEGER)"
#        self.cur.execute(sql)
#        
#        sql = "create temporary table " + self.copy_probe_pairs_tbl_name + "(probe_id INTEGER, src_probeset_id TEXT, dest_probeset_id TEXT)"
#        self.cur.execute(sql)
#        
#        sql = "create temporary table " + self.move_probe_pairs_tbl_name + "(probe_id INTEGER, src_probeset_id TEXT, dest_probeset_id TEXT)"
#        self.cur.execute(sql)
#    
#    def __parseProbeSetOps(self, probeset_data, probe_data):
#        root_node = self.doc.getroot()
#        probeset_ops_root_node_list = root_node.findall("probeset_operations")
#        
#        add_probeset_data = []
#        remove_probeset_data = []
#        copy_probeset_data = []
#        
#        for probeset_ops_root_node in probeset_ops_root_node_list:
#            for op_node in probeset_ops_root_node:              
#                op_type = op_node.tag
#                
#                if (op_type == "add"):
#                    probeset_id = op_node.get("probeset_id")
#                    unit_type = op_node.get("type")
#                    affy_unit_type = self.cdf_reader.getAffyUnitTypeNum(unit_type)
#                    probe_nodes = op_node.getchildren()
#                    
#                    for probe_node in probe_nodes:
#                        x_coord = int(probe_node.get("x"))
#                        y_coord = int(probe_node.get("y"))
#                       
#                        probe_id = AffyHelperFunctions.getAffyHash(x=x_coord, y=y_coord, num_cols=self.num_array_cols)
#                       
#                        data_row = (probeset_id, affy_unit_type, probe_id)
#                        add_probeset_data.append(data_row)
#                elif (op_type == "copy"):
#                    orig_probeset_id = op_node.get("orig_probeset_id")
#                    new_probeset_id = op_node.get("new_probeset_id")
#                    
#                    data_row = (orig_probeset_id, new_probeset_id)
#                    copy_probeset_data.append(data_row)
#                elif (op_type == "remove"):
#                    probeset_id = op_node.get("probeset_id")
#                    
#                    data_row = (probeset_id,)
#                    remove_probeset_data.append(data_row)
#                    
#        insert_sql = "insert into " + self.add_probesets_tbl_name + " values(?,?,?)"
#        self.cur.executemany(insert_sql, add_probeset_data)
#        
#        insert_sql = "insert into " + self.copy_probesets_tbl_name + " values(?,?)"
#        self.cur.executemany(insert_sql, copy_probeset_data)
#        
#        insert_sql = "insert into " + self.remove_probesets_tbl_name + " values(?)"
#        self.cur.executemany(insert_sql, remove_probeset_data)
#        
##        self.db_conn.commit()
#        
#    def __parseProbePairOps(self, probeset_data, probe_data):
#        remove_probe_data = []
#        move_probe_data = []
#        copy_probe_data = []
#        
#        root_node = self.doc.getroot()
#        probe_ops_root_node_list = root_node.findall("probe_operations")
#        
#        for probe_ops_root_node in probe_ops_root_node_list:
#            for op_node in probe_ops_root_node:
#                op_type = op_node.tag
#                
#                if (op_type == "remove"):
#                    x_coord = int(op_node.get("x"))
#                    y_coord = int(op_node.get("y"))
#                    
#                    probe_id = AffyHelperFunctions.getAffyHash(x=x_coord, y=y_coord, num_cols=self.num_array_cols)
#                    
#                    data_row = (probe_id,)
#                    remove_probe_data.append(data_row)
#                elif (op_type == "copy"):
#                    x_coord = int(op_node.get("x"))
#                    y_coord = int(op_node.get("y"))
#                    probe_id = AffyHelperFunctions.getAffyHash(x=x_coord, y=y_coord, num_cols=self.num_array_cols)                    
#                    dest_probeset_id = op_node.get("to")
#                    
#                    probeset_data = self.cdf_reader.getProbeSets(probe_x_coord=x_coord, probe_y_coord=y_coord).datarows
#                    num_matching_probesets = len(probeset_data)
#                    src_probeset_id = probeset_data[0]["probeset_id"]
#                    
#                    data_row = (probe_id, src_probeset_id, dest_probeset_id)
#                    copy_probe_data.append(data_row)
#                elif (op_type == "move"):
#                    x_coord = int(op_node.get("x"))
#                    y_coord = int(op_node.get("y"))
#                    probe_id = AffyHelperFunctions.getAffyHash(x=x_coord, y=y_coord, num_cols=self.num_array_cols)
#                    src_probeset_id = op_node.get("from")
#                    dest_probeset_id = op_node.get("to")
#                    
#                    if (src_probeset_id == None or src_probeset_id.strip() == ""):
#                        probeset_data = self.cdf_reader.getProbeSets(probe_x_coord=x_coord, probe_y_coord=y_coord).datarows
#                        num_matching_probesets = len(probeset_data)
#                        
#                        for i in xrange(0, num_matching_probesets):
#                            src_probeset_id = probeset_data[i]["probeset_id"]
#                            data_row = (probe_id, src_probeset_id, dest_probeset_id)
#                            move_probe_data.append(data_row)
#                    else:                    
#                        data_row = (probe_id, src_probeset_id, dest_probeset_id)
#                        move_probe_data.append(data_row)
#                        
#        insert_sql = "insert into " + self.remove_probes_tbl_name + " values(?)"
#        self.cur.executemany(insert_sql, remove_probe_data)
#        
#        insert_sql = "insert into " + self.copy_probes_tbl_name + " values(?,?,?)"
#        self.cur.executemany(insert_sql, copy_probe_data)
#        
#        insert_sql = "insert into " + self.move_probes_tbl_name + " values(?,?,?)"
#        self.cur.executemany(insert_sql, move_probe_data)
#        
#    def __addProbeSpecData(self):
#        start_time = time.time()
#        
#        #=================================================================================
#        # Clear specification probe table data
#        sql = "delete from " + self.diff_probes_tbl_name + ";"
#        self.cur.execute(sql)
#
#        #=================================================================================
#        # Add probe sets that are not marked for removal
#        sql_list = []
#        sql_list.append("insert into " + self.diff_probes_tbl_name)
#        
#        # Initialize probe sets, excluding those probes in the remove list
#        sql_list.append("\tselect a.probeset_id, 1, c.probe_id")
#        sql_list.append("\tfrom " + self.cdf_probesets_tbl_name + " a, " + self.cdf_unit_data_tbl_name + " b, " + self.cdf_unit_block_cell_data_tbl_name + " c")
#        sql_list.append("\twhere a.unit_num = b.unit_num and b.unit_num = c.unit_num")
#        sql_list.append("\tand c.probe_id not in")
#        sql_list.append("\t(")
#        sql_list.append("\t\tselect probe_id from " + self.remove_probes_tbl_name)
#        sql_list.append("\t)")
#        
#        # Add new probe sets
#        sql_list.append("\tUNION")
#        sql_list.append("\tselect probeset_id, 1, probe_id")
#        sql_list.append("\tfrom " + self.add_probesets_tbl_name)
#        sql_list.append("\twhere probe_id not in")
#        sql_list.append("\t(")
#        sql_list.append("\t\tselect probe_id from " + self.remove_probes_tbl_name)
#        sql_list.append("\t)")
#        
#        # Copy probe sets
#        sql_list.append("\tUNION")
#        sql_list.append("\tselect d.new_probeset_id, 1, c.probe_id")
#        sql_list.append("\tfrom " + self.cdf_probesets_tbl_name + " a, " + self.cdf_unit_data_tbl_name + " b, " + self.cdf_unit_block_cell_data_tbl_name + " c, " + self.copy_probesets_tbl_name + " d")
#        sql_list.append("\twhere a.unit_num = b.unit_num and a.probeset_id = d.orig_probeset_id and b.unit_num = c.unit_num")
#        sql_list.append("\tand c.probe_id not in")
#        sql_list.append("\t(")
#        sql_list.append("\t\tselect probe_id from " + self.remove_probes_tbl_name)
#        sql_list.append("\t)")
#        
#        # Remove probe sets
#        sql_list.append("\tEXCEPT")
#        sql_list.append("\tselect a.probeset_id, 1, c.probe_id")
#        sql_list.append("\tfrom " + self.cdf_probesets_tbl_name + " a, " + self.cdf_unit_data_tbl_name + " b, " + self.cdf_unit_block_cell_data_tbl_name + " c, " + self.remove_probesets_tbl_name + " d")
#        sql_list.append("\twhere a.unit_num = b.unit_num and a.probeset_id = d.probeset_id and b.unit_num = c.unit_num")
#        
#        # Copy probes TO probe sets
#        sql_list.append("\tUNION")
#        sql_list.append("\tselect dest_probeset_id, 1, probe_id")
#        sql_list.append("\tfrom " + self.copy_probes_tbl_name)
#        sql_list.append("\twhere probe_id not in")
#        sql_list.append("\t(")
#        sql_list.append("\t\tselect probe_id from " + self.remove_probes_tbl_name)
#        sql_list.append("\t)")
#        
#        # Move probes
#        sql_list.append("\tEXCEPT")
#        sql_list.append("\tselect src_probeset_id, 1, probe_id")
#        sql_list.append("\tfrom " + self.move_probes_tbl_name)
#        
#        sql_list.append("\tUNION")
#        
#        sql_list.append("\tselect dest_probeset_id, 1, probe_id")
#        sql_list.append("\tfrom " + self.move_probes_tbl_name)
#        sql_list.append("\twhere probe_id not in")
#        sql_list.append("\t(")
#        sql_list.append("\t\tselect probe_id from " + self.remove_probes_tbl_name)
#        sql_list.append("\t)")
#               
#        sql = string.join(sql_list, "\n")
#        
#        self.cur.execute(sql)
#        self.db_conn.commit()
#        
#        end_time = time.time()        
#        print("Initialized diff spec probe tables in " + str(end_time-start_time) + " seconds!")
#        
#    def __addProbeSetSpecData(self):
#        start_time = time.time()
#        
#        #=================================================================================
#        # Clear specification probe set table data
#        sql = "delete from " + self.diff_probesets_tbl_name + ";"
#        self.cur.execute(sql)
#        #=================================================================================
#        # Add data for new probe sets
#        sql_list = []
#        sql_list.append("insert into " + self.diff_probesets_tbl_name)
#        sql_list.append("\tselect distinct probeset_id, unit_type from " + self.add_probesets_tbl_name)
#        
#        sql = string.join(sql_list, "\n")
#        self.cur.execute(sql)
#        
#        #=================================================================================
#        # Add data for existing probe sets
#        probeset_data = []
#        
#        sql_list = []
#        sql_list.append("select distinct a.probeset_id, b.unit_type")
#        sql_list.append("from " + self.cdf_probesets_tbl_name + " a, " + self.cdf_unit_data_tbl_name + " b, " + self.diff_probes_tbl_name + " c")
#        sql_list.append("where a.unit_num = b.unit_num and a.probeset_id = c.probeset_id")
#        
#        sql = string.join(sql_list, "\n")        
#        probeset_data_rows = self.cur.execute(sql).fetchall()
#        num_probesets = len(probeset_data_rows)
#        
#        for i in xrange(0, num_probesets):
#            probeset_id = probeset_data_rows[i]["probeset_id"]
#            affy_unit_type = probeset_data_rows[i]["unit_type"]
#                
#            data_item = (probeset_id, affy_unit_type)
#            probeset_data.append(data_item)
#        
#        insert_sql = "insert into " + self.diff_probesets_tbl_name + " values(?,?)"
#        self.cur.executemany(insert_sql, probeset_data)
#        self.db_conn.commit()
#        #=================================================================================
#        
#        end_time = time.time()
#        print("Initialized diff spec probe set tables in " + str(end_time-start_time) + " seconds!")
        
def testSqliteAffyExprCdfFullCustomSpecXmlParser():
    start_time = time.time()
    
    db_file_path = "/home/coverall/workspace/ArrayInitiative/src/user_data/db/aidb_0.db"
    db_conn = sqlite3.connect(db_file_path)        
    db_conn.row_factory = sqlite3.Row
    
    default_spec_id = "ds_0000002"
#    custom_spec_id = default_spec_id + "_cs_0000001"
    custom_spec_name = "ecoliasv2subset500-11111-999999"
    custom_spec_file_path = "/home/coverall/research/array_initiative_case_studies/test_data/spec_files/ecoli_asv2_clone_subset_500_full_spec.xml" 
    desc = "This is a test."

#    default_spec_id = "ds_0000001"
#    custom_spec_id = default_spec_id + "_cs_0000001"
#    custom_spec_name = "hgu95av2_bafl"
#    custom_spec_file_path = "/home/coverall/research/datasets/array_initiative/article_case_study/spec_files/hgu95av2baflcdf.xml" 
#    desc = "This is a test."
    
#    custom_spec_sql = SqliteAffyExprAsciiCdfCustomSpecSql(db_conn=db_conn, custom_spec_id=custom_spec_id)
#    custom_spec_sql.addStats(commit=True)
##    custom_spec_sql.removeSpec()
#    return
    
    p = SqliteAffyExprCdfFullCustomSpecXmlParser(db_conn=db_conn, default_spec_id=default_spec_id, custom_spec_name=custom_spec_name, 
                            custom_spec_file_path=custom_spec_file_path, description=desc)
    
    p.parse()
    
    end_time = time.time()
    print("\nImported specification in " + str(end_time-start_time) + " seconds.")
    
def testSqliteAffyExprCdfFullCustomSpecDelimParser():
    start_time = time.time()
    
    db_file_path = "/home/coverall/workspace/ArrayInitiative/src/user_data/db/aidb_0.db"
    db_conn = sqlite3.connect(db_file_path)        
    db_conn.row_factory = sqlite3.Row

    default_spec_id = "ds_0000001"
#    custom_spec_id = default_spec_id + "_cs_0000001"
    custom_spec_name = "hgu95av2_bafl-1111111"
    custom_spec_file_path = "/home/coverall/research/datasets/array_initiative/article_case_study/spec_files/hgu95av2baflcdf.csv" 
    desc = "This is a test."
    
#    custom_spec_sql = SqliteAffyExprAsciiCdfCustomSpecSql(db_conn=db_conn, custom_spec_id=custom_spec_id)
#    custom_spec_sql.addStats(commit=True)
##    custom_spec_sql.removeSpec()
#    return
    
    p = SqliteAffyExprCdfFullCustomSpecDelimParser(db_conn=db_conn, default_spec_id=default_spec_id, custom_spec_name=custom_spec_name, 
                            custom_spec_file_path=custom_spec_file_path, description=desc, delim=",")
    
    p.parse()
    
    end_time = time.time()
    print("\nImported specification in " + str(end_time-start_time) + " seconds.")
    
def testSqliteAffyExprCdfFullCustomSpecDelimValidator():
    start_time = time.time()
    
    db_file_path = "/home/coverall/workspace/ArrayInitiative/src/user_data/db/aidb_0.db"
    db_conn = sqlite3.connect(db_file_path)        
    db_conn.row_factory = sqlite3.Row

    default_spec_id = "ds_0000001"
    custom_spec_file_path = "/home/coverall/research/datasets/array_initiative/article_case_study/spec_files/hgu95av2baflcdf_bad.csv" 
    error_log_file_path = "/home/coverall/workspace/ArrayInitiative/src/user_data/logs/custom_spec_import_delim.log"
    delim = ","
        
    v = SqliteAffyExprCdfFullCustomSpecDelimValidator(db_conn=db_conn, default_spec_id=default_spec_id, 
                            custom_spec_file_path=custom_spec_file_path, delim=delim, error_log_file_path=error_log_file_path)
    
    is_valid = v.validate()
    print(is_valid)
    
    end_time = time.time()
    print("\nValidated specification in " + str(end_time-start_time) + " seconds.")
    
def testSqliteAffyExprCdfFullCustomSpecXmlValidator():
    start_time = time.time()
    
    db_file_path = "/home/coverall/workspace/ArrayInitiative/src/user_data/db/aidb_0.db"
    db_conn = sqlite3.connect(db_file_path)        
    db_conn.row_factory = sqlite3.Row

#    default_spec_id = "ds_0000001"
#    custom_spec_file_path = "/home/coverall/research/datasets/array_initiative/article_case_study/spec_files/hgu95av2baflcdf_invalid_content.xml"

    default_spec_id = "ds_0000005"
    custom_spec_file_path = "/home/coverall/research/array_initiative_case_studies/test_data/spec_files/ecoli_asv2_clone_subset_500_full_spec.xml"
 
    error_log_file_path = "/home/coverall/workspace/ArrayInitiative/src/user_data/logs/custom_spec_import_xml.log"
    xml_schema_file_path = "/home/coverall/workspace/ArrayInitiative/src/ui/xml_schemas/affy_expr_full_spec.xsd"
        
    v = SqliteAffyExprCdfFullCustomSpecXmlValidator(db_conn=db_conn, default_spec_id=default_spec_id, 
                            custom_spec_file_path=custom_spec_file_path, xml_schema_file_path=xml_schema_file_path, error_log_file_path=error_log_file_path)
    
    is_valid = v.validate()
    
    end_time = time.time()
    print("\nValidated specification in " + str(end_time-start_time) + " seconds.")
    
#def testSqliteAffyExprCdfDiffCustomSpecParser():
#    start_time = time.time()
#    
#    db_conn = sqlite3.connect(SQLITE3_CONFIG["db_file_path"])        
#    db_conn.row_factory = sqlite3.Row
#
#    default_spec_id = "ecoli_asv2_ascii"
#    custom_spec_id = "ecoli_asv2_diff_spec"
#    custom_spec_file_path = "/home/coverall/workspace/ArrayInitiative/src/dev/test_data/spec_files/ecoli_asv2_diff_spec.xml" 
#    desc = "This is a test."
#    
#    p = SqliteAffyExprCdfDiffCustomSpecParser(db_conn=db_conn, default_spec_id=default_spec_id, custom_spec_id=custom_spec_id, 
#                            custom_spec_file_path=custom_spec_file_path, description=desc)
#    
#    p.parse()
#    
#    end_time = time.time()
#    print("\nCompleted specification import in " + str(end_time-start_time) + " seconds.")

def main():
#    testSqliteAffyExprCdfDiffCustomSpecParser()
    testSqliteAffyExprCdfFullCustomSpecXmlParser()
#    testSqliteAffyExprCdfFullCustomSpecDelimValidator()
#    testSqliteAffyExprCdfFullCustomSpecXmlValidator()

if __name__ == "__main__":
    print("Running...")
    main()
    print("It is accomplished!")
